# Supplementary material for: The Major RNA-Binding Protein ProQ Impacts Virulence Gene Expression in Salmonella enterica Serovar Typhimurium
Source: mBio. 2019 Jan 2;10(1):e02504-18. doi: 10.1128/mBio.02504-18 (PMC6315103; doi:10.1128/mBio.02504-18)
Supplement: TABLE S1 [file mbo006184234st1.xlsx]

## Sheet: human
Supplementary Table S1A: Comparative Dual RNA-seq data ∆proQ- vs. WT-infected HeLa-S3.
	8 h p.i.						16 h p.i.
Gene name	logFC	logCPM	LR	PValue	FDR	1/FDR	logFC	logCPM	LR	PValue	FDR	1/FDR
TSPAN6	0.0190424	4.59913	0.0141339	0.905365	1	1	-0.0473649	4.53562	0.120152	0.728869	1	1
TNMD	-1.334e-17	-2.93312	0	1	1	1	2.02915e-16	-2.94612	0	1	1	1
DPM1	0.0807805	5.25565	0.302859	0.582096	1	1	-0.0447983	5.18953	0.13252	0.715833	1	1
SCYL3	-0.166082	3.6399	0.769294	0.380436	1	1	0.0269405	3.34827	0.0246838	0.875157	1	1
C1orf112	-0.0399567	4.97702	0.0788127	0.778913	1	1	-0.0320634	4.59513	0.058127	0.809481	1	1
FGR	-1.85942	-2.12961	2.22945	0.135402	0.745731	1.34097	2.10217	-2.77479	-2.11927e-07	1	1	1
CFH	-0.133203	6.91325	0.522662	0.469708	1	1	-0.0845883	6.99658	0.567316	0.451328	1	1
FUCA2	0.0323822	4.90317	0.0349082	0.851788	1	1	-0.023652	4.46273	0.0227151	0.8802	1	1
GCLC	0.141729	4.52954	0.736678	0.390727	1	1	0.0532116	4.05767	0.132196	0.716166	1	1
NFYA	0.135185	3.95708	0.626598	0.428606	1	1	-0.057106	3.66376	0.13312	0.715218	1	1
STPG1	0.628167	1.60461	5.62175	0.0177389	0.41752	2.3951	0.0669237	1.231	0.05434	0.815676	1	1
NIPAL3	0.237302	3.34861	1.77291	0.183022	0.761671	1.3129	0.0561929	3.13109	0.0990337	0.752992	1	1
LAS1L	0.0835902	4.87398	0.16059	0.688614	1	1	0.0215739	4.61226	0.0258444	0.872281	1	1
ENPP4	-3.10687	-2.6125	2.45982	0.116792	0.686995	1.45561	2.10217	-2.77479	-2.11927e-07	1	1	1
SEMA3F	-0.249245	5.51723	2.51508	0.112762	0.686995	1.45561	0.0138063	5.38163	0.0132766	0.908267	1	1
CFTR	-0.347883	0.477317	0.918807	0.337788	1	1	0.471737	0.80784	2.10144	0.14716	0.95705	1.04488
ANKIB1	-0.185238	4.67894	1.58033	0.208713	0.820735	1.21842	-0.0780299	4.62123	0.342827	0.558202	1	1
CYP51A1	0.0710476	6.12981	0.299127	0.58443	1	1	0.0711639	6.10277	0.386238	0.534284	1	1
KRIT1	0.129034	4.43239	0.430214	0.511884	1	1	-0.208538	4.36888	2.23713	0.134731	0.922196	1.08437
RAD52	-0.00925703	4.06898	0.00337345	0.953684	1	1	0.164102	3.53137	1.03645	0.30865	1	1
MYH16	0.602654	-0.32582	1.62664	0.202169	0.80615	1.24046	0.520284	-1.03824	0.66255	0.415661	1	1
BAD	0.399786	3.05912	2.86553	0.0904957	0.686995	1.45561	-0.116639	3.02802	0.20849	0.647953	1	1
LAP3	0.158349	3.9538	0.670015	0.413047	1	1	-0.271653	3.68044	2.91159	0.0879454	0.758211	1.31889
CD99	0.0291315	4.71142	0.0295824	0.863441	1	1	0.0774431	4.84225	0.34175	0.558821	1	1
HS3ST1	-0.414281	0.944718	1.60943	0.204571	0.811668	1.23203	0.0288413	1.50609	0.0111148	0.916037	1	1
AOC1	-3.4449	-2.61535	3.51819	0.0606988	0.588476	1.6993	2.02915e-16	-2.94612	0	1	1	1
WNT16	-3.10687	-2.6125	2.45982	0.116792	0.686995	1.45561	-2.92262	-2.77396	2.95942	0.0853786	0.758211	1.31889
HECW1	0.375648	2.46157	3.04446	0.0810128	0.685689	1.45839	-0.12799	2.44398	0.304745	0.580923	1	1
MAD1L1	-0.417832	5.38767	7.24808	0.00709767	0.293117	3.41161	0.0726242	5.25159	0.313885	0.575306	1	1
LASP1	0.258332	5.79315	1.60441	0.205279	0.812562	1.23067	0.0139531	5.63465	0.00727365	0.932034	1	1
SNX11	0.28823	2.55521	1.45255	0.228119	0.862298	1.15969	0.0755581	2.30622	0.12127	0.727661	1	1
TMEM176A	-1.334e-17	-2.93312	0	1	1	1	-3.33615	-2.61896	3.09422	0.078571	0.758211	1.31889
M6PR	-0.11864	4.30015	0.566626	0.451603	1	1	0.145499	4.00938	0.991446	0.319389	1	1
KLHL13	-0.289511	4.75021	3.81869	0.0506837	0.588476	1.6993	-0.0665149	4.25588	0.188986	0.663762	1	1
CYP26B1	-0.103004	3.3141	0.322186	0.570297	1	1	-0.133016	3.51272	0.497737	0.480496	1	1
ICA1	-0.467557	1.3147	2.64657	0.103773	0.686995	1.45561	0.0871379	1.57956	0.103209	0.748012	1	1
DBNDD1	0.398111	0.458789	1.16981	0.27944	0.964198	1.03713	-0.22535	0.40467	0.371069	0.542422	1	1
ALS2	0.0577008	3.64339	0.0971225	0.755311	1	1	-0.0515875	3.43565	0.0900511	0.764112	1	1
CASP10	-0.0972315	2.61192	0.208311	0.648094	1	1	-0.233759	1.98796	0.886626	0.346393	1	1
CFLAR	-0.0298963	4.07073	0.0352797	0.851011	1	1	0.0962191	3.92544	0.415512	0.519185	1	1
TFPI	-0.171341	5.54038	1.22633	0.268122	0.939266	1.06466	0.0686304	5.80811	0.161825	0.687482	1	1
NDUFAF7	0.37162	3.73714	3.15746	0.0755805	0.658195	1.51931	-0.132196	3.72745	0.743655	0.388492	1	1
RBM5	-0.124114	6.20527	0.695205	0.4044	1	1	-0.0277246	5.90922	0.0598133	0.806791	1	1
MTMR7	-0.371508	1.15508	1.17911	0.277538	0.960439	1.04119	-0.0384189	0.56886	0.011346	0.915172	1	1
SLC7A2	-0.1639	7.76639	0.677408	0.410481	1	1	-0.124463	7.48399	0.488185	0.484738	1	1
ARF5	0.340234	5.38915	3.87996	0.0488658	0.588476	1.6993	0.0579962	5.21957	0.220516	0.638647	1	1
SARM1	-0.284236	3.66206	2.47187	0.1159	0.686995	1.45561	0.22195	2.82698	1.16867	0.279675	1	1
POLDIP2	0.178039	5.87881	0.872674	0.350216	1	1	0.00477203	5.55017	0.000856862	0.976647	1	1
PLXND1	-0.0799006	4.17466	0.259265	0.610625	1	1	-0.0726151	3.91178	0.216364	0.641824	1	1
AK2	0.177863	6.52046	1.63464	0.201062	0.802909	1.24547	-0.0884598	6.31913	0.56626	0.451749	1	1
CD38	-1.03529	-2.02685	0.89824	0.343254	1	1	-0.311837	-2.35984	0.0544353	0.815518	1	1
FKBP4	0.0958205	6.19828	0.297805	0.585262	1	1	-0.115746	5.5799	0.652607	0.419182	1	1
KDM1A	0.194355	6.85733	1.81388	0.178044	0.761671	1.3129	-0.119541	6.53039	1.2217	0.269028	1	1
RBM6	-0.222562	6.32149	2.86585	0.0904777	0.686995	1.45561	0.00781263	6.11977	0.00494029	0.943965	1	1
CAMKK1	0.0951216	4.42006	0.367592	0.54432	1	1	-0.118578	4.20894	0.273443	0.601032	1	1
RECQL	0.154722	5.2661	1.23951	0.265565	0.935021	1.0695	-0.19748	5.03468	2.36691	0.123932	0.893149	1.11963
CCDC132	0.106884	4.7203	0.447398	0.503573	1	1	-0.0439737	4.38219	0.0898769	0.764334	1	1
HSPB6	-0.615224	-0.795333	1.07312	0.300241	1	1	0.314951	-0.441546	0.406727	0.523636	1	1
ARHGAP33	0.199522	0.0462951	0.224517	0.63562	1	1	0.274781	-0.46519	0.274918	0.600052	1	1
NDUFAB1	0.392436	6.74928	7.86838	0.00503068	0.256535	3.89811	-0.0877035	6.64227	0.386793	0.53399	1	1
PDK4	0.264185	3.78067	1.24982	0.263587	0.930295	1.07493	-0.0994238	4.58621	0.362326	0.547217	1	1
SLC22A16	0.748497	-2.23202	0.392273	0.531107	1	1	3.09352	-2.62724	2.32829	0.127042	0.893149	1.11963
ZMYND10	-0.540521	-0.394512	1.12528	0.288783	0.982392	1.01792	-0.710703	0.00840195	2.44746	0.117715	0.884671	1.13036
ABCB5	-0.968401	-1.30308	1.75002	0.185875	0.766601	1.30446	-0.183656	-1.36574	0.0556932	0.813437	1	1
ARX	-3.1514	-2.76241	2.50591	0.11342	0.686995	1.45561	2.10217	-2.77479	-2.11927e-07	1	1	1
SLC25A13	-0.0245584	5.47823	0.032042	0.857935	1	1	-0.0710537	5.22906	0.146153	0.702239	1	1
ST7	-0.322857	5.72279	5.75641	0.0164286	0.399303	2.50436	-0.0318377	5.55717	0.0588703	0.808291	1	1
CDC27	-0.179095	5.83039	1.50866	0.219344	0.841594	1.18822	-0.033766	5.824	0.0874984	0.767382	1	1
SLC4A1	-0.97824	-2.03203	0.823637	0.364119	1	1	-4.31885	-2.02937	6.93907	0.00843329	0.629207	1.5893
CALCR	-2.60923	-1.85786	5.29342	0.0214062	0.443359	2.25551	0.334429	-2.24144	0.0686295	0.793343	1	1
HCCS	0.212622	4.91853	2.12663	0.144759	0.761671	1.3129	-0.00616047	4.62862	0.00211661	0.963305	1	1
DVL2	0.0410276	4.49291	0.061411	0.804279	1	1	0.0593026	4.26764	0.0819249	0.774706	1	1
PRSS22	-0.75313	-0.411207	2.19041	0.138872	0.755442	1.32373	0.171735	-0.999002	0.0690489	0.792727	1	1
UPF1	-0.113584	5.28479	0.428683	0.512636	1	1	-0.0813686	4.81089	0.398597	0.527815	1	1
SKAP2	-0.313729	2.77495	2.47238	0.115863	0.686995	1.45561	-0.154107	2.86646	0.623757	0.429654	1	1
SLC25A5	0.24272	7.45688	2.28712	0.130451	0.733467	1.36339	-0.0968066	7.25201	0.793657	0.372997	1	1
CCDC109B	0.154513	3.60387	0.692228	0.405408	1	1	0.142259	3.57453	0.775156	0.378627	1	1
HOXA11	0.439157	2.42371	3.87741	0.04894	0.588476	1.6993	-0.436266	2.06938	3.80407	0.0511281	0.758211	1.31889
POLR2J	0.456469	4.73041	8.21656	0.00415098	0.23028	4.34253	0.0154679	4.89264	0.0091483	0.923801	1	1
DHX33	-0.00877115	5.19077	0.00353724	0.952574	1	1	-0.281272	4.72558	4.2277	0.0397692	0.758211	1.31889
MEOX1	0.25262	1.59237	0.648205	0.420755	1	1	0.0028475	2.09071	0.000115419	0.991428	1	1
THSD7A	-0.0972095	-0.265286	0.0437231	0.83437	1	1	0.458942	-0.193469	1.00104	0.317059	1	1
LIG3	0.239403	4.07723	2.10284	0.147025	0.761671	1.3129	0.0784669	3.81042	0.149095	0.699402	1	1
RPAP3	-0.00322339	4.56543	0.000288467	0.986449	1	1	0.0118308	4.32343	0.00686688	0.933958	1	1
ACSM3	-0.858157	-0.624154	2.45793	0.116933	0.687553	1.45443	-1.37038	-0.732481	4.4743	0.0344084	0.758211	1.31889
AC004381.6	-0.0215594	3.68681	0.0159541	0.899487	1	1	-0.12862	3.37123	0.597328	0.4396	1	1
CIAPIN1	0.160085	4.60611	1.14673	0.284235	0.973726	1.02698	-0.101425	4.14722	0.508389	0.475837	1	1
SPPL2B	0.0624593	4.30764	0.154833	0.693959	1	1	0.169418	4.12898	1.23023	0.267362	1	1
FAM214B	-0.0432358	0.902518	0.0186629	0.891337	1	1	-0.337443	1.4101	1.52871	0.216306	1	1
COPZ2	-0.257783	-1.29346	0.133412	0.71492	1	1	-0.280494	-1.35372	0.150451	0.698105	1	1
PRKAR2B	-1.28579	-1.61122	2.09199	0.148073	0.761671	1.3129	-0.245395	-1.93586	0.0759583	0.782851	1	1
MSL3	0.114722	4.10839	0.527646	0.467598	1	1	-0.173303	4.41315	1.56343	0.211163	1	1
CREBBP	0.00850076	5.23871	0.00339435	0.953541	1	1	0.0428908	5.20775	0.122147	0.726718	1	1
BZRAP1	-2.38621	-2.76529	1.76551	0.183938	0.761671	1.3129	2.02915e-16	-2.94612	0	1	1	1
MPO	2.35329	-2.76529	-1.02929e-07	1	1	1	-1.07368	-2.48096	0.621424	0.430519	1	1
PON1	-0.244174	-1.06743	0.140513	0.707772	1	1	-0.308428	-1.84424	0.156695	0.692218	1	1
GCFC2	0.110489	4.05271	0.483912	0.486656	1	1	-0.20615	3.74622	1.74314	0.186741	1	1
WDR54	-0.055716	4.43483	0.108229	0.74217	1	1	-0.0384262	4.56637	0.0453704	0.831324	1	1
CROT	-0.175503	1.45743	0.417405	0.518235	1	1	-0.245715	1.72514	0.941935	0.331781	1	1
ABCB4	-3.98638	-2.47424	4.13719	0.0419507	0.547229	1.82739	-3.61855	-2.48672	4.06021	0.043905	0.758211	1.31889
KMT2E	-0.311489	5.12324	4.81379	0.0282329	0.453997	2.20266	0.139278	5.11893	1.04884	0.305774	1	1
RHBDD2	0.139722	4.08713	0.659946	0.416579	1	1	0.0454859	3.99472	0.083286	0.772893	1	1
SOX8	-1.334e-17	-2.93312	0	1	1	1	2.02915e-16	-2.94612	0	1	1	1
IBTK	-0.10676	6.30867	0.656547	0.417782	1	1	-0.022621	5.99243	0.0350609	0.851468	1	1
ZNF195	0.0156544	5.52621	0.00925809	0.923347	1	1	-0.197141	5.19443	2.51935	0.112457	0.858652	1.16462
MYCBP2	-0.214102	6.04132	2.60419	0.106581	0.686995	1.45561	-0.0277287	5.70242	0.0470902	0.828206	1	1
FBXL3	0.00137209	4.25888	5.13064e-05	0.994285	1	1	0.227663	4.18905	2.24306	0.134215	0.920318	1.08658
ITGAL	-1.40244	-1.40523	2.94689	0.0860427	0.686995	1.45561	0.550699	-1.78705	0.283582	0.594363	1	1
PDK2	0.551706	1.78891	3.40191	0.065121	0.611793	1.63454	0.00862518	2.28994	0.00161804	0.967914	1	1
ITGA3	-0.167572	6.53079	1.69467	0.192987	0.78433	1.27497	0.1138	6.22926	0.676093	0.410935	1	1
ZFX	-0.110554	5.49433	0.659804	0.416629	1	1	-0.00494565	5.30311	0.00149988	0.969107	1	1
LAMP2	0.0308209	5.3276	0.0461317	0.829937	1	1	-0.0238556	5.09054	0.0191156	0.890036	1	1
GGNBP2	-0.0484931	5.82527	0.120883	0.728078	1	1	-0.0580999	5.64753	0.251253	0.616194	1	1
ITGA2B	-0.543049	-1.18364	0.633761	0.425979	1	1	-1.34828	-0.556523	4.69399	0.0302683	0.758211	1.31889
ASB4	-1.66693	-1.77463	2.88425	0.0894494	0.686995	1.45561	-0.604163	-2.02935	0.366243	0.54506	1	1
GDE1	0.153387	5.14882	1.17319	0.278746	0.96262	1.03883	-0.0248142	4.96394	0.0327793	0.856328	1	1
C19orf60	0.467608	4.6252	4.97007	0.0257896	0.444046	2.25202	-0.128512	4.90031	0.189474	0.663355	1	1
CRLF1	0.671696	0.0971533	2.52682	0.111926	0.686995	1.45561	0.189075	-0.0916992	0.185377	0.666792	1	1
OSBPL7	0.358684	2.16703	2.47574	0.115615	0.686995	1.45561	-0.0422353	2.28275	0.0357945	0.84994	1	1
TMEM98	2.35329	-2.76529	-1.02929e-07	1	1	1	2.02915e-16	-2.94612	0	1	1	1
YBX2	-1.26185	-2.46889	0.642533	0.422795	1	1	2.02915e-16	-2.94612	0	1	1	1
KRT33A	-1.334e-17	-2.93312	0	1	1	1	2.02915e-16	-2.94612	0	1	1	1
MAP3K14	-0.180604	3.71868	1.13279	0.28718	0.979907	1.0205	0.191026	3.3129	1.24206	0.265074	1	1
ABCC8	-0.550611	2.25371	2.98656	0.0839586	0.686995	1.45561	0.341506	2.13218	2.27134	0.131786	0.910226	1.09863
CCL18	-1.334e-17	-2.93312	0	1	1	1	2.02915e-16	-2.94612	0	1	1	1
CCL3	-1.334e-17	-2.93312	0	1	1	1	2.02915e-16	-2.94612	0	1	1	1
SYNRG	-0.170874	4.28946	1.20614	0.272098	0.948204	1.05463	0.222968	4.1258	1.43828	0.230418	1	1
CACNG3	0.33385	3.67232	2.77773	0.0955836	0.686995	1.45561	-0.315856	2.89385	2.95011	0.0858719	0.758211	1.31889
TMEM132A	0.112328	5.15248	0.363004	0.546842	1	1	0.0456223	4.5534	0.109634	0.740561	1	1
AP2B1	0.0951834	5.43718	0.418635	0.517619	1	1	0.0604487	5.30325	0.248388	0.618213	1	1
TAC1	-2.38621	-2.76529	1.76551	0.183938	0.761671	1.3129	2.02915e-16	-2.94612	0	1	1	1
ZNF263	0.0812164	4.93784	0.190192	0.662757	1	1	-0.0884539	4.67765	0.439177	0.50752	1	1
CX3CL1	-1.43279	-2.11643	1.28202	0.257524	0.919136	1.08798	0.680605	-2.13326	0.318952	0.572238	1	1
SPATA20	0.0737727	2.38152	0.107661	0.742823	1	1	-0.0487383	2.22805	0.0462961	0.829638	1	1
CACNA1G	-1.44775	-1.54511	2.83116	0.0924517	0.686995	1.45561	-2.72635	-2.24706	2.32373	0.127414	0.893149	1.11963
TNFRSF12A	0.278618	6.45022	3.34105	0.0675716	0.622457	1.60654	-0.211315	5.6541	2.93389	0.0867384	0.758211	1.31889
DLX6	-2.38621	-2.76529	1.76551	0.183938	0.761671	1.3129	2.02915e-16	-2.94612	0	1	1	1
MAP3K9	0.183428	2.93327	0.860421	0.353621	1	1	-0.0418326	2.8903	0.0456369	0.830837	1	1
RALA	-0.263311	4.56258	3.11866	0.0774005	0.668082	1.49682	0.134033	4.7973	1.08093	0.298489	1	1
BAIAP2L1	0.196926	4.75139	1.55346	0.212625	0.827299	1.20875	-0.132645	4.55254	0.67599	0.410971	1	1
JHDM1D	-0.454859	3.32138	5.77176	0.0162857	0.397855	2.51348	0.0547087	4.79442	0.0916119	0.762138	1	1
ETV1	-0.274977	-2.23476	0.0542448	0.815835	1	1	-2.41941	-2.35742	2.20417	0.137638	0.930492	1.0747
AGK	0.0650981	3.85089	0.157898	0.691099	1	1	0.154354	3.55582	0.847237	0.357335	1	1
ALDH3B1	0.277824	3.87925	2.8102	0.0936669	0.686995	1.45561	0.0121786	3.91952	0.00406669	0.949153	1	1
TTC22	-3.10687	-2.6125	2.45982	0.116792	0.686995	1.45561	1.53212	-2.24864	1.34791	0.245644	1	1
PHTF2	-0.0153939	4.33306	0.00637658	0.936354	1	1	-0.0906643	3.99782	0.376757	0.539344	1	1
CCL26	0.320789	0.681159	0.907479	0.340784	1	1	0.384903	0.79326	1.19561	0.274202	1	1
FARP2	-0.175435	4.31025	1.05499	0.304362	1	1	0.00886859	3.85151	0.00342686	0.953319	1	1
USH1C	0.153792	1.35387	0.291581	0.589209	1	1	0.270252	1.35706	0.950319	0.329638	1	1
GGCT	0.415778	5.74211	8.79552	0.00301971	0.203124	4.9231	-0.158199	5.56989	1.82733	0.176444	1	1
DBF4	-0.0816654	4.41494	0.210591	0.646304	1	1	0.0696602	4.18781	0.228944	0.632308	1	1
TBXA2R	0.489333	3.12561	4.94804	0.0261203	0.444046	2.25202	-0.0704382	3.28041	0.176068	0.674775	1	1
IFRD1	0.0318644	5.36258	0.0472433	0.827931	1	1	-0.024584	5.31535	0.0174238	0.894985	1	1
LGALS14	-1.334e-17	-2.93312	0	1	1	1	2.02915e-16	-2.94612	0	1	1	1
COX10	-0.177815	3.98907	1.19785	0.273752	0.95201	1.05041	-0.0295357	3.64428	0.0349378	0.851726	1	1
GTF2IRD1	-0.149688	6.2299	1.31886	0.250796	0.907667	1.10173	0.0815299	5.92268	0.50959	0.475316	1	1
PAF1	-0.00835026	3.6459	0.00195658	0.964719	1	1	-0.116536	3.65924	0.482603	0.487246	1	1
VPS41	-0.161199	4.53982	1.15702	0.282084	0.969886	1.03105	-0.11619	4.17175	0.296425	0.586132	1	1
ARHGAP44	-0.41512	0.727759	1.33051	0.248715	0.903122	1.10727	-0.312073	0.591155	0.755443	0.384758	1	1
ELAC2	0.089524	5.96093	0.417488	0.518193	1	1	-0.0688803	5.64087	0.347642	0.555451	1	1
SCIN	-0.195018	-0.509592	0.130016	0.718415	1	1	1.37746	-1.16499	3.03944	0.0812642	0.758211	1.31889
ARSD	0.351652	2.44621	2.7148	0.0994217	0.686995	1.45561	0.430696	2.19261	3.79722	0.0513377	0.758211	1.31889
PNPLA4	0.293269	3.0336	1.71622	0.19018	0.777521	1.28614	-0.0955263	3.15428	0.294918	0.587086	1	1
MYH13	-0.0141226	-1.68582	0.00027933	0.986665	1	1	1.03134	-2.78069	-3.12661e-07	1	1	1
ADIPOR2	-0.0691009	5.13701	0.224676	0.6355	1	1	0.0441002	5.07824	0.121535	0.727375	1	1
CDKL3	-0.0856763	4.48601	0.277296	0.598479	1	1	-0.0134796	4.26287	0.00676024	0.934471	1	1
UPP2	-0.57555	-0.769738	1.00794	0.315398	1	1	-0.065913	-0.298512	0.0186304	0.891431	1	1
PRSS21	0.106246	6.1282	0.417489	0.518193	1	1	-0.0686759	5.88631	0.333757	0.563455	1	1
MARK4	-0.00637921	4.49404	0.00179879	0.96617	1	1	0.0806084	4.55265	0.284707	0.593633	1	1
PROM1	-0.636386	-0.860261	1.15522	0.28246	0.970555	1.03034	-0.420624	-0.903217	0.441752	0.506278	1	1
CCDC124	0.424407	4.02748	6.71063	0.00958401	0.322006	3.10553	-0.0379732	3.78345	0.0550912	0.81443	1	1
CEACAM21	-5.45584	-2.23179	8.07331	0.00449219	0.241314	4.14397	2.10217	-2.77479	-2.11927e-07	1	1	1
PAFAH1B1	-0.119172	5.95606	0.763191	0.382332	1	1	-0.140719	5.70917	1.4905	0.222139	1	1
NOS2	-1.05668	-2.47985	0.924399	0.336323	1	1	2.02915e-16	-2.94612	0	1	1	1
DNAH9	-0.550138	-0.17491	1.3649	0.242691	0.889373	1.12439	-0.534105	-1.22918	0.632589	0.426407	1	1
KIAA0100	0.0295715	6.97486	0.0555851	0.813615	1	1	-0.103963	6.42966	0.627297	0.428349	1	1
SLC13A2	0.579891	-1.36268	0.631707	0.42673	1	1	-0.857664	-2.03641	0.60037	0.438437	1	1
GAS7	0.189152	0.921814	0.363037	0.546824	1	1	-0.291879	0.338708	0.555028	0.456271	1	1
TRAPPC6A	-0.234969	0.988982	0.554014	0.456682	1	1	-0.221729	1.45684	0.645013	0.421901	1	1
MATK	0.420843	4.74193	7.79755	0.0052317	0.261046	3.83075	-0.145169	4.55995	0.615408	0.432759	1	1
CEACAM7	-1.334e-17	-2.93312	0	1	1	1	1.03134	-2.78069	-3.12661e-07	1	1	1
CD79B	2.35329	-2.76529	-1.02929e-07	1	1	1	2.02915e-16	-2.94612	0	1	1	1
SCN4A	-2.90042	-0.97518	13.5584	0.000231252	0.0544702	18.3587	-1.35568	-2.37196	1.41578	0.234099	1	1
ST7L	-0.0310292	5.11448	0.043893	0.834053	1	1	-0.0324497	4.88492	0.0649112	0.798896	1	1
TKTL1	-0.794024	-2.22651	0.388735	0.532965	1	1	0.628278	-2.14039	0.293166	0.588199	1	1
PAX6	-0.0401671	1.60017	0.0219202	0.8823	1	1	-0.461662	1.50863	3.00334	0.0830931	0.758211	1.31889
RPUSD1	0.198151	2.71641	0.943951	0.331264	1	1	0.0290029	2.09922	0.0162785	0.898476	1	1
RHBDF1	-0.0126571	2.69301	0.002862	0.957335	1	1	-0.229902	2.25496	1.07608	0.299575	1	1
LUC7L	0.0526691	5.62262	0.127741	0.720785	1	1	-0.165645	5.49296	1.38897	0.23858	1	1
CACNA2D2	-0.957354	-1.54014	1.32243	0.250156	0.906404	1.10326	-0.382619	-1.48368	0.233065	0.62926	1	1
BAIAP3	-0.796198	-1.04644	1.23893	0.265677	0.935073	1.06943	-0.401067	-0.889847	0.461019	0.497148	1	1
TSR3	0.213329	4.33643	1.05476	0.304414	1	1	-0.188481	4.04287	1.04997	0.305515	1	1
PIGQ	-0.0838635	4.37942	0.293381	0.588062	1	1	-0.0318321	4.20983	0.0280053	0.867096	1	1
CRAMP1L	-0.0668663	4.49367	0.197963	0.65637	1	1	-0.0845529	4.36555	0.33392	0.56336	1	1
TEAD3	-0.0847114	3.61956	0.23763	0.625923	1	1	0.153681	3.42546	0.845597	0.357801	1	1
SELE	-0.84608	-2.24275	0.943583	0.331358	1	1	-0.53106	-2.61977	1.33655	0.247643	1	1
DNAJC11	-0.0474914	5.34132	0.0921395	0.761475	1	1	0.0695863	4.99489	0.270264	0.603155	1	1
FMO3	-2.38621	-2.76529	1.76551	0.183938	0.761671	1.3129	2.02915e-16	-2.94612	0	1	1	1
MYLIP	-0.0618098	3.24351	0.100497	0.751234	1	1	-0.172047	3.2629	0.937937	0.332809	1	1
NOX1	-0.291111	-2.23727	0.0613853	0.80432	1	1	-0.56309	-1.8457	0.394448	0.529971	1	1
E2F2	0.050784	4.35579	0.0717382	0.788823	1	1	-0.0576327	3.98661	0.0863201	0.768909	1	1
PSMB1	0.270145	6.96723	2.00566	0.156713	0.761671	1.3129	-0.0653777	6.9162	0.357771	0.549747	1	1
SYN1	-0.0608113	-0.16938	0.0179575	0.893398	1	1	0.143026	-0.0972871	0.0987153	0.753377	1	1
JARID2	-0.25403	4.46709	2.80001	0.0942637	0.686995	1.45561	-0.0575268	4.6853	0.145073	0.703289	1	1
CDKL5	-0.369468	3.57896	2.96062	0.0853154	0.686995	1.45561	-3.16191e-06	3.71158	7.46277e-10	0.999978	1	1
CAMK1G	-4.39893	-2.24001	6.39786	0.0114258	0.342225	2.92205	-1.18349	-2.13169	1.0874	0.297048	1	1
CDK11A	-0.0493435	2.56241	0.0567554	0.8117	1	1	-0.088927	2.43928	0.163072	0.686344	1	1
NADK	0.058135	4.85873	0.161462	0.687814	1	1	-0.0909428	4.49395	0.453572	0.500644	1	1
TFAP2B	-1.81792	-2.12981	2.15496	0.14211	0.761671	1.3129	2.02915e-16	-2.94612	0	1	1	1
TFAP2D	-3.4449	-2.61535	3.51819	0.0606988	0.588476	1.6993	1.03134	-2.78069	-3.12661e-07	1	1	1
DLEC1	-1.01262	-0.427221	3.90216	0.0482242	0.588476	1.6993	0.0914794	-0.736005	0.0141449	0.905329	1	1
CYTH3	0.0334843	3.82636	0.0234765	0.878225	1	1	-0.0559582	3.49731	0.118814	0.730324	1	1
ADAM22	-0.406524	2.74715	3.8308	0.0503189	0.588476	1.6993	-0.116596	2.04787	0.258959	0.610836	1	1
SYPL1	0.0174998	4.93078	0.0107272	0.917509	1	1	-0.158737	4.7385	1.43603	0.230783	1	1
CYB561	0.186129	4.52158	1.29576	0.254988	0.916297	1.09135	-0.160832	4.13572	0.849683	0.356642	1	1
SPAG9	-0.0728067	5.59401	0.230454	0.631187	1	1	-0.140925	5.53403	1.4358	0.230821	1	1
CELSR3	-0.168096	2.90833	0.745422	0.38793	1	1	-0.0775746	2.61422	0.131377	0.717008	1	1
AASS	-0.32949	0.742081	0.904019	0.341706	1	1	-0.398947	-0.401425	0.685342	0.407753	1	1
PLEKHG6	0.881876	-1.55261	1.20217	0.272888	0.95	1.05263	2.57699	-1.78932	5.15851	0.0231328	0.741377	1.34884
SS18L2	0.372846	2.63831	3.21703	0.0728759	0.645056	1.55025	0.145761	2.86588	0.543581	0.460952	1	1
MPND	-0.0332119	2.03686	0.0174823	0.89481	1	1	-0.396572	2.07755	3.05231	0.0806222	0.758211	1.31889
MGST1	0.0606152	5.33694	0.158505	0.690537	1	1	-0.0594778	5.12618	0.201927	0.65317	1	1
CRY1	0.161357	3.8483	0.962695	0.326509	1	1	-0.0816909	4.16483	0.281756	0.595553	1	1
PGLYRP1	-1.334e-17	-2.93312	0	1	1	1	2.02915e-16	-2.94612	0	1	1	1
NFIX	0.068197	0.835585	0.044966	0.832066	1	1	-0.248509	0.635828	0.5245	0.468928	1	1
ST3GAL1	-0.11397	4.64199	0.551487	0.457711	1	1	-0.149893	4.45306	1.16928	0.27955	1	1
MMP25	0.63865	-0.983939	1.09182	0.296069	0.995641	1.00438	-0.524541	-1.12372	0.659835	0.416618	1	1
IL32	0.483849	1.02889	2.46249	0.116594	0.686995	1.45561	0.877413	0.234503	4.80425	0.0283896	0.758211	1.31889
PKD1	-0.255806	4.43956	1.77731	0.18248	0.761671	1.3129	-0.010063	4.11878	0.00236128	0.961244	1	1
MAPK8IP2	-3.1514	-2.76241	2.50591	0.11342	0.686995	1.45561	1.03134	-2.78069	-3.12661e-07	1	1	1
MED24	0.132813	4.24863	0.661927	0.41588	1	1	-0.0811556	3.83642	0.259229	0.61065	1	1
RHOBTB2	0.330334	4.05397	4.04878	0.0442032	0.565502	1.76834	0.093586	3.96466	0.393357	0.53054	1	1
HEATR5B	-0.164611	4.32466	1.14509	0.28458	0.974373	1.0263	-0.0134393	4.13325	0.0053542	0.941669	1	1
SEC62	-0.0980495	5.12742	0.427826	0.513058	1	1	-0.122379	5.02053	0.949282	0.329902	1	1
RPS20	0.331352	8.21121	6.46282	0.0110155	0.342225	2.92205	-0.0104517	8.21536	0.0104942	0.918407	1	1
CSDE1	0.0846986	7.31671	0.260947	0.60947	1	1	-0.156378	6.96806	2.24769	0.133814	0.918086	1.08922
UBE3C	0.0107	6.65799	0.00686508	0.933966	1	1	-0.0439453	6.39691	0.108771	0.741548	1	1
REV3L	-0.169479	5.57479	1.55766	0.212008	0.825951	1.21073	-0.0080164	5.48784	0.00281115	0.957716	1	1
TENM1	-0.201262	0.487596	0.309321	0.578097	1	1	0.0626548	0.00795693	0.0213678	0.883781	1	1
PAX7	-0.330476	-0.904122	0.307879	0.578984	1	1	-0.647776	-1.1414	0.80592	0.369329	1	1
MASP2	-0.732391	-0.533517	1.86743	0.171769	0.761671	1.3129	-0.210782	-1.20042	0.0806146	0.776466	1	1
IYD	-1.36734	-2.34797	0.937483	0.332926	1	1	3.68799	-2.48833	3.68262	0.0549822	0.758211	1.31889
FAM76A	0.263873	4.01182	1.55306	0.212684	0.827447	1.20854	0.0490058	3.97955	0.0934883	0.759788	1	1
TRAF3IP3	-3.56448	-2.47705	3.62443	0.0569371	0.588476	1.6993	2.02915e-16	-2.94612	0	1	1	1
POMT2	0.078331	4.3467	0.26289	0.608142	1	1	-0.214366	4.20103	2.08416	0.148834	0.963837	1.03752
VTA1	0.00692929	5.05969	0.00238858	0.96102	1	1	-0.0730932	4.73583	0.143288	0.705034	1	1
MLXIPL	-0.237455	1.69648	0.787558	0.374839	1	1	0.0758397	1.41442	0.0740568	0.785519	1	1
BAZ1B	-0.134132	6.54141	1.07708	0.299352	1	1	-0.0263443	6.10221	0.0497333	0.823528	1	1
RANBP9	-0.167393	4.15738	1.12299	0.289275	0.983405	1.01687	0.07483	4.2268	0.274487	0.600337	1	1
ETV7	-1.93011	-1.6187	4.26774	0.0388426	0.538075	1.85848	-0.881473	-2.24226	0.505747	0.476986	1	1
SPRTN	-0.0463087	3.22901	0.062426	0.802702	1	1	-0.0668307	3.10929	0.136468	0.711818	1	1
METTL13	-0.0049945	4.01253	0.000693344	0.978993	1	1	0.0871989	3.77967	0.287774	0.591651	1	1
DYRK4	-0.12861	2.57898	0.362414	0.547168	1	1	0.00573606	2.16175	0.000674604	0.979279	1	1
ZNF207	-0.00253747	6.47601	0.000372294	0.984606	1	1	-0.0758017	6.33983	0.464017	0.495753	1	1
UQCRC1	0.260445	6.82332	1.63047	0.201638	0.804738	1.24264	0.0240582	6.54207	0.0339078	0.853903	1	1
STARD3NL	-0.0858852	2.37229	0.152502	0.696155	1	1	0.0114992	2.50535	0.00325381	0.954512	1	1
CD9	-0.0111972	5.58089	0.00593834	0.938575	1	1	-0.0515428	5.21222	0.177159	0.673826	1	1
HHATL	-1.334e-17	-2.93312	0	1	1	1	2.02915e-16	-2.94612	0	1	1	1
NCAPD2	0.124283	8.86038	0.455073	0.499936	1	1	0.0107076	8.62535	0.00359969	0.952158	1	1
IFFO1	-0.591425	-0.430524	1.32714	0.249314	0.904404	1.1057	-0.836535	-0.623353	2.06356	0.150857	0.971923	1.02889
GIPR	-0.113411	-0.995472	0.0353372	0.850891	1	1	-1.79918	-1.27136	5.32007	0.0210812	0.710763	1.40694
PHF7	-0.113919	1.38823	0.140679	0.707607	1	1	-0.127256	1.02446	0.15885	0.690217	1	1
SEMA3G	-0.0379499	1.24183	0.0158028	0.899962	1	1	0.205186	0.654142	0.372417	0.54169	1	1
NISCH	0.0783956	4.4396	0.233429	0.628993	1	1	-0.128298	4.12841	0.74537	0.387946	1	1
STAB1	1.39262	-1.27403	3.56729	0.0589286	0.588476	1.6993	0.645666	-1.12796	0.938004	0.332792	1	1
FUZ	0.641945	-2.02953	0.38394	0.535502	1	1	3.07155	-2.48258	-2.397e-07	1	1	1
SLC6A13	-3.10687	-2.6125	2.45982	0.116792	0.686995	1.45561	-2.92262	-2.77396	2.95942	0.0853786	0.758211	1.31889
IDS	0.0299086	2.53955	0.0192947	0.889525	1	1	0.00552675	2.45835	0.000681061	0.97918	1	1
PRSS3	-0.0742069	-0.114436	0.027555	0.868159	1	1	0.215624	-0.585936	0.119091	0.730023	1	1
ZNF200	-0.174168	4.14465	1.23162	0.267093	0.937444	1.06673	-0.0363682	3.76787	0.0546552	0.815152	1	1
CD4	-1.64763	-1.76947	2.8171	0.0932648	0.686995	1.45561	2.10217	-2.77479	-2.11927e-07	1	1	1
LRRC23	0.0132418	3.1543	0.00513277	0.942886	1	1	0.114172	3.2336	0.434124	0.509972	1	1
BTK	-3.56448	-2.47705	3.62443	0.0569371	0.588476	1.6993	-0.010465	-2.24865	0.000122624	0.991165	1	1
HFE	-0.00729428	3.0905	0.00149426	0.969165	1	1	-0.136062	3.34575	0.579748	0.446411	1	1
SCMH1	-0.24294	4.42799	2.24473	0.13407	0.743896	1.34427	-0.0476531	4.23359	0.11195	0.737934	1	1
FYN	-0.194967	4.76408	1.61816	0.203349	0.8091	1.23594	0.0365386	4.70433	0.0613944	0.804305	1	1
HIVEP2	-0.539837	4.94125	12.4973	0.000407544	0.0730658	13.6863	0.061387	5.66642	0.074491	0.784907	1	1
FMO1	-3.4449	-2.61535	3.51819	0.0606988	0.588476	1.6993	1.03134	-2.78069	-3.12661e-07	1	1	1
TCEB3	0.146007	4.53735	0.580159	0.44625	1	1	-0.0215298	4.14136	0.0220551	0.881941	1	1
LYPLA2	0.28068	3.76441	1.51538	0.21832	0.839274	1.19151	0.0394209	3.84343	0.0650352	0.798708	1	1
CLCN6	-0.124886	3.98257	0.599613	0.438726	1	1	0.0590169	3.88604	0.151171	0.697419	1	1
MRC2	-0.00184251	3.97218	0.00012568	0.991055	1	1	-0.164581	3.85132	1.05019	0.305463	1	1
NME2	0.320598	8.89158	2.7176	0.0992472	0.686995	1.45561	0.0311941	8.78959	0.0379372	0.845569	1	1
SLC6A7	-0.445352	0.555805	1.48052	0.223694	0.852207	1.17342	0.289327	0.459685	0.583998	0.44475	1	1
TSPAN9	-0.310979	3.57095	2.69079	0.10093	0.686995	1.45561	-0.0180386	3.80792	0.0139089	0.906118	1	1
BTBD7	-0.299219	4.62142	3.82097	0.0506149	0.588476	1.6993	0.021919	4.52528	0.0263084	0.871149	1	1
APBA3	-0.00266838	2.78948	0.00015105	0.990194	1	1	0.177301	2.34187	0.696616	0.403923	1	1
MKS1	0.155319	3.48097	0.789328	0.374303	1	1	0.0427378	3.10144	0.0569518	0.81138	1	1
ABHD5	0.057443	4.81486	0.154305	0.694455	1	1	-0.00392045	4.28929	0.000719156	0.978606	1	1
KAL1	-2.95927	-1.37474	10.982	0.000919988	0.11335	8.82225	-0.462627	-1.68677	0.309302	0.578109	1	1
AKAP8L	-0.0914866	4.88708	0.405922	0.524046	1	1	-0.0473059	4.66678	0.0957667	0.75697	1	1
MBTD1	-0.218731	4.84036	2.07949	0.14929	0.761671	1.3129	-0.0196071	4.7231	0.0217924	0.882641	1	1
UTP18	0.144788	5.29201	0.91572	0.338601	1	1	-0.277341	4.96175	4.81907	0.0281466	0.758211	1.31889
RNF216	-0.0569354	5.58679	0.173925	0.676647	1	1	-0.0154533	5.33695	0.0134485	0.907678	1	1
TTC19	0.0032503	5.1414	0.000517606	0.981849	1	1	-0.103072	4.8838	0.630965	0.427001	1	1
PTBP1	0.18435	7.28614	1.03893	0.308071	1	1	-0.0774783	6.95164	0.282192	0.595268	1	1
DPF1	0.160089	1.03331	0.275701	0.599533	1	1	-0.473421	0.413591	1.62715	0.202098	1	1
SYT7	-0.146186	1.24879	0.254392	0.614	1	1	0.534	1.27314	3.17724	0.0746709	0.758211	1.31889
LARS2	-0.0822746	5.48556	0.350193	0.554004	1	1	-0.0731648	5.04983	0.226589	0.634065	1	1
PIK3C2A	-0.273246	6.13009	4.33059	0.0374333	0.526907	1.89787	-0.0153379	6.13727	0.0137037	0.90681	1	1
PLAUR	-0.037942	4.65642	0.0371715	0.847116	1	1	-0.0869392	5.29551	0.223214	0.636602	1	1
ANLN	-0.0496879	6.14385	0.121139	0.727802	1	1	-0.0218677	5.89783	0.036936	0.847595	1	1
WIZ	0.0522302	3.29143	0.0670635	0.795661	1	1	-0.0920576	3.24728	0.17563	0.675156	1	1
RABGAP1	-0.333646	5.36598	4.63676	0.031294	0.475591	2.10265	-0.0459735	5.41305	0.132049	0.716317	1	1
DCN	0.577492	-1.82168	0.265654	0.606262	1	1	0.655264	-2.1396	0.323092	0.569755	1	1
QPCTL	0.186121	3.75154	1.21859	0.269638	0.942797	1.06067	0.0710708	3.75153	0.208772	0.647732	1	1
PPP5C	0.262309	4.64657	2.76377	0.0964206	0.686995	1.45561	-0.10457	4.26956	0.554597	0.456446	1	1
CEP68	-0.143056	2.02063	0.369391	0.543336	1	1	-0.574751	1.62072	4.47752	0.0343436	0.758211	1.31889
MAP4K3	-0.307306	5.27103	4.78603	0.0286915	0.459155	2.17791	0.111426	5.51878	0.56044	0.454083	1	1
ZBTB32	3.82668	-2.47171	4.63594	0.0313089	0.475591	2.10265	0.582406	-2.48752	0.147391	0.701041	1	1
TYROBP	-1.334e-17	-2.93312	0	1	1	1	2.02915e-16	-2.94612	0	1	1	1
TMEM159	0.275014	1.99875	1.30378	0.253524	0.9134	1.09481	0.309448	1.47166	0.922384	0.33685	1	1
GABRA3	-0.193645	1.35154	0.461461	0.496942	1	1	0.241739	1.16135	0.620452	0.430879	1	1
BRCA1	-0.0238742	5.90943	0.0303463	0.861707	1	1	0.0272519	5.51835	0.0517231	0.820092	1	1
ERCC1	-0.0105297	3.94763	0.00207546	0.963663	1	1	0.0487754	3.62826	0.091534	0.762236	1	1
CD22	0.2422	-1.12808	0.138836	0.709441	1	1	-1.42041	-0.776343	4.38391	0.0362796	0.758211	1.31889
SEMA3B	0.297148	6.09447	4.38019	0.036359	0.517633	1.93187	-0.165822	6.15664	1.2781	0.258253	1	1
MBTPS2	0.0221513	4.42923	0.0214994	0.883427	1	1	-0.0536106	4.28312	0.0896404	0.764635	1	1
PRICKLE3	0.195553	2.53411	0.753493	0.385372	1	1	-0.335101	2.44728	2.66344	0.102678	0.813029	1.22997
LTF	-2.17399	-2.02936	3.22687	0.0724392	0.642954	1.55532	-0.427437	-1.22097	0.397627	0.528317	1	1
EXTL3	-0.152879	4.03183	0.766746	0.381226	1	1	-0.118928	3.87462	0.485473	0.485954	1	1
NR1H4	0.251755	-2.12981	0.0491571	0.824537	1	1	-1.22219	-2.48014	0.877828	0.348797	1	1
ELOVL5	-0.0762433	5.46279	0.310727	0.577234	1	1	-0.0337862	5.33012	0.0788317	0.778887	1	1
ALOX5	-0.746135	0.121591	3.21392	0.0730144	0.645686	1.54874	-0.220869	0.127326	0.290898	0.589646	1	1
KDM5D	-1.334e-17	-2.93312	0	1	1	1	2.02915e-16	-2.94612	0	1	1	1
CALCOCO1	-0.131514	2.19255	0.339391	0.560181	1	1	-0.244101	2.38946	1.06519	0.302035	1	1
UBR7	0.0678419	4.26414	0.175682	0.675111	1	1	-0.0826409	3.92065	0.244731	0.62081	1	1
MAP4K5	-0.14152	5.29348	0.902002	0.342246	1	1	0.0112906	5.09478	0.00812742	0.928166	1	1
EHD3	-3.10687	-2.6125	2.45982	0.116792	0.686995	1.45561	-0.603804	-2.35334	0.386591	0.534097	1	1
PSMC4	0.303536	5.88609	3.42795	0.0641014	0.606746	1.64814	-0.0986306	5.80911	0.738791	0.390048	1	1
MAN2B2	0.0621287	3.16356	0.0844458	0.771361	1	1	-0.0573908	2.80496	0.093636	0.759605	1	1
SLC7A14	-1.20036	-1.06985	3.02579	0.0819506	0.686995	1.45561	-0.294942	-1.61913	0.126808	0.721765	1	1
CLDN11	-0.122832	1.94184	0.241123	0.623396	1	1	-0.0682875	1.28979	0.0593801	0.807478	1	1
SLC25A39	0.172267	5.65949	1.18333	0.276679	0.958748	1.04303	0.133953	5.45109	1.08178	0.2983	1	1
MVP	-0.000283601	5.25661	4.19548e-06	0.998366	1	1	0.103586	5.08489	0.421717	0.516081	1	1
NUB1	0.154551	4.43063	1.04432	0.306819	1	1	0.118055	4.16022	0.678604	0.410068	1	1
PGM3	-0.0811583	4.31743	0.275705	0.599531	1	1	0.0646578	4.33654	0.0906214	0.763389	1	1
RWDD2A	0.311312	1.11038	1.03726	0.30846	1	1	-0.424257	1.22254	1.72716	0.188775	1	1
CLK1	-0.0638065	5.21257	0.0908283	0.763127	1	1	-0.150979	5.04739	0.611306	0.434296	1	1
POLR3B	-0.105622	4.51053	0.450706	0.502	1	1	0.13051	4.28687	0.720257	0.39606	1	1
ANGEL1	0.173571	3.20596	0.791916	0.373521	1	1	-0.0889681	2.58149	0.173924	0.676648	1	1
RNF14	0.269418	3.52175	2.29375	0.129896	0.731798	1.3665	-0.192689	3.38292	0.753331	0.385424	1	1
DNASE1L1	0.253687	3.61297	1.82651	0.17654	0.761671	1.3129	-0.129532	3.57174	0.667798	0.413821	1	1
DDX11	0.00523548	5.27783	0.00143671	0.969764	1	1	-0.275805	4.84616	3.95053	0.0468567	0.758211	1.31889
HEBP1	0.41225	3.0073	4.64618	0.0311228	0.475591	2.10265	-0.320971	3.02485	2.63337	0.104639	0.82236	1.21601
GPRC5A	-0.120225	8.38713	0.963627	0.326275	1	1	0.127239	8.24964	1.34096	0.246864	1	1
MAMLD1	-0.379412	2.8534	3.24163	0.0717891	0.640775	1.56061	0.0999611	3.03126	0.298586	0.58477	1	1
CD6	-1.21317	-1.93835	1.36483	0.242703	0.889373	1.12439	-0.818542	-2.24145	0.452222	0.501282	1	1
TACC3	0.102801	4.44949	0.238252	0.625472	1	1	-0.152345	4.24932	1.15818	0.281843	1	1
UFL1	0.030639	4.26081	0.0391068	0.843237	1	1	-0.0596284	3.94955	0.161473	0.687804	1	1
POLA2	0.0471699	5.58507	0.119664	0.729399	1	1	0.000603435	5.19701	1.92293e-05	0.996501	1	1
ZC3H3	0.038974	5.99373	0.0762317	0.782471	1	1	-0.152382	5.49166	1.656	0.198144	1	1
CAPN1	0.105671	5.28172	0.396085	0.529118	1	1	-0.0637346	5.24425	0.276294	0.59914	1	1
ACPP	0.183763	2.02087	0.615186	0.432842	1	1	-0.246592	2.8004	1.0907	0.296317	1	1
MDH1	0.254527	6.71141	4.04197	0.0443819	0.565975	1.76686	-0.130674	6.41562	1.45002	0.228524	1	1
SLC30A9	0.0525302	5.15598	0.106082	0.744649	1	1	-0.0332446	4.98809	0.0693137	0.792339	1	1
MTMR11	-0.250296	1.58001	0.891762	0.345	1	1	-0.421707	1.44864	2.3315	0.12678	0.893149	1.11963
COX15	0.374149	4.53117	5.82634	0.0157879	0.390533	2.5606	0.0991714	4.28244	0.371872	0.541986	1	1
CCDC88C	0.23717	4.70144	2.23812	0.134644	0.745585	1.34123	-0.322932	4.32121	4.9858	0.0255561	0.750897	1.33174
YAF2	-0.107772	4.2215	0.428884	0.512537	1	1	-0.113974	4.17567	0.502691	0.47832	1	1
ZMYND11	0.0154312	4.51024	0.0090721	0.924118	1	1	-0.00562271	4.06689	0.00147915	0.969321	1	1
WAS	-0.066901	-0.554429	0.0171611	0.895775	1	1	-0.758557	-1.03512	1.28318	0.257308	1	1
DPEP1	-0.549801	-1.04167	0.595861	0.440162	1	1	-0.804222	-1.55271	0.863608	0.352731	1	1
BID	0.197778	4.05056	1.21608	0.27013	0.944005	1.05932	-0.266187	3.58147	2.71637	0.0993238	0.796814	1.255
MATR3	0.517794	11.8187	18.8762	1.39484e-05	0.010766	92.8848	0.0987482	11.8872	0.924979	0.336171	1	1
NPC1L1	1.68742	-1.94099	2.62226	0.105374	0.686995	1.45561	-5.28999	-2.35173	7.28523	0.00695237	0.628217	1.59181
XYLT2	0.0568945	4.32423	0.111102	0.738893	1	1	-0.112823	3.84587	0.440617	0.506825	1	1
RGPD5	-0.138684	0.490596	0.133568	0.714761	1	1	-0.268692	-0.18692	0.338871	0.560482	1	1
STMN4	-0.0613618	-2.61535	0.144636	0.703715	1	1	-1.69482	-2.48509	0.997917	0.317815	1	1
NUDCD3	-0.0390839	5.15071	0.0666293	0.796309	1	1	0.0358048	4.95156	0.0736645	0.786074	1	1
ISL1	-1.40564	-2.02148	1.48567	0.222889	0.849957	1.17653	3.09352	-2.62724	2.32829	0.127042	0.893149	1.11963
CHDH	0.0558698	3.19983	0.0851982	0.770373	1	1	-0.207903	2.60622	1.09024	0.296419	1	1
IL20RA	0.643707	-0.473066	1.47689	0.224261	0.853493	1.17166	-1.24914	-0.901877	3.22088	0.0727046	0.758211	1.31889
CLCA1	0.251755	-2.12981	0.0491571	0.824537	1	1	-3.10967	-2.35823	2.92234	0.0873612	0.758211	1.31889
CLCA4	-4.39893	-2.24001	6.39786	0.0114258	0.342225	2.92205	-1.0342	-2.35253	2.66553	0.102543	0.8121	1.23138
GLT8D1	0.192062	4.11132	1.42635	0.232362	0.869927	1.14952	-0.014653	3.64651	0.00873624	0.925532	1	1
ATP2C1	-0.151151	5.97695	1.2177	0.269812	0.943198	1.06022	0.0272521	5.80479	0.0568772	0.811502	1	1
SRCIN1	-0.225482	0.688613	0.436094	0.509014	1	1	0.0945329	1.03516	0.100033	0.75179	1	1
IGF1	-0.505723	-2.22927	0.168958	0.68104	1	1	-5.27884	-2.24786	5.76442	0.0163539	0.629207	1.5893
SLC38A5	0.0815568	6.04689	0.390485	0.532045	1	1	-0.0411104	5.57744	0.120372	0.728632	1	1
MAGIX	0.289133	0.618764	0.675203	0.411243	1	1	0.0109358	0.798695	0.0010562	0.974074	1	1
RALBP1	0.0469838	4.04806	0.0612095	0.804594	1	1	0.0601639	3.93954	0.160261	0.688916	1	1
RUFY3	-0.401876	3.72361	5.31489	0.0211439	0.443359	2.25551	0.246263	3.92691	2.20994	0.137124	0.930492	1.0747
CNTN1	-1.68952	-0.494196	8.50578	0.0035402	0.214902	4.65328	0.472742	-0.603515	0.76804	0.380824	1	1
SLC11A1	-0.0976579	-1.121	0.021991	0.882111	1	1	0.283734	-1.55625	0.11652	0.73284	1	1
WWTR1	-0.228922	5.28719	2.74262	0.0977044	0.686995	1.45561	0.23556	5.30688	3.41322	0.064676	0.758211	1.31889
AGPS	0.0502096	5.45854	0.126042	0.722572	1	1	-0.0180384	4.84496	0.0192195	0.889739	1	1
ZNF806	-2.38621	-2.76529	1.76551	0.183938	0.761671	1.3129	2.02915e-16	-2.94612	0	1	1	1
CXorf56	0.251156	4.07083	2.46991	0.116045	0.686995	1.45561	-0.266051	3.90437	2.85135	0.0912971	0.758211	1.31889
ATP1A2	-1.6934	-2.35629	2.01828	0.155415	0.761671	1.3129	2.10217	-2.77479	-2.11927e-07	1	1	1
TTC27	-0.0417268	5.14146	0.0764679	0.782142	1	1	0.0730418	4.63336	0.296978	0.585783	1	1
ZNF582	-2.38621	-2.76529	1.76551	0.183938	0.761671	1.3129	-2.3361	-2.77313	2.84295	0.0917754	0.758211	1.31889
VSIG2	-1.40602	-2.60426	1.05131	0.305205	1	1	-1.07157	-2.6256	0.322358	0.570194	1	1
PHLDB1	0.00871936	2.21392	0.00150782	0.969025	1	1	-0.430389	1.97423	2.13854	0.143638	0.949039	1.0537
MARCO	1.06917	-0.639357	3.84911	0.0497723	0.588476	1.6993	2.16305	-1.79901	2.88975	0.0891447	0.758211	1.31889
CYP24A1	-1.65032	-2.24001	1.63933	0.200417	0.801728	1.24731	-0.71766	-2.49245	0.183276	0.668573	1	1
PRDM11	0.0532653	3.63811	0.0892275	0.765162	1	1	-0.256534	3.20644	2.23276	0.135112	0.923978	1.08228
SYT13	-1.27432	-1.61617	2.11123	0.146221	0.761671	1.3129	-0.592735	-2.03014	0.349048	0.554652	1	1
SNAI2	0.238128	1.93961	0.989896	0.319768	1	1	0.106574	1.69545	0.1336	0.714728	1	1
CD74	-0.169916	-2.11643	0.0245301	0.875544	1	1	1.50718	-2.24944	1.2884	0.256342	1	1
HGF	0.618174	-2.02434	0.354285	0.551697	1	1	-0.349564	-2.2598	0.0850074	0.770623	1	1
ZRANB1	-0.127242	4.50972	0.641327	0.423231	1	1	-0.0674498	4.35742	0.230402	0.631226	1	1
NCDN	0.146599	3.08467	0.521109	0.470369	1	1	-0.0644969	2.55644	0.105789	0.74499	1	1
GPR124	-0.443784	1.28595	2.27964	0.131082	0.735641	1.35936	-0.34228	1.06461	1.30713	0.252915	1	1
CCT8L1P	-1.334e-17	-2.93312	0	1	1	1	2.02915e-16	-2.94612	0	1	1	1
ZFP64	0.0495145	3.55485	0.0824548	0.773998	1	1	0.0310886	3.38061	0.0351643	0.851252	1	1
MNAT1	-0.210571	5.238	2.19266	0.138669	0.754847	1.32477	-0.14398	5.36809	0.904004	0.34171	1	1
SAMD4A	-0.572157	5.42383	16.4969	4.87286e-05	0.0209197	47.8018	0.136979	6.03155	1.08128	0.298412	1	1
RUNX3	0.559164	-1.85015	0.36293	0.546884	1	1	-2.21025	-1.85485	3.30621	0.0690185	0.758211	1.31889
MRE11A	0.00407491	4.96111	0.000735716	0.978361	1	1	-0.121526	4.75771	0.766387	0.381337	1	1
PLEKHB1	-1.96079	-1.94875	3.96777	0.0463793	0.577601	1.7313	-5.95711	-2.35904	6.50288	0.01077	0.629207	1.5893
SERPINB1	-0.308126	7.68896	3.85711	0.0495355	0.588476	1.6993	-0.0876764	8.13477	0.452278	0.501255	1	1
CYP3A43	-0.758853	-2.47171	0.255184	0.613449	1	1	1.03134	-2.78069	-3.12661e-07	1	1	1
SLC7A9	-1.22329	-2.02166	1.17906	0.277547	0.960439	1.04119	-3.00476	-1.94668	3.67467	0.0552453	0.758211	1.31889
SPAST	0.102343	4.73218	0.49163	0.483201	1	1	-0.00991248	4.35506	0.00345243	0.953145	1	1
NRXN3	-1.60003	1.29325	26.0538	3.3204e-07	0.000583152	1714.82	-1.22237	0.145325	8.2347	0.0041097	0.504417	1.98249
OSBPL5	0.0549555	4.99358	0.147581	0.700858	1	1	-0.0586794	4.80018	0.196448	0.657604	1	1
AQR	-0.0596761	5.70918	0.182497	0.669236	1	1	-0.0486673	5.33976	0.164862	0.684719	1	1
CPS1	-0.116811	9.05911	0.40383	0.525118	1	1	-0.0244019	8.57357	0.0373638	0.846726	1	1
C8B	-4.54642	-2.23453	6.47889	0.0109163	0.342225	2.92205	-2.3361	-2.77313	2.84295	0.0917754	0.758211	1.31889
FHL1	0.473987	3.45115	7.33566	0.00676	0.284701	3.51246	-0.0105059	3.02557	0.0032785	0.95434	1	1
RTFDC1	0.165799	5.50586	1.09111	0.296226	0.99596	1.00406	-0.215483	5.4065	2.53226	0.11154	0.85408	1.17085
GABRA1	-1.334e-17	-2.93312	0	1	1	1	2.02915e-16	-2.94612	0	1	1	1
NLRP2	-2.08244	-1.54761	5.15459	0.023185	0.443359	2.25551	-0.0100968	-1.95283	0.000214651	0.988311	1	1
SLC45A4	0.128666	3.59367	0.529072	0.466997	1	1	-0.24918	3.22706	2.02983	0.154238	0.981527	1.01882
RNF10	0.105678	5.14109	0.431855	0.51108	1	1	-0.0388755	5.06296	0.0958775	0.756834	1	1
ZNF839	0.0428521	4.22363	0.0756759	0.783245	1	1	-0.126082	3.95862	0.497245	0.480713	1	1
ZDHHC6	0.0021618	5.24531	0.000208541	0.988478	1	1	-0.272442	4.89307	3.78518	0.0517083	0.758211	1.31889
GRAMD1B	-0.29206	6.22501	4.4397	0.0351124	0.506336	1.97497	-0.0193546	6.4059	0.0173493	0.895208	1	1
RNH1	0.256324	5.32482	1.63119	0.201539	0.804383	1.24319	-0.0422525	5.25017	0.059576	0.807167	1	1
NDUFS1	0.0648158	5.67354	0.234832	0.627964	1	1	-0.0523802	5.38061	0.13765	0.710629	1	1
RB1CC1	-0.0866709	5.63903	0.255102	0.613505	1	1	-0.0265798	5.5525	0.0416582	0.838273	1	1
ERP44	-0.149192	4.39267	0.928629	0.33522	1	1	-0.0273236	4.7108	0.0399995	0.841482	1	1
ALAS1	0.231788	4.50688	1.73784	0.187413	0.770673	1.29757	-0.391307	4.14582	6.79197	0.00915689	0.629207	1.5893
BIRC3	0.266711	3.78983	2.57511	0.108557	0.686995	1.45561	-0.262129	3.52737	2.60103	0.106794	0.833314	1.20003
AKAP11	-0.0615004	4.06338	0.148559	0.699916	1	1	0.0682844	3.90376	0.187062	0.665373	1	1
GLRX2	0.326226	4.56207	4.73868	0.0294917	0.466572	2.14329	-0.172519	4.47232	1.65455	0.198341	1	1
SNAPC1	-0.00943201	4.07373	0.00253755	0.959824	1	1	-0.0967822	3.80192	0.354669	0.551482	1	1
DERA	0.109504	4.3577	0.488731	0.484494	1	1	-0.246109	4.46098	2.52604	0.111981	0.855894	1.16837
STRAP	0.0817511	5.53334	0.196892	0.657241	1	1	0.0193787	5.31884	0.0212383	0.884132	1	1
ABCC2	0.0263664	6.44951	0.0360077	0.8495	1	1	-0.0584625	6.27633	0.228415	0.632702	1	1
DEF6	0.0614176	-0.782818	0.0109712	0.916579	1	1	0.403484	-1.3105	0.28366	0.594312	1	1
PLEKHO1	-0.565871	0.0971639	1.85782	0.172877	0.761671	1.3129	-0.921481	-0.460464	3.35307	0.0670798	0.758211	1.31889
GCLM	0.164861	5.02306	1.14519	0.284558	0.974331	1.02635	-0.0950427	4.70824	0.527708	0.467572	1	1
UBR2	-0.126864	5.51508	0.872393	0.350294	1	1	-0.0101215	5.25607	0.0065385	0.935552	1	1
EHD2	0.00524805	2.7458	0.000370777	0.984637	1	1	0.147033	2.76299	0.302541	0.582294	1	1
DEPDC1	0.10899	4.88743	0.413937	0.519978	1	1	-0.146055	4.6107	1.21743	0.269866	1	1
CCDC28A	-0.00680395	2.1639	0.000901072	0.976053	1	1	-0.23743	2.51465	0.863081	0.352878	1	1
RRAGD	0.108554	-2.13502	0.00349299	0.952871	1	1	-2.3361	-2.77313	2.84295	0.0917754	0.758211	1.31889
HSF2	-0.149048	3.36765	0.622906	0.429969	1	1	0.0219525	3.18383	0.015359	0.901369	1	1
PHF20	-0.081418	6.35854	0.388979	0.532836	1	1	-0.0147011	6.0678	0.0172805	0.895415	1	1
HSD17B6	-0.0282817	0.0871118	0.00495645	0.943874	1	1	-0.270128	0.0737704	0.437633	0.508267	1	1
NR1H3	0.230014	4.90491	2.06092	0.151119	0.761671	1.3129	-0.185529	4.73075	2.02944	0.154277	0.981714	1.01863
TYMP	-0.0188934	0.468434	0.00272915	0.958336	1	1	-0.323532	0.292497	0.686621	0.407316	1	1
NCAPH2	0.219117	4.68369	2.22001	0.136232	0.748029	1.33685	0.031423	4.41701	0.0526639	0.818491	1	1
TOMM34	0.20195	4.60109	1.23728	0.265997	0.935822	1.06858	-0.062079	4.2847	0.197014	0.657142	1	1
SEC63	-0.00969693	4.89112	0.00305907	0.955892	1	1	0.0217399	5.03388	0.0299845	0.862525	1	1
KPNA6	0.10545	6.3524	0.586277	0.443862	1	1	-0.0370376	6.0119	0.103724	0.747405	1	1
VIM	0.214481	7.16752	2.28472	0.130654	0.734265	1.36191	0.0334682	7.0219	0.0721758	0.788195	1	1
RTEL1-TNFRSF6B	-0.164905	4.90664	1.13834	0.286004	0.977239	1.02329	0.0359043	4.63825	0.0540044	0.816236	1	1
FAS	0.136607	2.77375	0.475434	0.490498	1	1	-0.19241	3.18357	1.07712	0.299343	1	1
RNASET2	0.0252599	2.35794	0.0127335	0.910155	1	1	0.297954	2.2425	1.89714	0.168399	1	1
CD44	-0.257504	7.63055	3.52957	0.0602836	0.588476	1.6993	0.0799226	8.04314	0.376883	0.539276	1	1
KCNG1	-1.334e-17	-2.93312	0	1	1	1	2.02915e-16	-2.94612	0	1	1	1
AGPAT4	-0.55999	2.7512	7.50476	0.00615361	0.276401	3.61793	0.285758	2.92132	2.40118	0.121244	0.893149	1.11963
SLAMF7	-2.38621	-2.76529	1.76551	0.183938	0.761671	1.3129	2.02915e-16	-2.94612	0	1	1	1
BTN3A1	0.284709	2.78507	1.80499	0.17911	0.761671	1.3129	0.0135801	2.62116	0.00363822	0.951903	1	1
MIPEP	0.0859408	4.27436	0.233886	0.628657	1	1	0.148677	3.933	0.984516	0.321087	1	1
PRKCH	0.00931105	3.74591	0.00130779	0.971152	1	1	-0.180278	3.19899	0.937943	0.332807	1	1
INSRR	-1.13636	-2.02668	1.05472	0.304422	1	1	-3.33615	-2.61896	3.09422	0.078571	0.758211	1.31889
IFNGR1	-0.104308	4.48637	0.464241	0.495649	1	1	-0.0922568	4.50477	0.471708	0.492203	1	1
B4GALT7	0.31158	3.759	3.52121	0.0605883	0.588476	1.6993	-0.166909	3.60208	1.08054	0.298577	1	1
SH2D2A	0.511193	1.62606	3.82449	0.0505087	0.588476	1.6993	-0.326635	1.6428	1.58104	0.20861	1	1
VRK2	-0.13786	4.73209	0.889423	0.345634	1	1	-0.0764724	4.34316	0.186445	0.665892	1	1
TNFRSF1B	-0.587476	-1.48724	0.57163	0.449612	1	1	-1.53938	-1.61535	2.84846	0.0914614	0.758211	1.31889
VEZT	-0.114045	5.10644	0.629747	0.427448	1	1	-0.111318	4.871	0.630405	0.427207	1	1
POU2F2	-0.887584	-0.677737	2.39654	0.121604	0.703432	1.4216	-0.692409	-0.805541	1.3988	0.236925	1	1
BRD9	-0.182453	6.19291	1.22824	0.26775	0.938676	1.06533	-0.0330026	5.91711	0.0828698	0.773445	1	1
SNX1	-0.0244734	5.76401	0.0299875	0.862519	1	1	-0.0246935	5.74435	0.0439516	0.833944	1	1
TBPL1	0.0958023	3.28391	0.249839	0.617188	1	1	-0.0435264	3.25909	0.0670902	0.795622	1	1
ARNTL2	-0.224608	4.21009	1.87646	0.170738	0.761671	1.3129	0.00376887	4.2058	0.000296045	0.986272	1	1
BCLAF1	-0.000819858	5.73619	3.71555e-05	0.995136	1	1	-0.160271	5.75157	1.53338	0.215606	1	1
SLC39A9	-0.0510517	5.17636	0.13046	0.717956	1	1	0.0649431	4.97066	0.265324	0.606486	1	1
ANK1	-0.421336	1.70973	2.71983	0.0991084	0.686995	1.45561	-0.33769	2.14606	2.3834	0.12263	0.893149	1.11963
IBSP	0.214157	-2.6125	0.0165814	0.897541	1	1	2.02915e-16	-2.94612	0	1	1	1
TFB1M	-0.0277326	3.44866	0.0230167	0.879414	1	1	-0.0874132	3.32091	0.2017	0.653352	1	1
RABEP1	0.00743403	5.83043	0.00307317	0.955791	1	1	-0.06925	5.4638	0.28954	0.590515	1	1
HMGB3	0.208755	4.40163	1.35243	0.244854	0.894541	1.11789	-0.111929	4.17188	0.400585	0.526788	1	1
NUP160	-0.0209644	7.64706	0.0293202	0.864042	1	1	-0.0786707	7.19878	0.528282	0.46733	1	1
BAK1	-0.17616	3.57792	0.404101	0.524979	1	1	-0.0593018	3.0387	0.11229	0.737552	1	1
MUSK	-2.60093	-1.94612	4.94021	0.0262389	0.444046	2.25202	-2.34642	-1.76218	5.2923	0.0214199	0.718923	1.39097
IKZF2	-0.239585	1.27719	0.701359	0.402328	1	1	-0.13282	1.34316	0.215485	0.642502	1	1
GRN	0.158998	6.46568	1.3296	0.248877	0.903369	1.10697	0.0803257	6.59386	0.405116	0.524459	1	1
FAM13B	-0.126989	5.27008	0.806554	0.369141	1	1	-0.0773187	5.15122	0.34592	0.556432	1	1
ARHGAP31	-0.362839	-1.12576	0.300473	0.583586	1	1	-3.09023	-1.76437	6.62362	0.0100635	0.629207	1.5893
NR2E3	0.821888	-1.41993	1.20453	0.272418	0.948944	1.0538	0.762686	-0.38036	2.4158	0.120116	0.893149	1.11963
CENPQ	0.0703879	3.99395	0.193134	0.660321	1	1	-0.0326112	3.84186	0.0455837	0.830934	1	1
SARS	0.0938106	5.96001	0.504765	0.477414	1	1	-0.073764	5.87168	0.400927	0.526611	1	1
RANBP3	0.150781	4.07211	0.861611	0.353288	1	1	-0.199121	3.84527	1.49101	0.222059	1	1
ARID4A	-0.185267	3.40562	1.01849	0.312877	1	1	0.0168427	3.66704	0.0114949	0.914619	1	1
TSSC1	-0.0313258	4.72792	0.0392381	0.842978	1	1	-0.0277246	4.72721	0.0445553	0.832824	1	1
PNPLA6	-0.0377679	5.12112	0.0722665	0.788065	1	1	0.238794	4.87502	3.20966	0.0732047	0.758211	1.31889
IFT88	-0.479996	2.71281	5.32466	0.0210257	0.443359	2.25551	0.176896	2.47877	0.587882	0.443239	1	1
ALG1	0.0154706	5.11699	0.00601512	0.93818	1	1	0.101617	4.77945	0.497435	0.480629	1	1
ZCCHC8	-0.00813755	4.93693	0.00325431	0.954508	1	1	0.031326	4.62314	0.056341	0.812375	1	1
ABCF2	0.176817	5.83043	1.01688	0.313261	1	1	-0.059608	5.20729	0.237934	0.625702	1	1
CHPF2	0.116809	4.99827	0.56788	0.451103	1	1	-0.0494276	4.85366	0.125223	0.723437	1	1
LRRC7	-0.308894	0.591348	0.760053	0.383312	1	1	1.19258	0.34264	8.60889	0.00334526	0.463774	2.15622
FUT8	-0.226142	4.31645	2.16566	0.141124	0.761671	1.3129	-0.00103989	4.31799	5.41532e-05	0.994129	1	1
UBA6	-0.179141	5.55007	1.75251	0.185561	0.765733	1.30594	-0.0904223	5.54598	0.353423	0.552182	1	1
GAB2	0.167554	2.86906	0.732846	0.391962	1	1	-0.00134759	2.98612	3.96699e-05	0.994975	1	1
ATP6V0A1	-0.0153984	4.44359	0.00826397	0.927567	1	1	0.156276	4.24063	1.16292	0.280861	1	1
PIAS1	-0.207029	4.87383	1.94518	0.163108	0.761671	1.3129	0.108526	4.93299	0.732635	0.39203	1	1
SLC4A7	-0.24397	6.38301	3.0291	0.0817836	0.686995	1.45561	0.000374762	6.14866	5.01175e-06	0.998214	1	1
APBA2	-1.96663	-1.2458	6.30526	0.012038	0.352903	2.83364	-2.85017	-1.77119	4.95809	0.0259689	0.750897	1.33174
UHRF1	0.114441	6.4539	0.586541	0.44376	1	1	-0.0237534	5.74333	0.0394595	0.842541	1	1
MAP2K3	0.0381438	4.20197	0.0319616	0.858112	1	1	0.0978065	4.07492	0.36419	0.546189	1	1
EFCAB1	-4.93494	-2.24275	8.69813	0.00318537	0.203124	4.9231	2.02915e-16	-2.94612	0	1	1	1
TMSB10	0.211184	8.51443	0.866374	0.351961	1	1	0.131676	8.70992	0.517707	0.471822	1	1
ASTE1	0.212636	2.02832	0.803319	0.370103	1	1	-0.0964047	1.75384	0.142481	0.705827	1	1
RNF19A	-0.177669	4.98204	1.01683	0.313273	1	1	0.133283	4.67363	0.641396	0.423206	1	1
PEX3	0.0191619	3.13009	0.0105234	0.918294	1	1	0.122612	3.15483	0.479017	0.488868	1	1
GABARAPL2	0.290785	4.65073	2.88638	0.0893316	0.686995	1.45561	-0.0251482	4.71574	0.0366018	0.848278	1	1
MYOC	-1.48869	-1.85003	2.15536	0.142073	0.761671	1.3129	-0.520948	-1.94589	0.243169	0.621926	1	1
SH3YL1	0.068049	1.48444	0.0642239	0.79994	1	1	0.410148	1.21545	1.96793	0.160668	1	1
FAM136A	0.246182	4.76531	2.66982	0.102268	0.686995	1.45561	-0.0993551	4.46091	0.504446	0.477553	1	1
VCL	-0.0544478	6.70419	0.164198	0.685321	1	1	-0.0308752	6.12298	0.0765466	0.782033	1	1
DEPDC1B	-0.132521	4.59766	0.748643	0.386906	1	1	0.021334	4.47956	0.0243257	0.876059	1	1
DAPK2	-0.114927	3.96585	0.506045	0.476856	1	1	0.253859	3.45731	2.35279	0.125059	0.893149	1.11963
NSMAF	-0.0570105	4.68529	0.149878	0.698652	1	1	0.0688397	4.23588	0.238382	0.625377	1	1
ADSS	0.0100073	5.69947	0.00424329	0.948062	1	1	-0.214433	5.43958	3.16368	0.0752933	0.758211	1.31889
STAP1	-1.75921	-1.86047	2.97645	0.0844843	0.686995	1.45561	2.02915e-16	-2.94612	0	1	1	1
TIMP2	0.213046	5.62956	2.08473	0.148778	0.761671	1.3129	-0.0453653	5.27781	0.130532	0.717881	1	1
RFC1	0.00363694	5.15924	0.000669893	0.979351	1	1	-0.00557521	4.85714	0.00181183	0.966048	1	1
TBC1D23	-0.0209536	4.16088	0.0167639	0.896981	1	1	-0.044927	4.02544	0.081435	0.775362	1	1
CUL3	0.033959	5.20938	0.0578224	0.809971	1	1	0.0139651	5.03952	0.0120737	0.912504	1	1
MYOM2	-1.11521	-1.69597	1.54517	0.213851	0.829727	1.20522	0.367189	-0.55555	0.486623	0.485438	1	1
OTC	-0.685102	-2.1271	0.364841	0.54583	1	1	-1.69482	-2.48509	0.997917	0.317815	1	1
CYP46A1	-2.21207	-1.86307	5.15442	0.0231872	0.443359	2.25551	-3.30577	-2.61813	5.67354	0.0172227	0.629207	1.5893
ZZZ3	-0.209072	6.06254	2.407	0.120793	0.70152	1.42548	-0.12517	5.83956	0.58866	0.442938	1	1
SLC18A1	-3.10687	-2.6125	2.45982	0.116792	0.686995	1.45561	3.09352	-2.62724	2.32829	0.127042	0.893149	1.11963
USP2	-0.0648496	1.07211	0.0462624	0.8297	1	1	0.512597	0.344207	1.76189	0.184389	1	1
CASR	-0.0593612	-1.68326	0.00479718	0.944781	1	1	1.20097	-2.36064	0.748725	0.38688	1	1
TUBG2	0.113114	2.16745	0.241436	0.623171	1	1	0.119288	2.13044	0.293948	0.587702	1	1
RPL26L1	0.255743	4.24178	1.58597	0.207903	0.818911	1.22113	0.0502854	3.97287	0.114686	0.734871	1	1
FLT4	-2.70878	-1.76699	5.9711	0.0145422	0.371418	2.69239	0.630219	-2.48671	0.175498	0.675271	1	1
NSUN2	0.0491614	7.57703	0.138566	0.709711	1	1	-0.201637	7.12766	2.72443	0.0988236	0.793967	1.2595
FBXO42	-0.172836	3.91424	1.07334	0.300193	1	1	-0.0102976	3.81166	0.00458235	0.94603	1	1
MFAP3	-0.0373309	4.64444	0.05532	0.814052	1	1	-0.113402	4.3727	0.501965	0.478638	1	1
MRI1	0.130536	4.61397	0.779141	0.377404	1	1	-0.0473704	4.34755	0.118079	0.731127	1	1
METTL1	0.600295	3.00823	9.6687	0.00187434	0.158111	6.32466	0.00940897	2.70921	0.00236796	0.961189	1	1
HOXC8	-0.715667	0.0405754	2.75219	0.0971212	0.686995	1.45561	-0.431297	-0.112628	0.877718	0.348828	1	1
AGA	0.258776	1.8225	0.944621	0.331092	1	1	0.0486071	1.69497	0.0363236	0.848849	1	1
PI4K2B	0.110217	3.94516	0.460677	0.497308	1	1	-0.154443	3.81796	0.988279	0.320163	1	1
BOD1L1	-0.150419	4.84606	0.978269	0.322627	1	1	-0.0986992	4.86286	0.544476	0.460584	1	1
MAT2B	0.420357	4.29353	7.43131	0.00640987	0.279027	3.58388	-0.090486	4.29872	0.374211	0.540718	1	1
TLL1	0.58982	-1.24332	0.7341	0.391557	1	1	-1.25873	-1.84112	1.5736	0.209686	1	1
EDC4	0.123685	5.74731	0.573076	0.449039	1	1	-0.146963	5.38651	1.26123	0.261419	1	1
TRIO	-0.330707	7.59033	5.73611	0.0166195	0.402145	2.48666	0.0331308	7.30843	0.0961455	0.756505	1	1
VCAN	0.235308	-2.34823	0.0327293	0.856436	1	1	-0.857664	-2.03641	0.60037	0.438437	1	1
CLEC16A	-0.030291	4.03883	0.0258726	0.872212	1	1	0.0414669	3.96471	0.0772	0.781128	1	1
MSR1	0.335885	0.0626212	0.6376	0.424581	1	1	1.4279	-0.557914	5.54057	0.0185806	0.654697	1.52742
CDH1	0.0253142	0.32875	0.00446633	0.946717	1	1	-0.839437	-0.287429	2.98762	0.0839033	0.758211	1.31889
SKIV2L2	0.0740559	5.9889	0.307336	0.57932	1	1	-0.0212182	5.6402	0.0291044	0.864538	1	1
DNAH5	0.316962	2.09989	1.27866	0.258149	0.920007	1.08695	-0.744002	1.07534	5.31657	0.0211235	0.711942	1.40461
ZFYVE16	-0.0289157	5.29866	0.0375795	0.84629	1	1	-0.216336	4.9733	2.67552	0.101902	0.81041	1.23394
FAM65A	-0.0143811	2.8489	0.00532689	0.941818	1	1	0.105932	2.6268	0.295921	0.586451	1	1
C6	-2.08589	-2.03203	3.04547	0.0809626	0.685415	1.45897	-0.71766	-2.49245	0.183276	0.668573	1	1
RAI14	0.00254652	3.95641	0.000247163	0.987457	1	1	-0.171708	3.70661	1.16017	0.281429	1	1
SOX30	0.460178	-1.68326	0.290342	0.590001	1	1	-1.99643	-2.23503	2.56544	0.109222	0.842944	1.18632
PNKP	-0.0702247	4.66057	0.225875	0.6346	1	1	0.147626	4.38738	0.937149	0.333012	1	1
BEST2	1.06227	-2.47705	0.512667	0.473986	1	1	-1.92497	-2.62643	1.78515	0.181518	1	1
PHLPP2	-0.130397	4.52461	0.750742	0.386241	1	1	-0.0516673	4.19944	0.129911	0.718524	1	1
SPDL1	0.204202	4.54451	1.40238	0.236325	0.876591	1.14078	0.044699	4.57602	0.105216	0.745658	1	1
STAU2	-0.271952	4.77434	3.31501	0.0686501	0.628198	1.59186	0.0190665	4.97723	0.0112504	0.915529	1	1
PQLC2	0.169004	3.48322	0.950271	0.32965	1	1	0.146612	3.31282	0.758302	0.38386	1	1
CTNS	-0.0215225	2.91575	0.0101259	0.919846	1	1	0.231046	2.68083	1.01699	0.313234	1	1
RTN4R	-0.0836616	0.685913	0.0602681	0.806073	1	1	0.242638	0.377015	0.35059	0.553779	1	1
PHF23	0.218859	4.5121	2.11076	0.146267	0.761671	1.3129	-0.182516	4.40833	1.77081	0.183282	1	1
CDH10	0.0319508	1.64669	0.0148053	0.903155	1	1	-0.018139	1.79602	0.00562028	0.94024	1	1
INPP4A	-0.121764	4.3587	0.46986	0.493052	1	1	0.102431	4.03479	0.49139	0.483308	1	1
RAB27B	0.0982204	3.71337	0.34306	0.558068	1	1	-0.057488	3.63439	0.0987399	0.753347	1	1
PSMA4	0.292532	7.05061	2.99166	0.0836945	0.686995	1.45561	-0.0597763	7.02069	0.332513	0.564183	1	1
MYO16	-0.170014	2.76779	0.677567	0.410426	1	1	-0.262942	2.00416	1.31152	0.25212	1	1
LSG1	-0.20381	5.75674	1.81096	0.178393	0.761671	1.3129	0.0260739	5.41688	0.0291228	0.864496	1	1
PARP3	0.232752	1.90939	0.912773	0.33938	1	1	-0.0412957	1.86076	0.0292516	0.864199	1	1
TNC	-1.28766	-0.46532	5.45468	0.019516	0.443043	2.25712	-0.276376	3.17109	1.31116	0.252186	1	1
THAP3	0.340866	3.00371	2.87211	0.0901266	0.686995	1.45561	-0.088681	2.91733	0.225708	0.634724	1	1
FAM65C	0.0679553	2.51696	0.0847226	0.770997	1	1	0.0346413	1.72982	0.0180784	0.893042	1	1
TDP1	0.0965464	4.30801	0.317048	0.573387	1	1	-0.0501287	4.05407	0.118817	0.730321	1	1
AIFM2	0.158302	4.636	0.831443	0.361856	1	1	-0.322257	4.28641	5.17388	0.022929	0.737783	1.35541
C2orf83	3.82668	-2.47171	4.63594	0.0313089	0.475591	2.10265	-2.28163	-1.80423	2.6517	0.103439	0.81745	1.22332
SPATA7	-0.0531925	2.38101	0.0418142	0.837974	1	1	0.264355	2.07637	1.33519	0.247884	1	1
MED17	-0.0218531	6.24387	0.0182416	0.892563	1	1	-0.142402	5.95258	1.09517	0.295329	1	1
RETSAT	0.0540493	5.35617	0.0758057	0.783064	1	1	-0.0763735	5.32919	0.386918	0.533924	1	1
CAPG	0.17727	5.28304	1.43049	0.231684	0.868101	1.15194	0.0799737	5.13786	0.417578	0.518148	1	1
AP2S1	0.307872	5.58749	3.95052	0.0468568	0.58013	1.72375	-0.0155213	5.53359	0.0109723	0.916575	1	1
USH2A	-0.753967	-0.192581	2.58135	0.108129	0.686995	1.45561	-0.456331	-0.515404	0.531063	0.46616	1	1
ZPBP	-0.279792	-0.177125	0.376387	0.539543	1	1	-0.334311	-0.938267	0.298328	0.584933	1	1
TG	-1.79657	-0.312394	11.0692	0.000877755	0.110543	9.04623	-0.219391	-0.696328	0.151162	0.697427	1	1
ADAM28	-3.56448	-2.47705	3.62443	0.0569371	0.588476	1.6993	0.582406	-2.48752	0.147391	0.701041	1	1
BARX2	-0.980289	-2.03221	0.832999	0.361407	1	1	2.02915e-16	-2.94612	0	1	1	1
DCUN1D1	-0.160258	4.20874	1.01296	0.314195	1	1	-0.10791	3.96617	0.440777	0.506748	1	1
PHF15	-0.0167632	5.08522	0.0116644	0.913994	1	1	0.0471193	4.71429	0.0761298	0.782612	1	1
ZIC2	0.0172421	1.43946	0.00402118	0.949438	1	1	-0.286046	1.99315	1.55563	0.212306	1	1
LCP2	-1.1761	-2.02417	1.11213	0.291619	0.987557	1.0126	-1.92497	-2.62643	1.78515	0.181518	1	1
TRIT1	0.0277595	5.01751	0.0361665	0.849172	1	1	-0.112473	4.76938	0.634746	0.42562	1	1
ADRB1	1.45238	-2.03221	1.80899	0.17863	0.761671	1.3129	1.08669	-2.25503	0.522742	0.469674	1	1
GUCA2B	-4.8984	-2.60965	4.99728	0.0253872	0.443359	2.25551	2.02915e-16	-2.94612	0	1	1	1
CUL7	-0.032716	3.48113	0.0349129	0.851778	1	1	-0.221104	3.29424	1.28671	0.256656	1	1
CTNNA1	0.00342742	7.22026	0.00067725	0.979238	1	1	-0.0953332	6.85049	0.733108	0.391878	1	1
PHKA2	0.0544683	4.17263	0.116584	0.732769	1	1	-0.111847	3.9564	0.537855	0.463323	1	1
CNTLN	-0.336094	5.17445	5.60313	0.0179285	0.420442	2.37845	-0.00179546	4.9226	0.000157332	0.989992	1	1
EPHA3	-0.307193	-1.7645	0.117635	0.731614	1	1	-2.00436	-1.92887	3.39597	0.0653561	0.758211	1.31889
HSPA5	0.0780642	8.0549	0.247255	0.619015	1	1	-0.123552	8.32377	0.770007	0.380215	1	1
DSG2	0.0350779	6.70552	0.0764566	0.782158	1	1	-0.0288036	6.66106	0.031596	0.858917	1	1
GEMIN8	-0.0416171	2.74337	0.0409936	0.83955	1	1	0.105961	2.49872	0.25625	0.612709	1	1
OFD1	-0.0459116	4.42518	0.0801503	0.777094	1	1	-0.0493652	4.15493	0.0999599	0.751878	1	1
GPM6B	-0.891838	-0.488209	2.91163	0.087943	0.686995	1.45561	-1.03726	-1.41473	1.72098	0.189566	1	1
MAGEC2	-1.334e-17	-2.93312	0	1	1	1	2.02915e-16	-2.94612	0	1	1	1
PREX2	-1.52593	-1.84504	2.2125	0.136896	0.750014	1.33331	-0.903963	-1.93429	0.880265	0.348129	1	1
WDR37	-0.285898	3.37079	2.40272	0.121125	0.702158	1.42418	0.217374	3.30908	1.27725	0.258412	1	1
YTHDC2	-0.136983	5.27682	0.714992	0.397791	1	1	-0.2005	4.81391	1.51925	0.217733	1	1
CTPS2	0.133822	4.5023	0.766253	0.381379	1	1	-0.0568558	4.13486	0.158521	0.690522	1	1
ATP6V1H	-0.108926	4.80659	0.553414	0.456926	1	1	0.170803	4.67455	1.38713	0.23889	1	1
POLR2B	0.124562	6.21932	0.63581	0.425232	1	1	-0.264515	5.90041	4.13042	0.0421188	0.758211	1.31889
FAM214A	-0.262996	3.63437	1.81851	0.177491	0.761671	1.3129	-0.0127372	3.95594	0.00738064	0.931537	1	1
ARAP2	-0.269745	4.86101	3.41437	0.0646312	0.609733	1.64006	-0.116603	4.66611	0.755896	0.384616	1	1
TPR	-0.130708	7.12413	1.03252	0.309567	1	1	-0.228721	6.89649	3.11943	0.077364	0.758211	1.31889
CP	-0.015168	-0.733899	0.000827586	0.97705	1	1	0.176893	0.616493	0.257449	0.611878	1	1
KIAA0556	-0.216283	4.22254	1.85839	0.172811	0.761671	1.3129	0.17209	4.24274	1.40502	0.235885	1	1
DTNBP1	-0.15975	3.71627	0.893297	0.344586	1	1	-0.0842552	3.59378	0.277169	0.598563	1	1
XK	0.122467	4.37044	0.64601	0.421543	1	1	-0.0810015	3.89142	0.271829	0.602107	1	1
ANO2	0.137237	1.25693	0.107786	0.742679	1	1	-1.00327	0.148658	5.94209	0.0147834	0.629207	1.5893
C12orf4	-0.0417275	3.46027	0.0571828	0.811005	1	1	0.0839488	3.15838	0.232813	0.629446	1	1
SCML1	0.267573	3.6092	2.46353	0.116517	0.686995	1.45561	-0.0156475	3.73477	0.0095541	0.922135	1	1
WWC3	-0.100077	4.28922	0.416581	0.518648	1	1	-0.149684	4.06	0.767366	0.381033	1	1
ARHGAP6	-0.505528	1.72699	3.75736	0.0525755	0.588476	1.6993	-0.604985	1.09544	3.51941	0.0606542	0.758211	1.31889
FAM184B	-0.840061	-1.07227	1.58193	0.208483	0.820103	1.21936	-0.635774	-1.19757	0.689119	0.406464	1	1
MAP4	-0.0382639	6.64709	0.0697207	0.791744	1	1	0.0629862	6.50008	0.243177	0.621921	1	1
GOPC	-0.152308	4.46837	0.903287	0.341902	1	1	-0.221651	4.00903	1.85258	0.173484	1	1
ROS1	1.28609	-1.53016	2.43022	0.119016	0.694856	1.43915	-1.63177	-2.47932	3.32243	0.0683409	0.758211	1.31889
USP28	-0.123275	4.13342	0.614588	0.433066	1	1	-0.124681	4.08289	0.562936	0.45308	1	1
HDAC9	-1.15673	0.54783	8.63992	0.00328877	0.206419	4.84452	-0.476088	0.154244	1.36903	0.241978	1	1
TSPAN17	-0.0152056	3.55409	0.00738681	0.931509	1	1	-0.0231006	3.03059	0.0162883	0.898445	1	1
NOP16	0.309653	4.82322	2.92099	0.087434	0.686995	1.45561	-0.199623	4.48669	2.18181	0.13965	0.939052	1.0649
CC2D2A	-0.0683851	3.20866	0.134661	0.713648	1	1	-0.0728138	2.59584	0.13063	0.717779	1	1
RRM2B	0.210184	2.91399	1.19413	0.274498	0.953781	1.04846	-0.122631	2.73615	0.38569	0.534574	1	1
ZNF800	-0.163371	4.65002	1.22642	0.268104	0.939266	1.06466	0.0486363	4.40028	0.109715	0.740469	1	1
TNFRSF17	-1.334e-17	-2.93312	0	1	1	1	2.02915e-16	-2.94612	0	1	1	1
SNX29	-0.536709	3.69516	9.80574	0.00173968	0.152906	6.53995	0.0147962	4.1105	0.00936863	0.922892	1	1
LMO3	-0.627512	-2.47705	0.190609	0.66241	1	1	-1.57547	-2.35335	1.44753	0.228924	1	1
MRPS10	0.256696	4.22174	2.39785	0.121502	0.703248	1.42197	0.0257389	3.98362	0.0305924	0.861153	1	1
GUCA1A	2.35329	-2.76529	-1.02929e-07	1	1	1	-0.272001	-2.6206	0.0831794	0.773034	1	1
RSF1	-0.0315983	5.33525	0.0377966	0.845852	1	1	0.0825028	5.3455	0.469179	0.493365	1	1
VPS13D	-0.158797	5.86318	1.264	0.260895	0.92427	1.08193	0.0762021	5.87937	0.432642	0.510696	1	1
CELF2	-2.21067	-0.841932	10.8555	0.000985022	0.117322	8.52355	-1.15007	-1.84572	1.5249	0.216879	1	1
FAM120A	0.0454827	6.32107	0.118601	0.730557	1	1	-0.00792757	6.14541	0.0048674	0.944379	1	1
R3HDM1	-0.253928	4.67641	2.59985	0.106874	0.686995	1.45561	-0.0874328	4.49234	0.365918	0.545238	1	1
COL9A2	-2.38621	-2.76529	1.76551	0.183938	0.761671	1.3129	-7.91752	-2.48015	8.84179	0.00294411	0.456251	2.19178
KITLG	0.0646883	3.6129	0.113038	0.736712	1	1	0.214723	3.27481	1.5721	0.209903	1	1
ERCC8	-0.0312924	4.01245	0.0366812	0.848116	1	1	-0.074827	3.72059	0.223973	0.636029	1	1
ADAMTS6	-0.205379	1.66468	0.634816	0.425594	1	1	-0.598918	1.69972	5.25295	0.0219096	0.720584	1.38776
H6PD	0.000806448	2.66645	9.67608e-06	0.997518	1	1	0.0881536	2.57186	0.186614	0.66575	1	1
VAMP3	0.294836	3.71982	2.89246	0.088995	0.686995	1.45561	-0.0752576	3.59528	0.201768	0.653297	1	1
PER3	-0.111049	0.166895	0.0748875	0.784349	1	1	0.353517	0.186431	0.732047	0.39222	1	1
UTS2	-2.38621	-2.76529	1.76551	0.183938	0.761671	1.3129	2.02915e-16	-2.94612	0	1	1	1
TNFRSF9	0.57397	-1.7491	0.372101	0.541861	1	1	-1.0076	-1.33747	1.93545	0.164163	1	1
EPN3	1.03028	-2.47171	0.49066	0.483633	1	1	1.20202	-2.35983	0.741281	0.389251	1	1
SRD5A2	-1.66693	-1.77463	2.88425	0.0894494	0.686995	1.45561	3.41355	-2.49407	2.85932	0.0908462	0.758211	1.31889
LTBP1	-1.00515	0.0270299	5.25232	0.0219176	0.443359	2.25551	-0.671329	-0.106149	2.13391	0.144073	0.9496	1.05308
RCN1	0.218978	6.07077	1.73557	0.187701	0.771401	1.29634	-0.189593	5.80863	2.32741	0.127114	0.893149	1.11963
ELN	-1.45822	-1.54265	2.84425	0.0917012	0.686995	1.45561	-2.31517	-1.92809	4.27698	0.0386318	0.758211	1.31889
RFC2	0.172077	5.08816	1.49327	0.22171	0.847216	1.18034	-0.114232	4.87306	0.519014	0.471263	1	1
ARID1B	-0.265492	5.47049	3.73772	0.0531971	0.588476	1.6993	-0.0429167	5.44079	0.11289	0.736878	1	1
CLPTM1L	0.166963	7.64596	1.74398	0.186635	0.768859	1.30063	-0.044508	7.23492	0.123009	0.725794	1	1
NEDD4L	-0.149738	6.0115	1.16514	0.280402	0.966475	1.03469	0.0174526	6.10114	0.0177252	0.894086	1	1
FOXP3	-0.0613618	-2.61535	0.144636	0.703715	1	1	3.68799	-2.48833	3.68262	0.0549822	0.758211	1.31889
PPP1R3F	-0.150421	2.39665	0.462304	0.496549	1	1	0.187166	2.26241	0.735337	0.391159	1	1
HEXB	0.0260306	6.0987	0.0329244	0.856014	1	1	-0.0150449	5.91342	0.0150468	0.902372	1	1
PTCD2	-0.0119839	3.41827	0.00462898	0.945756	1	1	-0.23668	2.89763	1.30045	0.254131	1	1
KIAA2022	-2.30396	-1.04358	9.56858	0.00197936	0.164258	6.088	-0.360366	-2.02702	0.218572	0.64013	1	1
JKAMP	0.215827	4.4649	1.82718	0.176461	0.761671	1.3129	-0.125886	4.4472	0.756425	0.38445	1	1
DKK3	0.742625	-0.224528	2.58302	0.108015	0.686995	1.45561	0.279722	-0.678578	0.221267	0.638076	1	1
ARHGEF5	0.131144	2.46658	0.273727	0.600842	1	1	-0.164932	2.4472	0.654124	0.418642	1	1
NFE2L3	-1.4486	-2.34545	1.02573	0.311164	1	1	-1.22219	-2.48014	0.877828	0.348797	1	1
MCUR1	0.121224	3.54117	0.448951	0.502834	1	1	0.0727924	3.46701	0.197324	0.65689	1	1
LIMA1	0.228966	6.26053	1.81152	0.178326	0.761671	1.3129	0.00686473	5.55269	0.00332806	0.953996	1	1
LETMD1	0.0578452	5.47185	0.163741	0.685735	1	1	-0.193888	5.36441	2.45404	0.117223	0.882142	1.1336
SLC4A8	-0.287171	-1.28617	0.161856	0.687453	1	1	-1.27871	-1.94207	1.39593	0.237406	1	1
LAMC3	-0.403072	0.812726	1.5032	0.220179	0.843541	1.18548	0.478038	0.299458	1.54294	0.214181	1	1
PTGER3	-0.308526	-1.30785	0.195704	0.658211	1	1	-1.32919	-1.22995	3.43596	0.0637915	0.758211	1.31889
TNIP3	0.790231	-1.77216	0.766707	0.381238	1	1	0.636623	-1.09426	0.897334	0.343498	1	1
MAPK9	0.0660144	4.26071	0.176638	0.674278	1	1	0.00707303	4.21501	0.00248077	0.960276	1	1
COL23A1	-0.626955	1.96735	4.68711	0.0303897	0.475127	2.1047	0.0126507	0.582721	0.00127802	0.971482	1	1
BCAR1	-0.0331988	5.41565	0.0478868	0.826782	1	1	-0.0337701	5.39333	0.0601743	0.806221	1	1
FAM160A2	0.0122737	3.97756	0.00464337	0.945672	1	1	0.00512814	3.90522	0.000817785	0.977186	1	1
HERPUD1	0.0775355	3.87491	0.168285	0.68164	1	1	-0.0890276	4.73907	0.358673	0.549244	1	1
HOMER3	0.0673364	3.27802	0.138477	0.7098	1	1	0.102777	3.26112	0.329769	0.565795	1	1
RAD51	0.17228	4.49502	1.30932	0.252518	0.910761	1.09798	-0.059592	4.01658	0.165329	0.684297	1	1
POLQ	-0.279269	5.41021	4.04374	0.0443356	0.565882	1.76715	-0.106525	4.91271	0.679094	0.409899	1	1
PIK3CB	0.0306869	4.69166	0.0403085	0.840879	1	1	-0.141594	4.53719	1.00274	0.316648	1	1
CYBA	0.0782353	5.4506	0.151225	0.697367	1	1	-0.0277278	5.67671	0.0100238	0.92025	1	1
THOC3	0.0236322	4.24222	0.0227111	0.880211	1	1	-0.236275	3.98191	2.60239	0.106703	0.833021	1.20045
HEBP2	1.04599	1.06228	9.12718	0.0025184	0.185667	5.38599	-0.0599078	1.48397	0.0470016	0.828365	1	1
MPHOSPH9	-0.125055	5.3296	0.813343	0.367134	1	1	0.0618674	5.11352	0.232561	0.629631	1	1
PLEKHA5	-0.291909	4.65376	3.38865	0.0656468	0.61279	1.63188	0.103959	4.90324	0.544903	0.460408	1	1
PRSS8	-0.0517824	-1.24575	0.00641186	0.936178	1	1	-1.28947	-1.47718	2.45892	0.116859	0.88043	1.13581
SIKE1	0.181452	4.35134	1.38389	0.23944	0.882858	1.13269	-0.236179	4.39281	2.96218	0.0852328	0.758211	1.31889
RRP12	0.0460689	5.40334	0.102268	0.749125	1	1	-0.12768	4.89343	0.887778	0.34608	1	1
FNIP2	-0.574738	1.64597	4.26716	0.0388558	0.538182	1.85811	0.30631	1.95013	1.62162	0.202866	1	1
MSMO1	0.0660568	4.35795	0.164	0.685501	1	1	0.21755	4.45622	1.13951	0.285756	1	1
TTC17	-0.128181	5.42202	0.880381	0.348097	1	1	-0.0448492	5.2787	0.134123	0.714195	1	1
ALX4	-0.350751	-1.7644	0.151668	0.696946	1	1	-2.3637	-1.69645	3.9276	0.0474996	0.758211	1.31889
FSTL4	-1.55359	-0.332226	8.88197	0.00288	0.200598	4.98508	-0.732921	-0.677324	1.27668	0.258518	1	1
FOXN3	-0.347737	3.88067	3.19028	0.0740772	0.651729	1.53438	-0.0409515	3.91223	0.0610184	0.804894	1	1
METTL24	-1.22631	-1.35539	2.48559	0.114893	0.686995	1.45561	-2.92262	-2.77396	2.95942	0.0853786	0.758211	1.31889
AKR7A2	0.186212	4.40259	1.14325	0.284967	0.974971	1.02567	-0.0505375	4.18062	0.126487	0.722103	1	1
MRTO4	0.284611	5.56407	2.46733	0.116235	0.686995	1.45561	0.0194252	5.06231	0.0242615	0.876221	1	1
NNAT	-1.334e-17	-2.93312	0	1	1	1	2.02915e-16	-2.94612	0	1	1	1
USE1	0.31542	3.32443	2.98699	0.0839358	0.686995	1.45561	0.171681	3.34403	0.743021	0.388695	1	1
MCF2L2	-0.63728	-0.286004	1.70029	0.192251	0.782342	1.27821	-0.920997	-0.96111	1.47957	0.223842	1	1
NRIP2	-3.56448	-2.47705	3.62443	0.0569371	0.588476	1.6993	-2.92262	-2.77396	2.95942	0.0853786	0.758211	1.31889
LAMA3	-0.0815301	4.82086	0.286881	0.592226	1	1	0.22251	5.09508	3.10609	0.0780001	0.758211	1.31889
AP5M1	0.103749	3.62501	0.364058	0.546261	1	1	-0.15564	3.50808	0.887571	0.346136	1	1
ANAPC4	0.0904536	4.43595	0.35694	0.55021	1	1	-0.042314	4.12356	0.0787898	0.778944	1	1
KCNQ1	0.191739	2.05792	0.68594	0.407549	1	1	0.0381121	1.65007	0.0104069	0.918745	1	1
TRAPPC3	0.232037	4.8064	2.20695	0.13739	0.751143	1.3313	0.0401571	4.65377	0.0710425	0.789825	1	1
THRAP3	-0.0480758	6.06013	0.126478	0.722112	1	1	0.048667	6.06036	0.191019	0.66207	1	1
PHPT1	0.190373	5.8296	0.641265	0.423253	1	1	-0.0663544	5.71822	0.153641	0.69508	1	1
ENTPD2	-3.10687	-2.6125	2.45982	0.116792	0.686995	1.45561	-0.272001	-2.6206	0.0831794	0.773034	1	1
LY75	-1.4486	-2.34545	1.02573	0.311164	1	1	-2.12842	-2.23423	2.86154	0.0907209	0.758211	1.31889
ARID4B	-0.13401	6.19081	0.799608	0.371211	1	1	0.0323354	6.13041	0.0709026	0.790027	1	1
OPN3	0.168572	6.62542	0.987622	0.320324	1	1	-0.131347	5.8197	1.12862	0.288069	1	1
SDCCAG8	-0.260295	4.36722	2.75179	0.0971454	0.686995	1.45561	0.078236	4.60799	0.238576	0.625236	1	1
PTPRN	-0.627512	-2.47705	0.190609	0.66241	1	1	2.10217	-2.77479	-2.11927e-07	1	1	1
HHAT	-1.65501	-0.00181179	9.92144	0.00163365	0.148854	6.71799	-1.54548	-1.2733	4.46974	0.0345002	0.758211	1.31889
KIF1B	0.0112279	5.49097	0.00682269	0.93417	1	1	-0.0416914	5.35419	0.0885903	0.765977	1	1
FOXC1	0.245463	4.33139	2.16409	0.141269	0.761671	1.3129	-0.0806976	4.48835	0.300955	0.583285	1	1
TBC1D22A	-0.36873	4.84802	4.87195	0.0272966	0.447301	2.23563	0.105544	4.97449	0.546848	0.459609	1	1
SYNE2	-0.345804	6.23951	4.95157	0.026067	0.444046	2.25202	-0.0405732	6.5501	0.143155	0.705164	1	1
PLEKHH1	0.0710244	2.84305	0.104588	0.746392	1	1	-0.542459	2.46819	5.84928	0.0155834	0.629207	1.5893
ATP9A	-0.042773	4.9283	0.0896291	0.764649	1	1	-0.109197	4.61209	0.678185	0.410213	1	1
SPO11	-1.334e-17	-2.93312	0	1	1	1	-2.92262	-2.77396	2.95942	0.0853786	0.758211	1.31889
CBLN4	-1.334e-17	-2.93312	0	1	1	1	-2.92262	-2.77396	2.95942	0.0853786	0.758211	1.31889
CHRDL2	0.179482	2.2976	0.455358	0.499801	1	1	-0.182224	1.82472	0.487166	0.485194	1	1
FAM168A	-0.239653	4.51094	2.38423	0.122565	0.706858	1.41471	-0.0241493	4.58675	0.0297725	0.863007	1	1
RELT	-0.157722	4.50867	0.977783	0.322747	1	1	0.120933	4.26452	0.733724	0.391679	1	1
GALC	-0.510198	-0.337964	1.12321	0.289229	0.98332	1.01696	0.720823	-1.28351	0.694318	0.404699	1	1
NOP58	0.031979	6.67093	0.0596058	0.80712	1	1	-0.0166968	6.25769	0.0186301	0.891432	1	1
SZRD1	0.274047	5.27477	1.52645	0.216647	0.836645	1.19525	-0.101278	5.02596	0.636523	0.424973	1	1
KCNH2	-3.98638	-2.47424	4.13719	0.0419507	0.547229	1.82739	-2.3361	-2.77313	2.84295	0.0917754	0.758211	1.31889
CUL1	-0.06563	5.59285	0.182353	0.669359	1	1	0.0662452	5.36756	0.255316	0.613357	1	1
FAM114A2	0.184711	2.64561	0.798485	0.371547	1	1	0.0245702	2.51792	0.014063	0.905602	1	1
CYFIP2	-0.327095	0.95516	1.08171	0.298315	1	1	-0.106621	0.84318	0.100696	0.750996	1	1
TAB2	-0.31128	4.11413	3.89158	0.0485288	0.588476	1.6993	-0.053148	4.21519	0.140139	0.708143	1	1
GINM1	0.0182135	3.52258	0.00931334	0.923119	1	1	-0.000113976	3.32735	3.87743e-07	0.999503	1	1
EIF2AK2	0.0303924	4.86432	0.0406386	0.840237	1	1	0.00199418	4.60668	0.000210571	0.988422	1	1
USP36	-0.0308976	5.10805	0.040388	0.840724	1	1	-0.037374	4.97082	0.084772	0.770932	1	1
KMT2C	-0.162502	5.35697	1.34792	0.245642	0.896368	1.11561	-0.000162278	5.39533	1.83704e-06	0.998919	1	1
MCOLN3	-3.56448	-2.47705	3.62443	0.0569371	0.588476	1.6993	-2.92262	-2.77396	2.95942	0.0853786	0.758211	1.31889
CCDC85A	-0.33485	1.13766	1.26269	0.261143	0.924845	1.08126	-0.256425	1.88222	1.05787	0.303701	1	1
PUM2	-0.205672	6.36903	2.50922	0.113182	0.686995	1.45561	-0.0463945	6.15421	0.166417	0.683316	1	1
MRPL43	0.184601	5.0866	0.913684	0.339139	1	1	0.0271843	5.00823	0.0412799	0.838999	1	1
ITIH4	-0.706943	-0.344118	2.02343	0.154889	0.761671	1.3129	0.242351	0.569247	0.48575	0.485829	1	1
ITIH1	-3.1514	-2.76241	2.50591	0.11342	0.686995	1.45561	2.02915e-16	-2.94612	0	1	1	1
C4orf27	0.229024	2.51217	1.06283	0.302571	1	1	-0.150357	2.53948	0.558324	0.454936	1	1
ZFR	-0.130744	6.39346	1.00073	0.317135	1	1	0.0760156	6.15568	0.463926	0.495795	1	1
ZNF280C	0.0619951	2.99379	0.0677749	0.794605	1	1	0.289303	2.82474	2.38793	0.122275	0.893149	1.11963
NPFFR2	-0.862794	-1.70353	1.00155	0.316935	1	1	0.275019	-1.63602	0.0806982	0.776353	1	1
PHF21B	-0.360278	0.257901	0.857406	0.354466	1	1	-0.122804	-0.172837	0.0768047	0.781675	1	1
TRAF1	0.69388	-0.790971	1.43136	0.231542	0.867693	1.15248	-0.169858	-0.893289	0.0824668	0.773982	1	1
RC3H2	-0.0541095	6.37639	0.177631	0.673417	1	1	-0.0984582	6.08403	0.37857	0.538369	1	1
PCGF2	-0.170255	2.67316	0.620222	0.430965	1	1	-0.106145	2.79667	0.322051	0.570378	1	1
IL17RB	-0.133643	2.87426	0.357913	0.549668	1	1	-0.0883983	2.34409	0.168345	0.681587	1	1
TRAF3IP2	-0.309158	3.25425	1.90897	0.167077	0.761671	1.3129	0.131392	2.88907	0.436433	0.508849	1	1
GYG2	-1.16138	-2.35075	0.716229	0.397384	1	1	-2.12842	-2.23423	2.86154	0.0907209	0.758211	1.31889
DCBLD2	0.0393923	4.52074	0.0498886	0.823257	1	1	0.0651257	3.8427	0.166157	0.68355	1	1
SERPINB3	-0.570632	3.68417	8.29752	0.00396992	0.226506	4.41489	-0.0535973	4.54969	0.0831306	0.773099	1	1
SOAT1	0.0915637	6.71332	0.48898	0.484383	1	1	-0.00112011	6.56236	8.93135e-05	0.99246	1	1
PKP2	-0.0270326	3.45917	0.0234106	0.878394	1	1	-0.107026	2.90182	0.285144	0.593349	1	1
MSH4	0.121746	0.901285	0.148811	0.699674	1	1	0.0390722	0.95948	0.0156865	0.900329	1	1
F7	0.214157	-2.6125	0.0165814	0.897541	1	1	2.02915e-16	-2.94612	0	1	1	1
GDI2	0.100436	6.187	0.515514	0.472762	1	1	0.0751097	5.90492	0.423601	0.515146	1	1
PRDM1	-0.497111	3.96175	9.42044	0.0021458	0.171442	5.83287	0.233971	4.23742	1.86927	0.171558	1	1
ATG5	-0.168441	4.96827	1.39872	0.236939	0.876591	1.14078	-0.0329368	4.94951	0.0682022	0.793973	1	1
TMCC3	-0.190688	-0.173816	0.174131	0.676467	1	1	0.346293	-0.529392	0.420747	0.516564	1	1
PITHD1	0.306907	4.53296	3.28489	0.0699203	0.634472	1.57611	-0.0155076	4.30311	0.00879958	0.925263	1	1
MTA3	-0.167552	4.60085	1.26195	0.261283	0.925135	1.08092	0.245467	4.34766	2.83795	0.0920616	0.759929	1.31591
USP13	-0.108878	5.30859	0.616819	0.432232	1	1	-0.0318892	4.9287	0.0503151	0.822516	1	1
ATP11B	-0.130339	5.03038	0.814201	0.366881	1	1	-0.0697544	4.67455	0.119727	0.72933	1	1
LAMC2	0.258768	0.103499	0.406541	0.523731	1	1	-0.420336	-0.481576	0.657129	0.417575	1	1
CDK14	-0.0804682	5.50494	0.32165	0.570618	1	1	-0.267604	4.86302	4.35582	0.0368828	0.758211	1.31889
SEC61A1	-0.0230324	7.03565	0.0307966	0.860695	1	1	0.0676001	6.9314	0.396064	0.529129	1	1
PPP1R12A	-0.270065	6.131	4.29394	0.0382485	0.533056	1.87598	-0.0107189	5.86851	0.00864041	0.92594	1	1
RASGRF1	-1.15168	-0.344023	5.22491	0.0222656	0.443359	2.25551	-0.775458	-0.260668	2.59403	0.107267	0.835062	1.19752
CAMK2B	-0.570849	-0.928596	0.849211	0.356776	1	1	-0.715963	-1.47791	0.844054	0.35824	1	1
CROCC	0.30606	5.97829	5.32853	0.0209791	0.443359	2.25551	0.880487	6.24875	61.1949	5.16946e-15	9.98688e-11	1.00131e+10
POLR3E	0.0356158	5.39372	0.0633844	0.801225	1	1	-0.227747	5.00097	3.24573	0.0716097	0.758211	1.31889
ATP2B4	-0.0764579	6.90859	0.214762	0.64306	1	1	0.206075	6.95869	2.35109	0.125195	0.893149	1.11963
ZC3H11A	-0.083694	6.71506	0.315899	0.574083	1	1	-0.143569	6.66293	0.822712	0.364388	1	1
RIOK2	0.131318	4.09019	0.641693	0.423098	1	1	-0.189641	3.77861	1.30355	0.253566	1	1
YIPF1	0.00928043	3.11145	0.00249781	0.96014	1	1	0.219548	2.78992	1.27512	0.258809	1	1
NDC1	-0.0327233	6.79374	0.0583154	0.809179	1	1	-0.131473	6.19159	1.25019	0.263515	1	1
DGKG	-0.217888	-0.202128	0.229876	0.631616	1	1	0.120036	-0.557059	0.0506524	0.821932	1	1
FLYWCH1	0.0145647	4.27091	0.00797973	0.92882	1	1	-0.0531701	4.06501	0.10514	0.745747	1	1
UNKL	0.00347801	5.07329	0.000607045	0.980343	1	1	-0.158777	4.6485	1.38278	0.239629	1	1
TBXAS1	-0.65957	0.663076	3.48929	0.0617671	0.594144	1.68309	-0.178187	0.559827	0.260026	0.610102	1	1
PARP12	-0.0340095	4.95587	0.0394102	0.842638	1	1	-0.076182	4.51653	0.324218	0.569084	1	1
ALDH18A1	-0.00844724	6.15998	0.00295756	0.95663	1	1	-0.0157695	5.54396	0.0171	0.89596	1	1
TARBP1	0.108853	4.79333	0.449953	0.502357	1	1	-0.122484	4.635	0.52897	0.46704	1	1
PET112	0.106852	3.70476	0.335678	0.562335	1	1	-0.0728791	3.62543	0.214543	0.643229	1	1
MXD1	0.247688	3.97192	2.35324	0.125023	0.715479	1.39767	0.0175608	4.22181	0.0154791	0.900987	1	1
CDK17	-0.107543	5.11691	0.587078	0.443551	1	1	-0.075191	5.29609	0.201722	0.653334	1	1
DNAJC25	0.224576	5.00318	2.50216	0.11369	0.686995	1.45561	-0.0344816	4.76116	0.0701876	0.791064	1	1
SLC2A3	-0.217488	5.97369	0.539192	0.462768	1	1	0.0901312	6.8434	0.288679	0.591068	1	1
PSD	-0.601856	-0.912933	0.991694	0.319329	1	1	-0.168843	-1.29864	0.0555381	0.813693	1	1
CTDP1	0.034748	2.91791	0.0231631	0.879034	1	1	0.248367	2.90713	1.72474	0.189084	1	1
YBX3	0.144045	6.59645	1.18414	0.276514	0.958304	1.04351	-0.0576825	6.93608	0.284267	0.593918	1	1
STYK1	-0.346845	3.28627	3.13892	0.0764444	0.663327	1.50755	-0.077146	3.68544	0.181462	0.67012	1	1
WNK1	-0.104307	6.38272	0.635936	0.425186	1	1	0.0917883	6.35704	0.709756	0.399525	1	1
RPS17P5	0.559164	-1.85015	0.36293	0.546884	1	1	1.53212	-2.24864	1.34791	0.245644	1	1
CCAR1	-0.0161191	6.30683	0.0112819	0.915411	1	1	0.0433609	5.98245	0.13937	0.708908	1	1
OGFR	0.173334	4.16488	1.21185	0.270966	0.945455	1.05769	-0.0410849	3.89473	0.0451494	0.83173	1	1
GNA15	-0.00401076	0.880407	0.000158706	0.989949	1	1	-0.0916036	0.693443	0.0671645	0.795511	1	1
CREB3L3	2.29379	-1.59352	5.95769	0.0146532	0.372837	2.68214	-0.898774	-1.93587	0.859017	0.354014	1	1
PIGV	0.143681	2.95282	0.491152	0.483414	1	1	-0.0454526	3.04555	0.0426292	0.836425	1	1
PTPRU	-0.117567	3.43781	0.448468	0.503063	1	1	0.0624444	3.01873	0.108082	0.742339	1	1
SNRNP40	-0.0128873	5.19097	0.00651473	0.935669	1	1	0.0249318	4.81643	0.0369761	0.847514	1	1
RIMBP2	-2.05864	-0.381706	13.418	0.000249223	0.0575045	17.39	-0.712341	-1.17641	1.1353	0.286647	1	1
COL11A1	-1.50166	-1.39043	2.97761	0.0844238	0.686995	1.45561	-0.932547	-2.0372	0.684099	0.408179	1	1
QSER1	-0.0247159	5.78298	0.0335842	0.854594	1	1	-0.0964191	5.62237	0.655075	0.418304	1	1
MPC1	0.398515	2.07304	2.94634	0.0860721	0.686995	1.45561	-0.265354	1.95924	1.29732	0.254704	1	1
ACAA1	0.0651427	3.83371	0.143567	0.704761	1	1	-0.106843	3.74054	0.478068	0.489299	1	1
BCAT1	-2.57232	-1.15614	10.6347	0.00110987	0.12394	8.06845	1.43082	-0.686539	5.87598	0.0153488	0.629207	1.5893
HDAC7	-0.135625	5.44625	0.977211	0.322888	1	1	0.00324003	5.40098	0.000742135	0.978267	1	1
LZTS1	-2.64766	-1.77205	5.8211	0.015835	0.391043	2.55727	2.02915e-16	-2.94612	0	1	1	1
PRDM6	-0.0207268	-0.581558	0.00157388	0.968355	1	1	-0.218335	-0.578514	0.174122	0.676474	1	1
WNT8A	-0.0613618	-2.61535	0.144636	0.703715	1	1	-2.92262	-2.77396	2.95942	0.0853786	0.758211	1.31889
SPAG4	0.267679	1.66613	0.841655	0.358924	1	1	0.119741	2.22559	0.285715	0.59298	1	1
NCKAP1	-0.0772956	5.42319	0.318664	0.572412	1	1	0.0929125	5.2098	0.384678	0.53511	1	1
MRPS35	0.0457078	5.36624	0.10245	0.748909	1	1	-0.233509	4.98556	3.36755	0.0664928	0.758211	1.31889
GUCY1B3	1.39748	-2.75698	-8.61343e-08	1	1	1	2.02915e-16	-2.94612	0	1	1	1
SFSWAP	-0.0466845	5.09943	0.0993467	0.752615	1	1	-0.0274313	4.79802	0.0396429	0.84218	1	1
TNK2	0.164305	3.72876	0.967461	0.325314	1	1	-0.0793484	3.5341	0.12288	0.725931	1	1
MON2	-0.0737148	5.24116	0.281182	0.595928	1	1	0.00324708	5.04004	0.000317146	0.985792	1	1
CDH3	0.0876037	1.42952	0.0986751	0.753425	1	1	0.154347	0.898055	0.244164	0.621215	1	1
ARSF	-1.66457	-2.04004	2.84928	0.0914148	0.686995	1.45561	-3.33615	-2.61896	3.09422	0.078571	0.758211	1.31889
GPBP1	0.0498939	5.71389	0.138031	0.710246	1	1	-0.0278618	5.50501	0.0376157	0.846217	1	1
DGAT2	0.244767	1.44489	0.798026	0.371684	1	1	0.165194	0.749191	0.252026	0.615652	1	1
ZNF112	0.2448	1.7101	0.929809	0.334913	1	1	-0.709426	1.6196	7.48707	0.00621436	0.608799	1.64258
CS	0.0918453	5.13379	0.430447	0.51177	1	1	0.0390505	4.67174	0.0873538	0.767569	1	1
LTK	-0.144601	-1.22663	0.0435039	0.834779	1	1	0.470755	-1.00178	0.51679	0.472214	1	1
MRPS24	0.334421	5.53322	3.04158	0.0811569	0.686146	1.45742	-0.0558679	5.4231	0.0835454	0.772549	1	1
ELMO2	0.0526357	3.83431	0.102067	0.749363	1	1	-0.168647	3.80055	1.22545	0.268294	1	1
WAPAL	-0.105347	5.98536	0.523405	0.469393	1	1	-0.119429	5.67381	0.816547	0.366192	1	1
VMP1	-0.0341643	8.8884	0.0247539	0.874982	1	1	-0.185251	8.64631	1.17328	0.278728	1	1
APPBP2	-0.168838	4.56868	1.2899	0.256066	0.916336	1.0913	-0.0590125	4.47297	0.174571	0.676081	1	1
POLD1	0.206288	6.67675	1.45723	0.227371	0.860715	1.16182	-0.035436	6.38983	0.0550164	0.814554	1	1
SEZ6	1.54662	-1.94612	1.96723	0.160742	0.761671	1.3129	-0.818542	-2.24145	0.452222	0.501282	1	1
EIF4B	0.0658702	6.6999	0.272041	0.601966	1	1	-0.101308	6.44821	0.82734	0.363043	1	1
SLC6A16	-0.412852	1.28305	1.2375	0.265954	0.935741	1.06867	0.181341	1.40469	0.402638	0.52573	1	1
GLTSCR1	-0.412637	3.11983	4.33045	0.0374363	0.526907	1.89787	0.0638153	3.20594	0.138221	0.710056	1	1
SPHK2	0.152131	3.405	0.55311	0.45705	1	1	-0.291587	3.32424	3.05188	0.0806438	0.758211	1.31889
RPL18	0.120101	7.52779	0.828672	0.362657	1	1	0.155296	7.37337	1.79322	0.180534	1	1
CA11	0.278988	0.801601	0.724408	0.394702	1	1	0.445087	0.550365	1.6063	0.205012	1	1
ISOC2	0.273034	4.10039	2.59703	0.107064	0.686995	1.45561	0.208754	4.11249	0.559126	0.454613	1	1
U2AF2	0.119189	5.86777	0.452165	0.501309	1	1	-0.221319	5.62126	3.4932	0.0616215	0.758211	1.31889
EPN1	0.0738173	4.34485	0.18638	0.665947	1	1	0.0100189	4.33546	0.00425018	0.94802	1	1
MED29	0.0995339	3.79406	0.359233	0.548932	1	1	-0.0077439	3.73269	0.00190976	0.965143	1	1
AHRR	0.331913	7.548	4.12962	0.0421388	0.549015	1.82145	-0.22778	7.3957	4.88696	0.0270604	0.753868	1.32649
GSC2	-1.334e-17	-2.93312	0	1	1	1	2.02915e-16	-2.94612	0	1	1	1
ZNF275	0.00770594	1.43978	0.000785216	0.977645	1	1	-0.384711	1.25591	1.1298	0.287819	1	1
MTMR1	0.0182888	4.2492	0.0116511	0.914043	1	1	-0.222348	3.7844	1.72061	0.189615	1	1
GPC1	0.174376	5.90752	1.23065	0.26728	0.937709	1.06643	-0.0131614	5.01258	0.00428149	0.947829	1	1
ADCK1	-0.0324026	2.95917	0.0281072	0.866857	1	1	-0.168249	2.48114	0.687226	0.40711	1	1
HAGH	0.300874	3.93636	2.56965	0.108932	0.686995	1.45561	-0.176684	4.10684	1.35706	0.244048	1	1
RNF4	-0.25682	5.34009	3.47876	0.0621615	0.596377	1.67679	0.154248	5.11591	1.47905	0.223923	1	1
CASP8	0.0165848	4.5256	0.0107584	0.917389	1	1	-0.0781547	4.22218	0.302675	0.58221	1	1
LIMCH1	-0.166673	7.30383	1.66134	0.197422	0.796075	1.25616	-0.0679257	7.09593	0.352753	0.552559	1	1
ASUN	0.170311	4.75807	1.37117	0.241611	0.886955	1.12745	0.215859	4.66093	2.67987	0.101624	0.808896	1.23625
TM7SF3	0.295394	5.55648	4.48653	0.0341629	0.499011	2.00396	-0.0632279	5.27352	0.174403	0.676228	1	1
DLX3	3.47961	-1.52767	12.009	0.000529431	0.0826358	12.1013	-1.19161	-1.71502	0.83192	0.361718	1	1
SPA17	-0.147789	1.33555	0.268201	0.604541	1	1	-0.407681	1.65237	2.59475	0.107218	0.83488	1.19778
TSPAN32	3.82668	-2.47171	4.63594	0.0313089	0.475591	2.10265	-1.07368	-2.48096	0.621424	0.430519	1	1
WISP2	0.13584	6.17061	1.09791	0.294725	0.993508	1.00653	0.140451	5.80392	0.610338	0.434661	1	1
DMRT3	-0.160603	-2.60712	0.0135008	0.9075	1	1	2.02915e-16	-2.94612	0	1	1	1
ST3GAL6	-4.93494	-2.24275	8.69813	0.00318537	0.203124	4.9231	-4.22425	-2.47933	5.01722	0.0250965	0.742935	1.34601
ATP2C2	0.24703	-1.12566	0.143634	0.704694	1	1	1.52827	-1.71439	2.16672	0.141027	0.944085	1.05923
NGFR	-1.05668	-2.47985	0.924399	0.336323	1	1	-2.61623	-1.5314	8.35007	0.00385672	0.483818	2.06689
CDON	0.0521647	2.20265	0.0538525	0.81649	1	1	0.0473281	2.07474	0.0440828	0.8337	1	1
TAF2	-0.224917	5.27566	2.61731	0.105703	0.686995	1.45561	0.0612315	5.02426	0.211685	0.64545	1	1
HIPK2	-0.415839	4.70755	7.29874	0.0069003	0.287299	3.48069	0.0812318	5.29411	0.234687	0.62807	1	1
TNPO3	-0.213222	5.41541	2.22355	0.13592	0.746725	1.33918	0.125318	5.04003	0.971974	0.324188	1	1
MEF2BNB-MEF2B	-0.0775094	4.13271	0.213096	0.644351	1	1	0.00902343	3.90719	0.00368467	0.951597	1	1
RFXANK	0.416053	4.31792	6.57044	0.0103686	0.336093	2.97537	0.00942871	4.32508	0.00418053	0.948447	1	1
TMEM161A	0.043845	4.8107	0.0902695	0.763835	1	1	0.0175117	4.46951	0.0152356	0.901765	1	1
LPAR2	-0.00766038	1.31163	0.000745201	0.978222	1	1	-0.536572	0.640478	2.09306	0.14797	0.960495	1.04113
CTSA	0.129801	6.2955	0.849884	0.356585	1	1	0.0661804	6.14122	0.278897	0.597425	1	1
SUGP2	0.0774105	5.78331	0.319671	0.571806	1	1	-0.140925	5.65976	1.35002	0.245274	1	1
SLC12A2	-0.0826975	4.7341	0.227206	0.633603	1	1	-0.0225302	4.38367	0.0227536	0.8801	1	1
SNX24	-0.0936641	4.01059	0.341326	0.559065	1	1	-0.0182333	3.86555	0.0132137	0.908484	1	1
EYA2	-1.66811	-0.397902	9.67742	0.00186546	0.15765	6.34315	-2.71074	-1.12817	8.83977	0.00294736	0.456251	2.19178
CNN2	0.135955	4.80583	0.484486	0.486398	1	1	-0.141309	4.34204	0.900679	0.3426	1	1
ABCA7	-0.06599	4.97849	0.162888	0.686512	1	1	-0.0449365	5.3524	0.116047	0.733362	1	1
SNCAIP	-0.197094	-1.19068	0.0875351	0.767334	1	1	-2.32201	-2.23824	2.80722	0.0938406	0.768246	1.30167
DDX20	0.0233962	4.7713	0.0195492	0.888803	1	1	-0.0250996	4.30953	0.0320793	0.857854	1	1
BTBD1	0.187423	5.85784	1.75885	0.184768	0.76396	1.30897	-0.107645	5.57109	0.277571	0.598298	1	1
FAR2	0.00455006	-1.59607	4.90653e-07	0.999441	1	1	-1.27151	-2.23502	1.30759	0.252831	1	1
BCAS1	-1.66693	-1.77463	2.88425	0.0894494	0.686995	1.45561	4.00553	-2.3671	4.64489	0.0311461	0.758211	1.31889
POU1F1	-1.334e-17	-2.93312	0	1	1	1	-2.3361	-2.77313	2.84295	0.0917754	0.758211	1.31889
CHI3L2	-2.33253	-2.03737	3.75499	0.05265	0.588476	1.6993	0.334429	-2.24144	0.0686295	0.793343	1	1
SBNO2	-0.158009	5.70139	0.73436	0.391474	1	1	0.0915843	6.21699	0.336134	0.562069	1	1
PMS1	0.206617	4.12561	1.3833	0.239539	0.883142	1.13232	-0.320366	3.75468	3.84586	0.0498689	0.758211	1.31889
HMG20B	0.223273	6.06599	2.84251	0.0918008	0.686995	1.45561	-0.0439175	5.71915	0.120076	0.728952	1	1
CALCRL	-2.01687	-2.22927	2.10983	0.146356	0.761671	1.3129	1.29964	-1.62213	2.20925	0.137185	0.930492	1.0747
TAF11	0.172932	4.35585	1.27981	0.257934	0.919449	1.08761	-0.182005	4.04773	0.834776	0.360895	1	1
ANKS1A	-0.0616807	4.86783	0.148498	0.699975	1	1	0.0487983	4.7739	0.0824889	0.773952	1	1
AP3D1	0.0488627	6.04896	0.135951	0.712339	1	1	-0.0505429	5.86285	0.161602	0.687686	1	1
ZNF76	-0.185912	3.2358	0.949636	0.329812	1	1	-0.0636746	3.10294	0.128023	0.720491	1	1
SLC9A3R2	0.333553	1.85084	1.69012	0.193585	0.785655	1.27282	0.110278	1.53236	0.183251	0.668594	1	1
NTHL1	0.210855	4.32111	1.86959	0.171522	0.761671	1.3129	-0.0857948	4.05228	0.348932	0.554718	1	1
UHRF1BP1	-0.0733613	5.38613	0.287069	0.592105	1	1	-0.0326301	5.05567	0.0373973	0.846658	1	1
GNAI3	0.0506356	5.61836	0.141178	0.707113	1	1	0.0127311	5.46434	0.0110583	0.91625	1	1
IPO5	0.118709	7.34178	0.925443	0.33605	1	1	-0.105221	6.7492	0.71564	0.397578	1	1
OAT	0.17633	4.20559	1.18494	0.276354	0.957989	1.04385	-0.0106148	3.82608	0.00496929	0.943801	1	1
WDR3	0.128193	6.27854	0.949295	0.329899	1	1	-0.207637	5.56238	2.38667	0.122374	0.893149	1.11963
PKN2	-0.0724913	6.24237	0.289853	0.590315	1	1	0.0391291	6.17948	0.112909	0.736856	1	1
WDR18	0.298321	4.5027	2.6071	0.106386	0.686995	1.45561	-0.191883	4.36526	0.95895	0.327452	1	1
TRAM2	-0.0891444	4.37544	0.32236	0.570193	1	1	-0.11776	4.059	0.65498	0.418338	1	1
NTN1	-2.09989	-0.431443	13.6034	0.000225781	0.0541175	18.4783	0.195896	-1.03896	0.093548	0.759714	1	1
GLP2R	0.0140782	4.7234	0.00928395	0.92324	1	1	-0.088306	4.30048	0.350429	0.553871	1	1
MCM10	0.154106	4.86852	0.659295	0.416809	1	1	0.00717401	4.06158	0.00237919	0.961097	1	1
DGKA	0.683651	0.60808	3.73638	0.0532397	0.588476	1.6993	-0.804308	0.398176	4.14031	0.0418734	0.758211	1.31889
ERBB3	0.5341	2.27115	4.54451	0.0330245	0.489085	2.04463	0.103314	2.15149	0.219286	0.639585	1	1
ROPN1	-1.334e-17	-2.93312	0	1	1	1	2.02915e-16	-2.94612	0	1	1	1
ANKRD44	-0.164563	3.06099	0.715828	0.397516	1	1	-0.123079	2.68241	0.317457	0.57314	1	1
KARS	0.26278	7.33195	2.79059	0.0948194	0.686995	1.45561	-0.195408	6.91346	2.78866	0.0949334	0.774094	1.29183
ADAT1	0.0796741	3.83497	0.229547	0.63186	1	1	-0.190176	3.70795	1.16396	0.280646	1	1
PDIA5	-0.0524373	5.18387	0.137083	0.711198	1	1	-0.0071843	5.1352	0.00327126	0.95439	1	1
TBC1D22B	-0.0992516	3.74289	0.243212	0.621896	1	1	-0.028863	3.52443	0.0305397	0.861271	1	1
NDUFB4	0.255681	4.33077	2.70164	0.100245	0.686995	1.45561	0.0465365	4.08794	0.101278	0.750301	1	1
SPEN	-0.20551	4.70395	1.82533	0.17668	0.761671	1.3129	-0.0478754	4.69025	0.116871	0.732454	1	1
MYLK	0.102652	-0.325664	0.0435593	0.834676	1	1	-0.182398	-0.98539	0.0871366	0.767849	1	1
ZC3H15	0.14881	4.60621	0.997335	0.317956	1	1	-0.242554	4.50693	3.2392	0.0718959	0.758211	1.31889
MAP2K4	-0.0529341	4.76054	0.132566	0.715787	1	1	-0.202102	4.51154	2.17051	0.140679	0.943573	1.0598
TMEM206	-0.15395	3.412	0.695377	0.404341	1	1	-0.13737	2.80944	0.359445	0.548814	1	1
SNAP91	-2.86385	-1.69843	7.04882	0.00793175	0.297801	3.35795	-1.84447	-2.3647	1.05761	0.303761	1	1
SLK	-0.152257	5.77257	0.899049	0.343037	1	1	-0.0277114	5.54853	0.0349072	0.85179	1	1
CYB5R4	-0.0166675	3.06006	0.00671448	0.934693	1	1	-0.158777	2.97181	0.756932	0.38429	1	1
COL17A1	0.0526116	-0.860087	0.00783899	0.929449	1	1	0.808285	-0.90282	1.75884	0.18477	1	1
GSTO2	0.177473	1.48576	0.418741	0.517566	1	1	-0.281968	1.64114	1.21026	0.27128	1	1
SEC61A2	0.0167484	2.37188	0.00553823	0.940677	1	1	0.177571	2.10918	0.498806	0.480025	1	1
PRKCQ	-0.328218	1.79942	1.6541	0.198401	0.798591	1.25221	-0.280048	1.69792	1.23137	0.267142	1	1
TLE2	-0.0994775	2.68525	0.236463	0.626772	1	1	-0.134317	2.37481	0.359052	0.549033	1	1
ASB1	0.202587	3.52022	1.2573	0.262162	0.926727	1.07907	-0.0848669	3.43844	0.267147	0.605252	1	1
FAM107B	0.0417776	5.5162	0.0922379	0.761351	1	1	-0.109296	5.99174	0.842225	0.358761	1	1
ME1	0.0992662	5.06422	0.444476	0.50497	1	1	-0.131707	4.84596	0.991587	0.319355	1	1
TBC1D1	0.271949	4.3857	2.64376	0.103957	0.686995	1.45561	-0.12024	4.31946	0.728021	0.393526	1	1
CDK13	-0.200506	5.32609	1.71406	0.19046	0.777904	1.28551	0.0955507	5.25109	0.393193	0.530626	1	1
MTHFD2	0.0825779	6.21955	0.385462	0.534694	1	1	-0.154335	6.15369	1.66889	0.196408	1	1
SLC9A7	-0.19117	2.31031	0.749276	0.386706	1	1	-0.101979	2.2693	0.217963	0.640596	1	1
FOXJ2	0.148091	1.99172	0.393357	0.53054	1	1	0.169234	2.12425	0.566215	0.451767	1	1
YBX1	0.389039	6.72844	3.25023	0.0714137	0.638747	1.56557	-0.00112441	6.792	4.72836e-05	0.994514	1	1
PDE4A	-0.106291	0.208217	0.0677414	0.794654	1	1	-0.194595	-0.202142	0.161505	0.687775	1	1
PPP2R5A	0.109277	5.23094	0.559949	0.454281	1	1	-0.0595739	5.15049	0.209729	0.64698	1	1
CTNNA2	-1.06972	1.10244	6.809	0.00906995	0.313217	3.19267	0.0881005	1.02364	0.0863226	0.768905	1	1
ELAVL1	0.1592	6.13222	1.39605	0.237386	0.877615	1.13945	-0.0854789	5.79948	0.548739	0.458833	1	1
TIE1	-1.26185	-2.46889	0.642533	0.422795	1	1	-2.3361	-2.77313	2.84295	0.0917754	0.758211	1.31889
DIP2B	-0.00181531	5.48176	0.000166047	0.989719	1	1	0.147642	5.17919	1.11072	0.291924	1	1
SMARCD1	-0.0581103	4.07632	0.127144	0.721412	1	1	0.104252	3.86374	0.3723	0.541753	1	1
KDM4A	0.142743	4.36117	0.856627	0.354684	1	1	-0.139166	4.31347	0.920183	0.337427	1	1
NFYC	-0.132598	4.31628	0.655607	0.418115	1	1	0.134674	4.21861	0.71252	0.398609	1	1
ZMYND12	-0.97824	-2.03203	0.823637	0.364119	1	1	-2.20584	-2.4859	1.42857	0.231998	1	1
SLC9A3	-0.341286	-2.23202	0.0796996	0.777705	1	1	-0.903963	-1.93429	0.880265	0.348129	1	1
NGEF	0.0714299	-0.473632	0.0202781	0.886763	1	1	0.429297	-0.402516	0.712161	0.398727	1	1
ASPM	-0.207413	7.23242	2.32493	0.127316	0.72265	1.38379	-0.0506333	7.14493	0.239438	0.624612	1	1
CD84	-2.48554	-2.02417	3.867	0.0492445	0.588476	1.6993	-2.3361	-2.77313	2.84295	0.0917754	0.758211	1.31889
ELOVL1	0.125932	5.31621	0.827962	0.362863	1	1	-0.0254105	4.8797	0.0281414	0.866777	1	1
SPI1	0.0491736	-1.54515	0.00375485	0.951139	1	1	0.0868524	-1.85338	0.00789216	0.929211	1	1
ZNRD1	0.264654	4.73384	2.55967	0.109621	0.686995	1.45561	-0.167816	4.62412	0.862495	0.353041	1	1
MPPED2	-2.34108	-1.42482	6.94695	0.00839624	0.302399	3.30689	-0.942006	-2.14983	0.367353	0.544451	1	1
CLDN18	-1.4486	-2.34545	1.02573	0.311164	1	1	-0.53106	-2.61977	1.33655	0.247643	1	1
ZBTB11	0.107734	4.74509	0.526537	0.468066	1	1	-0.0580218	4.32066	0.133193	0.715145	1	1
ATXN3	0.00923279	3.22238	0.00222717	0.962359	1	1	-0.0915122	3.48222	0.318079	0.572764	1	1
GOLGA5	0.0137234	3.91014	0.0071158	0.932774	1	1	-0.118547	3.89951	0.529392	0.466863	1	1
FGFR2	-1.96919	-0.734133	9.58715	0.00195944	0.163013	6.13448	-0.796606	-1.00079	1.20298	0.272727	1	1
LRRC40	-0.0506419	4.11094	0.0883978	0.766224	1	1	-0.155588	3.75417	1.01704	0.313221	1	1
ISOC1	0.184666	3.5681	1.05647	0.304022	1	1	-0.131588	3.21556	0.47574	0.490358	1	1
EML1	0.0453855	3.30458	0.0617503	0.803751	1	1	-0.0596313	2.81537	0.0999977	0.751832	1	1
TRMT11	-0.332514	4.42844	4.81994	0.0281323	0.452756	2.2087	-0.11203	4.09365	0.565407	0.45209	1	1
THUMPD1	0.0714338	4.1039	0.182607	0.669143	1	1	-0.136408	3.85351	0.744678	0.388166	1	1
MSANTD3	-0.0323836	4.05497	0.0389739	0.8435	1	1	-0.0186281	3.91834	0.0115156	0.914542	1	1
KIF26A	0.147596	5.05438	0.979464	0.322331	1	1	-0.12789	4.49118	0.805434	0.369474	1	1
ATG2B	-0.187745	4.1618	1.3643	0.242793	0.889602	1.1241	-0.0642502	3.98966	0.189075	0.663688	1	1
ARFGEF1	-0.0670002	5.18243	0.218295	0.640342	1	1	0.0298869	5.01651	0.0293607	0.863949	1	1
ACSM2B	-2.38621	-2.76529	1.76551	0.183938	0.761671	1.3129	2.02915e-16	-2.94612	0	1	1	1
ZFAT	-0.298704	3.72719	2.80634	0.0938922	0.686995	1.45561	0.0580449	3.64253	0.133163	0.715175	1	1
MTFR1	0.130592	4.68908	0.774514	0.378824	1	1	-0.0920132	4.62307	0.485293	0.486035	1	1
STAG3	-0.042294	-0.101188	0.00917549	0.923688	1	1	-0.825856	-0.60322	2.40111	0.121249	0.893149	1.11963
FECH	0.156084	4.2122	0.991493	0.319378	1	1	-0.276363	3.78876	2.82845	0.0926075	0.76222	1.31196
MYO9A	-0.099041	4.92968	0.474135	0.491091	1	1	0.0774832	4.71972	0.315298	0.574447	1	1
DDX3Y	-1.334e-17	-2.93312	0	1	1	1	2.02915e-16	-2.94612	0	1	1	1
PFKP	0.123589	6.56979	0.790674	0.373896	1	1	-0.0315759	6.32988	0.0555261	0.813712	1	1
IDI1	0.411302	4.86865	8.05982	0.00452576	0.242522	4.12333	-0.135503	4.91087	1.00618	0.315819	1	1
SP100	-0.0138362	4.0044	0.00727603	0.932023	1	1	-0.131069	3.86124	0.558984	0.45467	1	1
KLF6	-0.0461773	4.64026	0.0779276	0.780126	1	1	-0.0963578	4.58579	0.216164	0.641979	1	1
PPAP2A	-0.0939471	2.78557	0.226422	0.634189	1	1	0.0134345	2.842	0.0049842	0.943717	1	1
NEO1	0.00536216	4.42985	0.00116388	0.972785	1	1	0.172228	4.30799	1.51561	0.218284	1	1
TRAM1	0.17175	6.28308	1.77266	0.183053	0.761671	1.3129	-0.0189646	5.80295	0.0277188	0.867772	1	1
PHKA1	0.0382532	4.49287	0.0625837	0.802458	1	1	-0.0757737	4.06988	0.186627	0.665739	1	1
TNFRSF1A	0.0337371	6.50412	0.0597075	0.806959	1	1	0.000744326	6.24452	4.44926e-05	0.994678	1	1
CACNB1	0.323334	1.37067	1.34301	0.246503	0.898291	1.11323	-0.0880056	1.13894	0.0817058	0.774999	1	1
EVI5	-0.199667	5.03182	1.95605	0.161937	0.761671	1.3129	-0.140902	5.01455	1.26678	0.260372	1	1
STOML1	-0.0846401	2.34536	0.14976	0.698765	1	1	-0.261679	2.08998	1.2836	0.25723	1	1
PKM	0.0527193	8.55527	0.0995847	0.752329	1	1	0.0751858	8.3122	0.558282	0.454953	1	1
DHX29	-0.013452	3.80424	0.00600128	0.938251	1	1	-0.109697	3.58261	0.450747	0.501981	1	1
DNTTIP2	0.110073	5.57002	0.300858	0.583345	1	1	-0.147501	5.30129	1.50495	0.219912	1	1
METTL22	0.0249252	3.52041	0.0186682	0.891322	1	1	0.139688	3.2807	0.65511	0.418292	1	1
TP53BP1	-0.100806	5.48012	0.522923	0.469598	1	1	-0.0995557	5.43068	0.532342	0.465624	1	1
TRO	-2.38621	-2.76529	1.76551	0.183938	0.761671	1.3129	2.10217	-2.77479	-2.11927e-07	1	1	1
RRP15	0.240148	4.4554	2.02738	0.154487	0.761671	1.3129	-0.0609482	3.98146	0.149738	0.698786	1	1
RHOA	0.216599	6.34346	1.68637	0.19408	0.787036	1.27059	0.0381705	6.34832	0.0686491	0.793314	1	1
DHX8	0.0411102	5.2454	0.0877103	0.767108	1	1	-0.132445	4.93409	0.94688	0.330515	1	1
PMS2P4	0.0910397	0.348661	0.0581013	0.809522	1	1	-0.553561	0.405205	2.13523	0.143949	0.9496	1.05308
PRKCZ	0.0337015	3.85851	0.0384053	0.844631	1	1	0.0567113	3.67168	0.105521	0.745302	1	1
ZFY	-1.334e-17	-2.93312	0	1	1	1	2.02915e-16	-2.94612	0	1	1	1
IARS2	0.0848422	5.93039	0.416073	0.518903	1	1	-0.107812	5.5592	0.833809	0.361173	1	1
SYT1	-0.624039	2.10828	7.1226	0.00761182	0.297801	3.35795	0.331591	3.0775	2.94535	0.0861249	0.758211	1.31889
NAV3	-0.795395	0.763333	5.38076	0.02036	0.443359	2.25551	-0.707893	-0.102409	2.65901	0.102965	0.814703	1.22744
IDH3G	0.188577	4.46776	1.06243	0.302661	1	1	0.0422016	4.40077	0.0870489	0.767963	1	1
ROGDI	0.154962	1.68446	0.335651	0.56235	1	1	0.0647723	1.64806	0.0630476	0.801742	1	1
PDZD4	-4.0139	-2.35352	4.9734	0.02574	0.443359	2.25551	1.03134	-2.78069	-3.12661e-07	1	1	1
ATP2B3	-5.48653	-2.04004	12.0901	0.000506899	0.0802687	12.4582	-1.07368	-2.48096	0.621424	0.430519	1	1
ROCK1	-0.120758	5.35102	0.770945	0.379925	1	1	-0.207082	5.17705	2.22758	0.135566	0.926028	1.07988
CBFB	-0.00608817	5.84343	0.00172626	0.966859	1	1	-0.0921357	5.53207	0.565478	0.452061	1	1
PDK3	-0.00630979	2.3079	0.000815327	0.97722	1	1	-0.236196	2.09892	1.00827	0.315318	1	1
HYAL2	0.240994	4.04432	1.49888	0.220844	0.845185	1.18317	-0.207094	3.81655	0.930487	0.334736	1	1
HDAC4	-0.387319	5.01885	5.34659	0.0207628	0.443359	2.25551	0.0735129	4.85842	0.205735	0.650131	1	1
RASSF1	-0.0847284	4.65368	0.269963	0.603357	1	1	-0.236012	4.57846	3.05321	0.0805775	0.758211	1.31889
FGFR3	-0.171551	2.85502	0.752649	0.385639	1	1	-0.311054	2.55169	2.11858	0.145521	0.954376	1.0478
IFI35	0.185575	3.36362	1.08211	0.298225	1	1	0.178842	3.30683	1.08346	0.297925	1	1
HEATR6	0.244284	3.93261	1.68797	0.193869	0.786477	1.27149	-0.023283	3.78366	0.0231134	0.879163	1	1
COASY	0.109485	4.89857	0.392378	0.531052	1	1	0.047615	4.76092	0.10957	0.740635	1	1
PLEKHH3	0.0904343	4.09506	0.250553	0.616686	1	1	-0.0124318	4.20748	0.00539867	0.941428	1	1
MEF2A	-0.191586	4.87269	1.77243	0.183082	0.761671	1.3129	0.0556775	4.83724	0.169655	0.680419	1	1
OTUD5	0.0965364	4.93751	0.339914	0.559879	1	1	-0.069586	5.0562	0.194753	0.65899	1	1
TFE3	0.106442	4.30631	0.398583	0.527822	1	1	-0.130818	3.98173	0.789921	0.374124	1	1
TBC1D25	-0.0420624	2.62706	0.032115	0.857776	1	1	-0.362198	2.75428	3.51028	0.0609891	0.758211	1.31889
ACSL4	-0.22335	6.24104	2.04317	0.152891	0.761671	1.3129	0.0550393	6.5435	0.111566	0.738368	1	1
INPP5A	0.0872427	3.59905	0.228552	0.632599	1	1	-0.223549	3.21573	1.32675	0.249384	1	1
GPKOW	0.397448	4.3672	5.73074	0.0166704	0.402609	2.4838	-0.082388	4.23059	0.336479	0.561869	1	1
GRIPAP1	0.111573	4.40132	0.384597	0.535153	1	1	-0.220344	4.44622	2.62533	0.105171	0.824524	1.21282
FTSJ1	0.274921	5.1379	3.4606	0.0628476	0.5997	1.6675	-0.134049	5.00435	0.826301	0.363344	1	1
PRR11	-0.087042	4.42325	0.265706	0.606227	1	1	-0.029213	4.32335	0.0430385	0.835653	1	1
REEP1	-0.134317	4.25403	0.729113	0.393171	1	1	0.0878034	3.68507	0.31666	0.573622	1	1
ATP11A	-0.341562	4.75163	4.64083	0.03122	0.475591	2.10265	0.110926	4.93297	0.664714	0.414901	1	1
POLR1A	-0.0134383	5.46949	0.00915483	0.923774	1	1	0.0118027	5.1109	0.00909812	0.92401	1	1
LAPTM4A	0.190696	6.21932	2.01968	0.155272	0.761671	1.3129	-0.190598	6.0862	2.95463	0.0856321	0.758211	1.31889
TTC7A	-0.0292099	5.33462	0.03894	0.843567	1	1	-0.0557261	5.31309	0.211832	0.645335	1	1
IP6K2	0.101316	5.18376	0.488175	0.484743	1	1	0.098473	5.243	0.561929	0.453484	1	1
STON1-GTF2A1L	-1.03059	0.611811	6.29363	0.0121173	0.35383	2.82622	-0.104317	3.03309	0.121661	0.72724	1	1
SRBD1	-0.335197	4.87607	3.64571	0.0562139	0.588476	1.6993	0.0546317	4.83966	0.116257	0.73313	1	1
CYFIP1	-0.0194133	5.79402	0.0209802	0.884833	1	1	-0.0337796	5.55187	0.0639557	0.80035	1	1
KIF2A	-0.110116	6.05033	0.705113	0.401071	1	1	-0.0713003	5.93492	0.386534	0.534127	1	1
RASGRP2	-0.911913	-1.2001	1.71171	0.190763	0.778453	1.2846	1.50718	-2.24944	1.2884	0.256342	1	1
PSME4	-0.032205	5.93171	0.0586363	0.808664	1	1	-0.190696	5.60717	2.11633	0.145735	0.954976	1.04715
IFT80	-0.164403	4.81631	0.557646	0.45521	1	1	-0.199318	4.72966	2.24113	0.134383	0.920617	1.08623
SIRT2	-0.0812932	2.5322	0.14607	0.702319	1	1	0.228584	2.51331	0.983602	0.321311	1	1
ERLEC1	0.192519	4.47989	1.64214	0.200033	0.801728	1.24731	-0.110797	4.42839	0.570708	0.449978	1	1
PPP2R5B	0.0542073	1.60568	0.0313665	0.859425	1	1	-0.144271	2.06322	0.390659	0.531953	1	1
PYGM	-0.567162	-0.560523	1.14504	0.28459	0.974373	1.0263	0.911152	-0.347342	3.26882	0.0706084	0.758211	1.31889
PAGE1	-0.527419	-1.34814	0.510552	0.4749	1	1	0.956428	-1.68689	0.908935	0.340397	1	1
PITX1	0.236276	4.43491	1.46624	0.22594	0.857552	1.16611	-0.0778454	4.47518	0.20617	0.649786	1	1
TRPC7	-2.32416	-1.94099	4.01171	0.0451852	0.570771	1.75201	0.066512	-2.24785	0.00252064	0.959958	1	1
MAST4	0.0408185	2.38313	0.0345433	0.852556	1	1	-0.229519	2.13004	1.04722	0.306148	1	1
GPR116	-1.22583	-1.42725	2.40062	0.121287	0.702508	1.42347	-0.802154	-1.14324	1.1421	0.285208	1	1
SDK2	-0.574832	0.813165	2.87478	0.0899773	0.686995	1.45561	-0.518675	0.216685	1.80058	0.179642	1	1
ADAM7	-0.690772	-2.13232	0.381134	0.536997	1	1	-0.0827792	-1.95361	0.00630572	0.936708	1	1
NUP133	-0.0449083	5.59651	0.0905089	0.763531	1	1	-0.143111	5.29806	1.35092	0.245117	1	1
NUCKS1	0.0705183	7.63932	0.331754	0.564628	1	1	-0.0366366	7.42748	0.119938	0.729102	1	1
VPS35	0.0664074	6.03443	0.200371	0.654422	1	1	0.010266	5.67303	0.00775594	0.929823	1	1
DNAJA2	0.17185	5.64367	1.58662	0.20781	0.818728	1.22141	-0.107432	5.17026	0.597059	0.439702	1	1
BCL3	-0.115629	4.18519	0.248874	0.617869	1	1	0.0531464	3.76197	0.112076	0.737793	1	1
KCNAB2	0.267686	4.94062	2.2514	0.133494	0.74277	1.34631	0.00641094	4.41374	0.00169016	0.967207	1	1
ABCC9	-2.83505	-1.86047	6.17868	0.0129298	0.362332	2.7599	0.630219	-2.48671	0.175498	0.675271	1	1
GAL	0.381256	6.1875	7.45506	0.00632584	0.276867	3.61185	-0.102027	6.00392	0.737379	0.390502	1	1
CLEC2D	-0.384887	1.27597	1.65325	0.198517	0.798889	1.25174	-0.12248	1.01307	0.158277	0.690747	1	1
FUNDC1	0.292039	3.59006	2.7463	0.0974796	0.686995	1.45561	-0.195331	3.6495	1.58114	0.208597	1	1
MAOB	-0.0309056	2.52347	0.0175096	0.894728	1	1	0.124924	2.64345	0.410007	0.521966	1	1
RORA	-0.680845	0.541964	3.521	0.0605957	0.588476	1.6993	-0.45118	-0.173018	0.861857	0.35322	1	1
DRD4	0.0656822	-1.41993	0.00741701	0.931369	1	1	0.551424	-1.20584	0.542362	0.461455	1	1
TGFBR3	-0.0922739	6.07349	0.428828	0.512565	1	1	0.0788014	5.68343	0.348243	0.55511	1	1
KIAA1107	-0.148394	-0.535558	0.0815674	0.775184	1	1	-0.248291	-0.456846	0.226699	0.633983	1	1
PLA2G10	-1.34435	-1.6262	2.33195	0.126743	0.720797	1.38735	-0.603804	-2.35334	0.386591	0.534097	1	1
HES2	-0.0693647	1.75168	0.0741296	0.785416	1	1	-0.327477	1.9903	1.79385	0.180458	1	1
ATP1B3	0.139604	6.87497	1.06264	0.302614	1	1	-0.0879751	6.83912	0.464196	0.49567	1	1
NEDD4	-0.337676	6.51976	5.4235	0.0198675	0.443359	2.25551	0.147889	6.45032	1.8479	0.174028	1	1
PIGB	-0.0643526	3.56418	0.140411	0.707873	1	1	0.00956713	3.50521	0.00204428	0.963937	1	1
MAPK6	-0.0674111	5.07944	0.212528	0.644793	1	1	-0.0930848	4.94571	0.443824	0.505283	1	1
GNB5	-0.176005	4.23623	0.685677	0.407639	1	1	0.0506345	4.25669	0.122996	0.725807	1	1
RAB27A	-0.10511	4.79365	0.49013	0.483869	1	1	-0.0903096	4.667	0.411424	0.521247	1	1
CECR5	0.269496	4.93584	1.71326	0.190563	0.777926	1.28547	-0.142082	4.71195	1.18702	0.275932	1	1
UFD1L	-0.028389	4.53594	0.0346141	0.852407	1	1	-0.0352929	4.53306	0.0684832	0.793558	1	1
LRP6	-0.307165	4.78668	4.46845	0.0345262	0.501438	1.99427	-0.0774858	4.6195	0.331323	0.564881	1	1
GUCY2C	0.641945	-2.02953	0.38394	0.535502	1	1	1.57092	-2.24384	1.40004	0.236716	1	1
SCT	-1.334e-17	-2.93312	0	1	1	1	1.03134	-2.78069	-3.12661e-07	1	1	1
PHRF1	-0.0561802	4.31119	0.132665	0.715685	1	1	0.0233338	3.87673	0.022953	0.879579	1	1
IKBKAP	-0.154762	5.508	1.20986	0.271361	0.946455	1.05657	-0.172573	5.09038	1.38878	0.238611	1	1
NUCB2	-0.321381	3.7051	3.66703	0.0554991	0.588476	1.6993	-0.0786864	3.91571	0.275964	0.599359	1	1
PFN2	0.40146	3.26938	3.34667	0.0673413	0.621699	1.6085	-0.0179163	3.06629	0.00913044	0.923875	1	1
PTPN3	0.053965	4.47063	0.113487	0.736209	1	1	-0.054263	4.04507	0.121013	0.727938	1	1
SPTB	0.11916	0.822025	0.134807	0.713499	1	1	0.176151	1.07796	0.332264	0.564329	1	1
DAPP1	0.625351	-2.03203	0.362808	0.546951	1	1	-0.256483	-2.35903	0.0384867	0.844469	1	1
FGF10	-1.16138	-2.35075	0.716229	0.397384	1	1	0.892512	-2.36631	0.3541	0.551802	1	1
SLC44A1	-0.0465814	5.55872	0.101522	0.750011	1	1	0.115359	5.55174	0.644312	0.422154	1	1
TMEM260	-0.0236093	3.05166	0.0155108	0.900886	1	1	0.0971689	3.02286	0.293548	0.587956	1	1
SMG6	-0.0393231	4.83817	0.0685154	0.793511	1	1	0.072511	4.71191	0.274076	0.60061	1	1
EXOC5	0.0397288	4.91678	0.0595429	0.80722	1	1	0.0157684	4.61729	0.014138	0.905352	1	1
CLTCL1	0.122185	3.66721	0.519449	0.471077	1	1	0.0256627	3.27306	0.01722	0.895597	1	1
FGF22	-4.54642	-2.23453	6.47889	0.0109163	0.342225	2.92205	-3.193	-2.36551	3.56144	0.0591365	0.758211	1.31889
FSTL3	-0.0226868	6.42625	0.0263309	0.871095	1	1	0.0745927	5.69605	0.349372	0.554469	1	1
DGCR2	0.0187512	4.84584	0.0169484	0.896419	1	1	-0.103501	4.46808	0.579272	0.446598	1	1
RNF126	0.00798309	4.4286	0.00212374	0.963243	1	1	0.0540201	4.3615	0.0901144	0.764032	1	1
MNT	-0.25213	2.71814	1.49764	0.221035	0.845715	1.18243	-0.0553947	3.14197	0.0868003	0.768285	1	1
ZXDC	-0.0651384	5.12273	0.209569	0.647105	1	1	-0.244688	4.8192	3.05935	0.0802738	0.758211	1.31889
JMJD6	0.232785	4.06771	2.09956	0.147341	0.761671	1.3129	-0.121486	3.98723	0.658403	0.417124	1	1
POLB	-0.0121001	4.47396	0.00606834	0.937908	1	1	0.0235456	4.45477	0.029732	0.8631	1	1
ST6GALNAC1	0.410171	2.31313	3.34297	0.0674927	0.622291	1.60697	-0.0410594	2.21911	0.0352959	0.850977	1	1
WIPI1	-0.00676899	1.62159	0.000666066	0.97941	1	1	0.231781	2.32874	1.00551	0.31598	1	1
FRMPD1	-0.0749124	-1.84754	0.00645546	0.935962	1	1	-1.43831	-2.02857	1.83213	0.175876	1	1
GBA2	-0.080879	3.46163	0.211201	0.645827	1	1	0.0375846	3.12018	0.0369257	0.847616	1	1
NDST1	0.0621805	3.58409	0.119925	0.729116	1	1	0.222266	3.13774	1.5067	0.219643	1	1
ASNS	0.168306	4.25117	0.808652	0.368519	1	1	-0.288558	4.1853	3.09425	0.0785694	0.758211	1.31889
AP3M2	0.036684	4.74065	0.0446355	0.832676	1	1	-0.0600478	4.48401	0.0856634	0.769764	1	1
CNGB1	-0.48789	1.16718	1.97945	0.159448	0.761671	1.3129	0.161318	1.2573	0.307133	0.579445	1	1
ST6GALNAC2	-0.141993	-1.53016	0.0309585	0.860333	1	1	0.551441	-1.43054	0.474365	0.490986	1	1
CHAT	-0.84608	-2.24275	0.943583	0.331358	1	1	-3.73968	-2.47851	4.90317	0.0268074	0.750897	1.33174
PABPC1	0.0535839	7.24878	0.128352	0.720146	1	1	0.00248241	7.19297	0.000541875	0.981428	1	1
TESK2	-0.216699	1.50008	0.647077	0.42116	1	1	-0.0793948	1.87568	0.097089	0.755351	1	1
C16orf80	0.240469	3.78078	2.09671	0.147617	0.761671	1.3129	-0.134495	3.58439	0.703581	0.401583	1	1
CSNK2A2	-0.00102381	5.03316	3.48247e-05	0.995292	1	1	-0.0971339	4.78693	0.561223	0.453768	1	1
PTPN21	0.0430086	2.9232	0.040372	0.840755	1	1	-0.0619962	2.60988	0.0993342	0.75263	1	1
EIF2B3	0.0466805	4.72939	0.0869326	0.768114	1	1	-0.1406	4.59729	1.12267	0.289345	1	1
CAMK2A	-0.456155	-1.40523	0.356189	0.55063	1	1	-0.113163	-1.41842	0.0227777	0.880037	1	1
TCOF1	0.0128643	6.55861	0.00912679	0.923891	1	1	-0.102982	6.00151	0.825253	0.363649	1	1
CDC42	0.0934327	5.81871	0.347691	0.555423	1	1	0.0768822	5.67424	0.301368	0.583026	1	1
OSBPL3	0.0482078	5.11479	0.0851104	0.770488	1	1	-0.236877	4.74454	3.31573	0.0686197	0.758211	1.31889
EPHA8	-0.160603	-2.60712	0.0135008	0.9075	1	1	-0.256483	-2.35903	0.0384867	0.844469	1	1
SLC12A3	0.316281	6.36995	3.08601	0.078968	0.677574	1.47585	-0.0159891	6.59319	0.00471791	0.945239	1	1
RAD18	-0.37931	5.27099	7.38537	0.00657567	0.282692	3.53742	0.0647207	4.92448	0.230329	0.63128	1	1
ATP2B1	-0.165941	6.66389	1.65585	0.198165	0.798178	1.25285	-0.213986	6.5192	1.83404	0.175651	1	1
TRPM5	-1.40602	-2.60426	1.05131	0.305205	1	1	3.68799	-2.48833	3.68262	0.0549822	0.758211	1.31889
NCK2	-0.0899691	3.28433	0.163327	0.686112	1	1	-0.144457	2.92778	0.544095	0.46074	1	1
MAP4K4	-0.120937	5.66482	0.814173	0.366889	1	1	0.0644279	5.69315	0.124003	0.724733	1	1
MGAT4A	-1.52232	-1.25053	4.11809	0.0424271	0.551312	1.81386	0.130065	-2.03719	0.0149695	0.902622	1	1
RPL31	0.302329	8.55023	5.87387	0.0153672	0.384559	2.60038	0.0666134	8.57447	0.327071	0.567389	1	1
WDR1	0.125233	5.51934	0.569221	0.450569	1	1	-0.105516	4.74734	0.549682	0.458448	1	1
SNX13	-0.158992	5.31096	0.983918	0.321234	1	1	-0.134137	5.23598	0.798174	0.37164	1	1
MS4A12	1.39748	-2.75698	-8.61343e-08	1	1	1	2.02915e-16	-2.94612	0	1	1	1
ARHGAP10	-0.264539	4.1304	2.2551	0.133175	0.74277	1.34631	-0.0542249	4.02481	0.133338	0.714996	1	1
RPS6KA2	-0.139317	1.39056	0.164136	0.685377	1	1	0.156909	1.44326	0.325541	0.568296	1	1
ING3	-0.0752122	3.49883	0.188584	0.664098	1	1	-0.0309043	3.47241	0.0349414	0.851719	1	1
VASH1	-3.1514	-2.76241	2.50591	0.11342	0.686995	1.45561	2.02915e-16	-2.94612	0	1	1	1
LMCD1	-0.711756	-0.259629	2.20712	0.137375	0.751102	1.33138	5.39043e-05	-0.00187407	2.47205e-07	0.999603	1	1
WBSCR22	0.151568	5.81125	0.78094	0.376854	1	1	-0.0918306	5.50369	0.542679	0.461325	1	1
SEL1L	-0.0781709	5.12737	0.278467	0.597708	1	1	-0.151303	5.35774	1.12087	0.289732	1	1
TRIP13	0.184922	5.66936	1.83334	0.175734	0.761671	1.3129	-0.192697	5.2763	2.06587	0.150629	0.970843	1.03003
ATP6AP1	0.121373	4.73063	0.424628	0.514637	1	1	-0.0752641	4.65316	0.213269	0.644217	1	1
TCF3	0.18079	5.65292	1.54863	0.213339	0.828873	1.20646	-0.0786189	5.26725	0.267007	0.605347	1	1
TRIB2	-1.334e-17	-2.93312	0	1	1	1	-4.82028	-2.61978	5.90664	0.0150839	0.629207	1.5893
DAZAP1	0.0566813	6.65947	0.161882	0.68743	1	1	-0.04222	6.27478	0.104934	0.745987	1	1
MBD3	0.165071	6.20039	1.48378	0.223183	0.850632	1.1756	-0.130598	5.93071	0.732233	0.39216	1	1
PRLH	-1.334e-17	-2.93312	0	1	1	1	2.02915e-16	-2.94612	0	1	1	1
HLTF	0.0546713	5.38113	0.0996594	0.752239	1	1	-0.0560494	5.09027	0.192255	0.661047	1	1
FAM50A	0.123005	5.57235	0.812355	0.367425	1	1	-0.326208	5.32506	6.21697	0.0126532	0.629207	1.5893
FAM3A	0.00664488	3.42877	0.00134216	0.970776	1	1	-0.0330342	3.28564	0.0292279	0.864254	1	1
CPSF1	0.198065	5.03822	1.00136	0.316983	1	1	-0.0525185	4.96897	0.140519	0.707765	1	1
MYO3B	-0.405912	-0.113519	0.838208	0.35991	1	1	-0.593592	-0.884007	1.02775	0.310688	1	1
CYBRD1	-0.155045	1.58646	0.332497	0.564193	1	1	-0.520194	1.51926	3.77668	0.0519718	0.758211	1.31889
CDH19	0.629945	-2.22674	0.260726	0.609622	1	1	-0.53106	-2.61977	1.33655	0.247643	1	1
PDCD2	0.462542	4.28445	7.25785	0.00705918	0.292152	3.42288	-0.0462779	4.1101	0.0966231	0.75592	1	1
SLC6A15	-0.156459	6.36105	0.571588	0.449629	1	1	-0.0231213	6.37582	0.0198895	0.887846	1	1
RDH11	0.0760505	6.1392	0.343117	0.558035	1	1	-0.0537436	5.96664	0.176871	0.674076	1	1
PRKACA	0.169033	3.03481	0.793444	0.373061	1	1	0.0773809	2.913	0.153491	0.695221	1	1
LPHN1	-0.155969	1.70736	0.368646	0.543743	1	1	-0.281606	1.61483	0.881333	0.347837	1	1
SPP2	-2.38621	-2.76529	1.76551	0.183938	0.761671	1.3129	2.02915e-16	-2.94612	0	1	1	1
ACTN1	0.00210101	6.54161	0.000226994	0.987979	1	1	0.0529645	6.46918	0.224988	0.635266	1	1
ZFYVE26	-0.155376	4.34312	0.925498	0.336035	1	1	-0.192837	4.34063	1.94537	0.163087	1	1
RPS6KA6	-1.62952	-1.77216	2.76494	0.0963503	0.686995	1.45561	-1.84447	-2.3647	1.05761	0.303761	1	1
EPN2	0.0394262	4.88146	0.0675763	0.794899	1	1	0.0373389	4.93494	0.0686551	0.793305	1	1
PTPN18	0.0620067	2.41939	0.0669366	0.79585	1	1	0.0137612	2.31095	0.00418865	0.948397	1	1
LIMS2	-0.722872	-1.23864	1.05731	0.30383	1	1	0.345411	-1.77051	0.145007	0.703353	1	1
ASIC4	-0.131942	-2.34266	0.0122073	0.912023	1	1	-1.29111	-1.77349	1.62159	0.20287	1	1
SPEG	0.643087	1.37077	5.39504	0.020194	0.443359	2.25551	-0.307608	1.09451	1.00552	0.315979	1	1
LNX1	0.534623	1.21394	2.85316	0.0911944	0.686995	1.45561	0.156349	0.785649	0.229203	0.632115	1	1
ALDH3A2	0.200497	5.02053	2.00535	0.156745	0.761671	1.3129	-0.136161	4.78585	1.10946	0.292199	1	1
TFRC	-0.0374788	9.72496	0.0980895	0.754134	1	1	-0.0350699	9.38537	0.132735	0.715613	1	1
SREBF1	0.129734	5.49515	0.638461	0.424269	1	1	-0.0453921	5.81681	0.104097	0.746967	1	1
TRPC5	-0.857568	-1.22663	1.41072	0.234937	0.874586	1.1434	-2.92262	-2.77396	2.95942	0.0853786	0.758211	1.31889
AFF4	-0.197688	5.92411	2.01563	0.155687	0.761671	1.3129	0.0726941	5.85514	0.283536	0.594393	1	1
UBE2D1	-0.0929435	3.08947	0.248685	0.618003	1	1	-0.151306	3.21732	0.586134	0.443918	1	1
MPP5	-0.0334985	5.01103	0.0557997	0.813262	1	1	0.0541541	4.65304	0.152761	0.695911	1	1
RHOBTB1	0.24192	3.5014	1.50023	0.220636	0.844623	1.18396	-0.00162154	3.07175	7.93738e-05	0.992892	1	1
ASAH2C	-1.334e-17	-2.93312	0	1	1	1	-2.3361	-2.77313	2.84295	0.0917754	0.758211	1.31889
SMC1A	-0.0767983	5.9418	0.337415	0.561325	1	1	-0.14165	5.78928	1.05137	0.305191	1	1
HSD17B10	0.255835	5.89758	1.84692	0.174142	0.761671	1.3129	0.0802689	5.67857	0.20104	0.653883	1	1
MARK2	-0.122808	4.64437	0.663764	0.415234	1	1	0.0440737	4.51931	0.10291	0.748365	1	1
HMMR	-0.107394	4.11784	0.459679	0.497774	1	1	0.0972127	4.14489	0.377304	0.53905	1	1
CHFR	0.0623769	3.53956	0.114864	0.734673	1	1	-0.236183	3.41764	2.04934	0.152272	0.977102	1.02344
TRHDE	-2.49963	-1.30308	8.52256	0.00350772	0.214902	4.65328	-2.11487	-1.35229	5.60277	0.0179321	0.645805	1.54845
P4HA2	0.0333499	3.88706	0.041724	0.838147	1	1	-0.0789012	4.00045	0.187343	0.665138	1	1
FCGR2B	0.534281	4.26104	3.17957	0.0745645	0.654778	1.52723	0.11776	4.5136	0.20859	0.647874	1	1
NFATC3	-0.0580077	5.07132	0.137868	0.71041	1	1	0.0626552	4.77139	0.223157	0.636645	1	1
TRNT1	0.0609356	4.67599	0.17165	0.67865	1	1	0.053734	4.46287	0.138564	0.709713	1	1
ACADVL	0.112865	7.05864	0.800527	0.370936	1	1	-0.155314	6.78117	1.96751	0.160712	1	1
STK10	0.0397543	4.46817	0.0680857	0.794145	1	1	-0.0643373	4.06865	0.195399	0.65846	1	1
FBXW11	-0.09158	5.30528	0.441516	0.506392	1	1	-0.110703	5.21058	0.737914	0.39033	1	1
ACAP1	-0.243221	-0.871914	0.152618	0.696046	1	1	0.305021	-0.914125	0.223271	0.636558	1	1
CRMP1	-1.81721	-1.84229	2.90424	0.0883471	0.686995	1.45561	-1.84447	-2.3647	1.05761	0.303761	1	1
EVC	0.0928721	1.00876	0.0907604	0.763213	1	1	0.33912	0.723626	1.05131	0.305205	1	1
DERL2	0.143808	5.03225	1.0102	0.314854	1	1	-0.183442	4.80171	2.03279	0.153938	0.981305	1.01905
SIDT1	-0.129872	-2.02953	0.0162482	0.89857	1	1	0.655264	-2.1396	0.323092	0.569755	1	1
NDE1	-0.159474	4.65549	1.11861	0.290218	0.985052	1.01518	-0.031022	4.51369	0.0510323	0.821277	1	1
MRVI1	-1.86627	-1.35056	5.17335	0.0229359	0.443359	2.25551	-1.73623	-1.54311	3.7787	0.0519088	0.758211	1.31889
TMEM38A	-0.0330718	3.23401	0.0227556	0.880094	1	1	-0.141065	2.94387	0.485541	0.485923	1	1
AP1M1	0.0187988	4.16229	0.0143873	0.904525	1	1	-0.072224	3.94297	0.236127	0.627017	1	1
PVR	-0.140624	5.00631	0.599243	0.438867	1	1	0.0506095	4.73964	0.145743	0.702637	1	1
IKBKG	0.0366711	2.95297	0.034781	0.852055	1	1	0.0126483	2.10637	0.00316749	0.955118	1	1
XRCC1	-0.0259342	2.96726	0.0171647	0.895764	1	1	-0.075146	2.74765	0.154618	0.694161	1	1
SCARB1	0.0188884	5.74234	0.0164965	0.897802	1	1	0.110262	5.52912	0.517101	0.472081	1	1
CYP2W1	-3.10687	-2.6125	2.45982	0.116792	0.686995	1.45561	-2.3361	-2.77313	2.84295	0.0917754	0.758211	1.31889
MCM2	0.282185	7.06256	4.08587	0.0432431	0.557909	1.79241	-0.0555365	6.42314	0.218999	0.639803	1	1
MOV10L1	0.454284	-0.928442	0.568953	0.450675	1	1	-0.22456	-1.76898	0.0668382	0.795997	1	1
PANX2	-0.585128	0.963182	3.28173	0.0700549	0.635291	1.57408	-0.469948	0.973951	2.22508	0.135785	0.927135	1.07859
SELO	0.197042	4.0043	1.44536	0.229274	0.864734	1.15642	-0.00519	3.39678	0.000979719	0.97503	1	1
TP63	-0.048814	0.141473	0.0143942	0.904502	1	1	-0.49103	-0.024988	1.11985	0.28995	1	1
ALPK1	-0.257487	4.31918	2.77426	0.0957908	0.686995	1.45561	0.034391	3.5792	0.0432621	0.835232	1	1
LLGL2	0.244426	4.63123	2.45247	0.11734	0.689075	1.45122	0.191025	4.05379	1.45963	0.22699	1	1
PDE8A	-0.209889	5.54357	2.39643	0.121612	0.703432	1.4216	-0.0534443	6.11612	0.217351	0.641065	1	1
CLCN4	-0.276317	0.869605	0.71264	0.398569	1	1	-0.0974509	0.87414	0.0949892	0.757928	1	1
NLE1	0.0404125	4.44398	0.0566939	0.8118	1	1	0.0513865	3.89893	0.116664	0.732682	1	1
SDHA	0.13622	7.04691	0.53245	0.465578	1	1	-0.125525	6.62227	0.919092	0.337713	1	1
SMARCE1	0.116684	4.59529	0.621564	0.430467	1	1	-0.11705	4.57924	0.774553	0.378812	1	1
FNDC8	-1.20117	-2.35352	0.792513	0.373341	1	1	-0.771882	-2.24065	0.415099	0.519393	1	1
GSDMB	-1.01226	0.368202	6.76187	0.00931263	0.318426	3.14045	0.141957	0.547323	0.165816	0.683857	1	1
KDM5A	-0.150948	5.71754	0.904351	0.341618	1	1	-0.034389	5.53054	0.05417	0.81596	1	1
ADAM11	0.750705	-0.176752	2.76908	0.0961012	0.686995	1.45561	-0.1793	0.131188	0.195493	0.658384	1	1
PPP2R3A	0.0164451	1.32854	0.00339756	0.953519	1	1	0.0316201	0.827312	0.00937618	0.922861	1	1
FERMT2	0.232217	5.62131	2.97588	0.0845143	0.686995	1.45561	0.0386759	5.52194	0.107735	0.742738	1	1
ABCB11	-0.842003	-1.36027	1.27729	0.258404	0.920124	1.08681	1.34036	-2.05665	0.785322	0.375518	1	1
DHRS9	-0.685102	-2.1271	0.364841	0.54583	1	1	-1.84447	-2.3647	1.05761	0.303761	1	1
CD5L	0.200539	-1.93054	0.041418	0.838733	1	1	-4.82028	-2.61978	5.90664	0.0150839	0.629207	1.5893
PTGS2	0.45822	3.69534	3.14311	0.0762482	0.662244	1.51002	-0.112206	4.46557	0.341737	0.558828	1	1
IGF2BP2	-0.371944	2.39065	2.51969	0.112433	0.686995	1.45561	0.0438298	2.47595	0.0459857	0.830202	1	1
MAP3K13	0.170863	3.81819	0.936446	0.333194	1	1	0.0367015	3.88433	0.051326	0.820772	1	1
ST6GAL1	0.140653	1.03324	0.193953	0.659647	1	1	0.329895	0.87278	1.03773	0.308351	1	1
TBX21	-3.56448	-2.47705	3.62443	0.0569371	0.588476	1.6993	-2.3361	-2.77313	2.84295	0.0917754	0.758211	1.31889
VDAC1P1	0.354104	1.61131	1.86623	0.171908	0.761671	1.3129	0.144034	1.07754	0.22258	0.637081	1	1
FRY	-0.82386	1.172	7.11868	0.00762847	0.297801	3.35795	0.20913	2.47486	1.01773	0.313058	1	1
PICALM	-0.139686	7.61417	0.832459	0.361562	1	1	0.02973	7.29949	0.0646756	0.799253	1	1
NSF	0.134442	4.27567	0.646685	0.421301	1	1	-0.0382705	3.99283	0.0461922	0.829827	1	1
GLI2	-0.236077	2.93485	1.18356	0.276632	0.958646	1.04314	-0.169919	2.47089	0.611212	0.434332	1	1
CLASP1	-0.231572	5.1928	2.6125	0.106025	0.686995	1.45561	0.0159883	5.12578	0.0151948	0.901895	1	1
MRPS34	0.295234	5.69975	2.35438	0.124931	0.715479	1.39767	-0.0855006	5.5862	0.44949	0.502577	1	1
NOTCH3	-0.395781	0.4532	1.1574	0.282005	0.969697	1.03125	-0.0964018	0.280363	0.0629471	0.801897	1	1
CLNS1A	0.123811	6.25605	0.839305	0.359596	1	1	-0.114179	5.98076	0.967324	0.325348	1	1
PPP2R2C	-1.62136	-0.742845	7.03056	0.00801303	0.297801	3.35795	-1.08901	-1.17571	2.50832	0.113246	0.862345	1.15963
TEAD2	0.176305	3.23267	0.896519	0.343717	1	1	0.141998	3.16435	0.660868	0.416254	1	1
EED	-0.00495721	5.43587	0.00130997	0.971128	1	1	-0.0240275	5.10458	0.0372563	0.846944	1	1
CDHR2	-0.26219	0.513725	0.247437	0.618886	1	1	-1.1582	0.00244728	7.36564	0.0066482	0.628217	1.59181
SNCB	-3.4449	-2.61535	3.51819	0.0606988	0.588476	1.6993	-2.92262	-2.77396	2.95942	0.0853786	0.758211	1.31889
TSG101	0.12963	5.42077	0.82414	0.363973	1	1	-0.0939117	5.48057	0.619288	0.431312	1	1
C17orf85	-0.0134217	4.76591	0.00851803	0.926465	1	1	-0.0901766	4.40129	0.437424	0.508368	1	1
ATP2A3	-0.437912	0.676539	1.59343	0.206837	0.81621	1.22518	-0.614857	0.380963	2.67981	0.101628	0.808896	1.23625
CA12	-0.302861	1.80306	1.46876	0.225542	0.856735	1.16722	0.125972	2.11975	0.317036	0.573394	1	1
MGLL	0.0602109	4.35241	0.121071	0.727876	1	1	-0.197085	3.95422	1.70132	0.192115	1	1
NTN4	-0.0191302	3.9074	0.0108359	0.917093	1	1	-0.037314	3.3091	0.0387314	0.843982	1	1
BCS1L	0.508083	3.5424	5.12535	0.0235788	0.443359	2.25551	-0.165546	3.47651	1.03013	0.310129	1	1
NUAK1	0.231359	2.64959	1.27405	0.259008	0.920124	1.08681	-0.230195	1.87038	0.90341	0.341869	1	1
DPP8	-0.0749311	5.40681	0.252684	0.615192	1	1	0.0433284	5.31301	0.126901	0.721667	1	1
SLC24A1	-0.915042	0.713784	6.92962	0.00847797	0.304003	3.28944	0.464944	0.916048	2.07562	0.14967	0.966981	1.03415
ZNF532	-0.204678	3.71453	1.48917	0.222345	0.848931	1.17795	0.117082	3.39768	0.435344	0.509378	1	1
SCARF1	-0.371101	-0.188905	0.665188	0.414734	1	1	-0.145488	-0.430465	0.0920062	0.761642	1	1
LMAN1	0.0403385	6.64724	0.0973592	0.755022	1	1	-0.0515782	6.43744	0.215497	0.642493	1	1
PTPLAD1	-0.00545697	6.86285	0.00188994	0.965324	1	1	-0.0181296	6.4504	0.0228837	0.87976	1	1
IPCEF1	-0.578056	-1.04811	0.820435	0.365053	1	1	-1.18847	-1.85951	1.17552	0.278271	1	1
ZZEF1	-0.0164836	4.94555	0.0124773	0.91106	1	1	-0.00436414	4.83124	0.000948473	0.975431	1	1
NOX3	-1.4486	-2.34545	1.02573	0.311164	1	1	-5.95711	-2.35904	6.50288	0.01077	0.629207	1.5893
ENO1	0.251154	10.1699	2.40394	0.12103	0.701776	1.42496	-0.0757667	9.96379	0.409764	0.522089	1	1
SLC12A1	-2.02661	-2.1269	2.52923	0.111755	0.686995	1.45561	-0.945477	-1.78029	0.794265	0.372814	1	1
C19orf10	0.117749	5.96445	0.488732	0.484494	1	1	0.0209887	5.89058	0.0342469	0.853183	1	1
ANO8	-0.133896	3.14301	0.527457	0.467678	1	1	-0.203259	3.05292	1.18064	0.277226	1	1
TUBE1	0.0373695	2.99671	0.0332776	0.855252	1	1	-0.106456	2.84501	0.320286	0.571436	1	1
ARHGEF10L	-0.0579129	3.70298	0.110713	0.739333	1	1	0.140083	3.55751	0.415824	0.519028	1	1
TXK	0.381673	0.495865	1.14084	0.285474	0.976178	1.0244	-0.487936	1.47776	3.08303	0.0791129	0.758211	1.31889
WSCD2	-0.327529	-2.03737	0.121155	0.727785	1	1	-3.33615	-2.61896	3.09422	0.078571	0.758211	1.31889
KCNQ2	1.33057	-1.19061	3.76454	0.0523502	0.588476	1.6993	0.54785	-1.69503	0.397525	0.52837	1	1
TACR2	0.0057996	-1.92523	9.77318e-08	0.999751	1	1	-2.92262	-2.77396	2.95942	0.0853786	0.758211	1.31889
ACTR6	-0.0317545	4.95681	0.0334496	0.854883	1	1	-0.151297	4.80947	1.314	0.251672	1	1
TIPIN	0.157906	4.35167	1.05388	0.304616	1	1	-0.0558758	3.96356	0.109685	0.740503	1	1
SRI	0.167239	5.2684	1.02289	0.311835	1	1	-0.133933	4.98833	0.633348	0.42613	1	1
EIF4G3	-0.235578	6.67539	3.46111	0.062828	0.599691	1.66753	-0.0753984	6.57598	0.495285	0.481579	1	1
NUP37	0.191322	5.26526	1.86787	0.17172	0.761671	1.3129	-0.144684	4.97995	1.26735	0.260265	1	1
SEMA3A	-0.642669	2.64947	8.91742	0.00282463	0.198722	5.03215	0.136916	2.63452	0.456823	0.499113	1	1
GTSE1	0.073183	4.18982	0.209378	0.647255	1	1	0.123486	4.31337	0.789001	0.374402	1	1
SEMA3C	0.2004	3.6008	1.19352	0.274621	0.954073	1.04814	-0.0238404	2.86871	0.00893801	0.924679	1	1
TTC38	-0.0740444	4.08313	0.218333	0.640313	1	1	-0.0410028	3.74699	0.0701689	0.791091	1	1
ACAT1	0.373895	5.26741	3.48562	0.061904	0.594573	1.68188	-0.287606	4.8699	3.57273	0.0587356	0.758211	1.31889
GRAMD4	0.103457	3.68817	0.204655	0.65099	1	1	0.0791383	3.25817	0.21312	0.644333	1	1
CELSR1	-0.105844	4.7704	0.531207	0.4661	1	1	-0.0738822	4.72754	0.248592	0.618068	1	1
WNT8B	0.653196	-2.22927	0.286029	0.592776	1	1	2.02915e-16	-2.94612	0	1	1	1
ZNF638	-0.192864	6.67522	2.27326	0.131623	0.737691	1.35558	0.0163334	6.56077	0.021288	0.883997	1	1
SLC25A40	0.0414427	3.98729	0.065021	0.798729	1	1	-0.103475	3.67998	0.371681	0.54209	1	1
TIMM21	0.234294	4.06574	2.05782	0.151426	0.761671	1.3129	-0.23075	3.89749	2.35441	0.124929	0.893149	1.11963
ADD2	-1.71077	-1.13041	5.44197	0.0196585	0.443359	2.25551	-0.854358	-1.77952	0.67758	0.410421	1	1
FGF4	-1.334e-17	-2.93312	0	1	1	1	2.02915e-16	-2.94612	0	1	1	1
RASAL2	-0.306733	6.37844	3.7473	0.0528929	0.588476	1.6993	0.075432	5.9384	0.41042	0.521756	1	1
VPS9D1	-0.108816	4.01295	0.39398	0.530215	1	1	-0.199204	4.35158	1.85015	0.173766	1	1
ZNF37A	0.181563	3.15653	0.965348	0.325843	1	1	0.0732224	3.007	0.0654706	0.79805	1	1
MARK3	-0.0667524	5.94893	0.254253	0.614096	1	1	-0.0844629	5.81836	0.43724	0.508458	1	1
SLC25A3	0.224463	10.2655	2.9201	0.0874823	0.686995	1.45561	0.330396	10.1853	11.3281	0.000763445	0.271544	3.68264
FNDC3B	-0.461946	7.82447	12.7302	0.000359804	0.0682815	14.6453	0.156065	8.53518	0.992495	0.319133	1	1
FOSL2	-0.147345	6.53735	0.70809	0.400079	1	1	-0.0469616	6.83264	0.0723759	0.787908	1	1
CACNG5	-0.0613618	-2.61535	0.144636	0.703715	1	1	-1.22219	-2.48014	0.877828	0.348797	1	1
CACNG4	-0.296927	-1.76957	0.112252	0.737595	1	1	-2.26005	-1.95284	2.10926	0.14641	0.956567	1.0454
FRYL	-0.176915	4.88304	1.45669	0.227457	0.860907	1.16157	-0.0275964	4.72543	0.0407007	0.840117	1	1
TMEM131	-0.159688	4.57596	1.12045	0.289822	0.984441	1.01581	0.0479496	4.67125	0.128985	0.719487	1	1
FSCN1	0.262227	5.73969	2.20931	0.13718	0.750578	1.33231	0.0324546	5.54863	0.040263	0.840967	1	1
ACTB	0.333554	8.98306	2.76608	0.0962815	0.686995	1.45561	-0.0120293	8.52073	0.00724267	0.932179	1	1
MOCOS	0.0691391	6.5012	0.240509	0.623838	1	1	0.045329	6.34744	0.165495	0.684147	1	1
PLD1	-0.433777	5.00853	8.54343	0.00346772	0.214583	4.66019	0.0155793	5.7077	0.0153835	0.901291	1	1
ATP12A	-3.1514	-2.76241	2.50591	0.11342	0.686995	1.45561	2.02915e-16	-2.94612	0	1	1	1
WDR62	-0.188506	4.70208	1.55547	0.212329	0.826613	1.20976	0.0797317	4.22542	0.208551	0.647905	1	1
DLG1	-0.249439	6.62299	3.58956	0.0581437	0.588476	1.6993	-0.0125629	6.45094	0.0124418	0.911186	1	1
RAB7A	-0.168927	5.33812	1.06712	0.301598	1	1	0.0603609	5.5239	0.254418	0.613981	1	1
BCAP29	0.0461193	4.35806	0.0845526	0.77122	1	1	0.0652912	4.32129	0.218626	0.640089	1	1
SEC31B	0.279821	6.19013	3.07356	0.0795751	0.680829	1.4688	0.0177335	6.16926	0.0140245	0.905731	1	1
SART3	0.00156471	5.36824	0.000128887	0.990942	1	1	-0.0796637	4.96202	0.23271	0.629522	1	1
ARHGAP15	-0.528417	0.764729	2.1614	0.141516	0.761671	1.3129	0.488766	0.588357	1.94633	0.162983	1	1
TUBA3D	-2.38621	-2.76529	1.76551	0.183938	0.761671	1.3129	2.10217	-2.77479	-2.11927e-07	1	1	1
PAX2	-2.15666	-2.24275	3.26121	0.0709367	0.637704	1.56813	3.41355	-2.49407	2.85932	0.0908462	0.758211	1.31889
EXOSC7	0.117731	5.28559	0.592585	0.441421	1	1	0.105596	4.97126	0.658914	0.416944	1	1
KIFAP3	-0.0707492	4.46902	0.219566	0.639371	1	1	-0.282527	4.06175	2.91372	0.0878289	0.758211	1.31889
MKRN2	0.0973134	4.11286	0.381825	0.536628	1	1	0.0875052	3.91578	0.340079	0.559784	1	1
MCM6	0.257808	5.91409	1.65897	0.197742	0.796966	1.25476	-0.216492	5.33891	3.01324	0.0825873	0.758211	1.31889
REXO2	0.236718	4.13443	1.48895	0.22238	0.848958	1.17791	0.0762727	4.05891	0.278932	0.597402	1	1
RBM7	0.0362782	3.28726	0.03727	0.846916	1	1	0.0299175	3.13495	0.0297384	0.863085	1	1
RBMS2	-0.283246	3.9895	2.48867	0.114668	0.686995	1.45561	0.100552	3.95069	0.426131	0.513894	1	1
BAZ2A	-0.113522	4.26328	0.537517	0.463464	1	1	-0.0601454	4.2763	0.176417	0.674471	1	1
PTPN23	0.13121	3.28376	0.527348	0.467724	1	1	0.191337	3.33839	1.31463	0.251558	1	1
MLH1	0.0944542	5.56131	0.375677	0.539926	1	1	-0.179109	5.23068	2.16473	0.14121	0.944606	1.05864
UNG	0.198285	5.37465	1.99186	0.158146	0.761671	1.3129	0.0195064	4.94836	0.02397	0.876961	1	1
FMO4	0.23415	0.752697	0.506508	0.476655	1	1	0.152232	0.523983	0.184797	0.667283	1	1
KLHL20	0.0478455	4.09755	0.0916591	0.762078	1	1	0.119408	3.84208	0.565397	0.452094	1	1
RGS11	2.35329	-2.76529	-1.02929e-07	1	1	1	-2.92262	-2.77396	2.95942	0.0853786	0.758211	1.31889
SLC46A1	0.00793528	4.85237	0.00149799	0.969127	1	1	-0.0200588	4.13086	0.0195985	0.888664	1	1
PLXNA2	-0.0648373	3.78704	0.123098	0.725698	1	1	-0.000139936	3.95342	6.48039e-07	0.999358	1	1
SPAG5	-0.0186376	6.21195	0.0196322	0.888569	1	1	-0.132095	6.01918	1.11481	0.291039	1	1
ANKRD13A	-0.148331	4.3647	0.911935	0.339602	1	1	0.0647734	3.99809	0.161969	0.68735	1	1
TPD52	-0.00799011	5.62042	0.00284723	0.957446	1	1	-0.0138571	5.43979	0.0113007	0.915341	1	1
ACACB	-0.158591	3.29473	0.768671	0.380629	1	1	0.312566	3.26129	3.06153	0.080166	0.758211	1.31889
TRAF4	0.134856	6.50328	1.1069	0.292757	0.989984	1.01012	-0.152346	6.14705	1.56121	0.211488	1	1
PAG1	-0.0202565	1.15154	0.00465269	0.945618	1	1	-0.261778	2.20395	1.23664	0.26612	1	1
GPATCH1	-0.030533	3.97565	0.03595	0.849619	1	1	-0.0963642	3.4976	0.353148	0.552337	1	1
ICAM3	0.353002	2.16075	2.36847	0.123808	0.71173	1.40503	0.293156	2.21327	1.83303	0.175771	1	1
NT5C2	-0.143118	6.60689	1.26903	0.25995	0.92207	1.08452	0.0418321	6.45222	0.150237	0.698309	1	1
MCAM	0.147731	5.86989	1.07836	0.299064	1	1	0.115844	5.55677	0.777784	0.37782	1	1
GPC4	-4.7626	-2.03471	8.49655	0.0035582	0.214902	4.65328	-1.81938	-2.14354	1.32303	0.25005	1	1
MBNL3	0.010704	5.78625	0.0043389	0.947481	1	1	-0.159046	5.42561	1.09076	0.296303	1	1
CAMSAP3	0.087864	1.02708	0.0742188	0.78529	1	1	-0.0666402	1.38058	0.0601481	0.806262	1	1
RAP1GAP	0.195089	2.95339	0.872826	0.350174	1	1	0.00103911	2.85811	2.4683e-05	0.996036	1	1
XAB2	-0.225937	3.09443	1.43132	0.231549	0.867693	1.15248	0.323555	2.86336	1.77857	0.182325	1	1
ARHGEF1	0.31707	3.93048	1.66436	0.197016	0.794848	1.2581	-0.0664553	3.51365	0.155382	0.693444	1	1
STXBP2	0.114138	2.73086	0.292206	0.588811	1	1	-0.143751	2.63746	0.466907	0.494413	1	1
MAP2K7	0.190833	3.61159	1.0441	0.306869	1	1	0.226239	3.47101	1.8963	0.168493	1	1
NMRK2	-1.334e-17	-2.93312	0	1	1	1	2.02915e-16	-2.94612	0	1	1	1
DGKD	-0.231357	6.24239	2.9069	0.0882013	0.686995	1.45561	-0.00438236	6.40464	0.000901563	0.976046	1	1
CTTNBP2	-0.264994	1.39074	0.88684	0.346335	1	1	0.186193	1.6452	0.507197	0.476355	1	1
ACTL6B	0.376393	-0.899384	0.409999	0.52197	1	1	-0.26119	-1.76369	0.10054	0.751183	1	1
RARB	-2.26929	-0.684608	12.5118	0.000404384	0.0730658	13.6863	-1.59243	-0.921306	6.30603	0.0120328	0.629207	1.5893
TOP2B	0.0908482	5.91339	0.476603	0.489965	1	1	-0.227991	5.57106	3.66349	0.0556169	0.758211	1.31889
TM9SF3	-0.119255	6.66177	0.874146	0.34981	1	1	-0.0498171	6.4938	0.109394	0.740835	1	1
NFKB2	-0.0264414	4.48571	0.0246097	0.875343	1	1	0.106616	3.88408	0.505064	0.477283	1	1
UBE2T	0.344912	5.07857	2.73806	0.0979835	0.686995	1.45561	-0.0899731	5.13037	0.459342	0.497932	1	1
PPP1R12B	-0.123826	4.59465	0.655871	0.418021	1	1	0.0598807	4.62833	0.187076	0.665362	1	1
DNAJC10	0.00383934	5.36165	0.000777623	0.977753	1	1	-0.194889	5.01831	2.17578	0.140199	0.941831	1.06176
GTF3C1	-0.00724007	6.30646	0.00310802	0.955541	1	1	0.0532149	5.89313	0.218216	0.640403	1	1
IL4R	-0.283934	6.21336	4.28356	0.0384826	0.534965	1.86928	0.0230209	5.74458	0.0401193	0.841248	1	1
USP33	-0.0395552	5.16969	0.0801249	0.777128	1	1	0.0402439	5.11496	0.0789635	0.778707	1	1
PAK3	-2.09448	-2.12439	2.63923	0.104254	0.686995	1.45561	-1.6691	-2.24545	1.26376	0.26094	1	1
CAPN6	-3.4449	-2.61535	3.51819	0.0606988	0.588476	1.6993	2.10217	-2.77479	-2.11927e-07	1	1	1
DCX	-5.48653	-2.04004	12.0901	0.000506899	0.0802687	12.4582	-2.3361	-2.77313	2.84295	0.0917754	0.758211	1.31889
SNRPA	0.120537	5.58997	0.785431	0.375485	1	1	0.109362	5.57476	0.471487	0.492304	1	1
SPAG6	-1.66438	-2.23202	1.57639	0.209281	0.820735	1.21842	-0.71766	-2.49245	0.183276	0.668573	1	1
EXOSC5	0.186733	4.19022	1.29775	0.254625	0.915796	1.09195	-0.0531772	3.97191	0.131447	0.716936	1	1
DYNC1I2	-0.12577	4.45645	0.685352	0.40775	1	1	-0.207125	4.20788	1.26218	0.261239	1	1
APBB1IP	0.17595	-1.01802	0.0774783	0.780744	1	1	0.633749	-0.953454	1.00374	0.316408	1	1
LRCH4	0.250408	2.26763	0.848809	0.35689	1	1	0.0545271	2.43979	0.0708849	0.790053	1	1
FAM76B	-0.0293149	4.13919	0.0347999	0.852015	1	1	-0.123861	3.92223	0.610722	0.434516	1	1
SIRT6	0.107092	3.43501	0.31211	0.576388	1	1	-0.0835592	3.18605	0.233527	0.62892	1	1
TYR	-1.334e-17	-2.93312	0	1	1	1	-1.07157	-2.6256	0.322358	0.570194	1	1
POLD3	-0.0893758	5.55752	0.43825	0.507968	1	1	-0.144751	5.19664	1.23108	0.267197	1	1
ACTN2	-0.711882	-1.6137	0.711728	0.398871	1	1	0.682447	-1.3706	0.755757	0.38466	1	1
CAPZB	-0.00839712	4.9716	0.00210468	0.963408	1	1	-0.0178244	4.98533	0.0137826	0.906543	1	1
GPR137B	-0.474502	0.0774586	1.25291	0.262996	0.929091	1.07632	0.131766	0.00111401	0.0917523	0.761961	1	1
NAALAD2	-0.140582	-1.84242	0.0223456	0.881171	1	1	2.02915e-16	-2.94612	0	1	1	1
PHF17	0.00291694	4.5863	0.000386282	0.984319	1	1	0.0335641	4.32437	0.0576327	0.810277	1	1
SLC25A43	0.109534	2.53991	0.23995	0.624242	1	1	-0.131571	2.56372	0.420048	0.516913	1	1
UBE2A	0.162919	4.42413	0.963637	0.326272	1	1	0.201619	4.26217	2.03817	0.153394	0.979964	1.02045
FGFR1	-0.111911	4.5445	0.507548	0.476202	1	1	-0.09272	4.23096	0.36956	0.543244	1	1
FKBP6	-4.8984	-2.60965	4.99728	0.0253872	0.443359	2.25551	-3.30577	-2.61813	5.67354	0.0172227	0.629207	1.5893
GTF2I	0.0715199	5.30083	0.267075	0.605301	1	1	0.05701	4.98375	0.197702	0.656582	1	1
SMC1B	-1.31295	-1.57819	1.53181	0.215842	0.834636	1.19813	1.83666	-1.69807	3.69494	0.0545777	0.758211	1.31889
FBLN1	0.191365	5.23723	1.88191	0.170118	0.761671	1.3129	0.141676	5.02382	1.21111	0.271113	1	1
ITGA8	-0.249758	-1.61116	0.0909643	0.762955	1	1	-0.608009	-2.03252	0.35152	0.553254	1	1
CST7	-1.334e-17	-2.93312	0	1	1	1	2.02915e-16	-2.94612	0	1	1	1
MAP2	-0.0156597	0.812025	0.00214842	0.96303	1	1	-0.0621495	-0.182598	0.016448	0.897951	1	1
PIAS2	-0.249065	4.38099	2.66565	0.102536	0.686995	1.45561	-0.0866775	4.31392	0.288066	0.591463	1	1
AMPH	-1.52198	-0.993223	5.13325	0.0234717	0.443359	2.25551	-0.336071	-1.77271	0.135904	0.712387	1	1
ARAF	0.0395607	4.8589	0.0747505	0.784542	1	1	-0.133368	4.70835	1.04565	0.306512	1	1
MCCC1	-0.00778699	3.94251	0.0022061	0.962538	1	1	-0.0213005	3.719	0.0189164	0.890607	1	1
LAMP3	1.34101	-1.77474	2.0325	0.153967	0.761671	1.3129	-1.32557	-2.12693	1.42204	0.233068	1	1
FAP	-0.0183198	-1.28136	0.000704565	0.978824	1	1	-1.44058	-2.14275	0.967374	0.325336	1	1
NEBL	-0.378776	1.39956	1.8714	0.171315	0.761671	1.3129	0.199042	0.640369	0.321304	0.570825	1	1
ACER3	-0.214941	4.97894	2.02329	0.154903	0.761671	1.3129	0.162582	5.43436	0.978076	0.322674	1	1
UBE2K	-0.17948	5.12999	1.38092	0.239945	0.884165	1.13101	0.0183583	5.1761	0.0217455	0.882766	1	1
PIK3C3	-0.0987733	5.05114	0.46142	0.496961	1	1	0.0199492	5.07557	0.0184886	0.891843	1	1
N4BP2	-0.209576	3.68837	1.37723	0.240573	0.885399	1.12943	0.0943825	3.44134	0.328238	0.566698	1	1
C12orf5	-0.113538	2.92791	0.298691	0.584705	1	1	-0.241534	3.01629	1.76486	0.184019	1	1
TULP3	0.104296	4.88383	0.513769	0.473512	1	1	0.0459719	4.93074	0.109966	0.740182	1	1
SYNJ2	0.0437305	4.58421	0.0858619	0.769505	1	1	-0.276193	4.2627	3.8071	0.0510358	0.758211	1.31889
ADCY2	-1.88432	0.136623	17.0222	3.69444e-05	0.0183951	54.3624	-0.66955	-0.4326	1.83499	0.175539	1	1
PPP2R5C	0.0265817	5.00095	0.0340648	0.853569	1	1	0.0304792	5.09129	0.0563688	0.81233	1	1
PMS2P1	0.0819248	1.828	0.110837	0.739194	1	1	-0.420525	1.76431	2.91466	0.0877779	0.758211	1.31889
RBFOX1	-2.00111	1.20818	14.9958	0.000107751	0.0332531	30.0724	-0.891758	0.379019	5.35428	0.0206715	0.705401	1.41763
GNB1	-0.0117656	6.13741	0.0081637	0.928007	1	1	-0.0144152	6.07542	0.0163714	0.898188	1	1
HOXA9	-0.148835	1.05435	0.234407	0.628275	1	1	0.265093	0.85241	0.705103	0.401074	1	1
EDN1	0.304799	1.28677	1.14531	0.284533	0.974314	1.02636	-0.0963543	1.37042	0.121265	0.727666	1	1
MLLT10	-0.21783	4.97949	2.24266	0.13425	0.744295	1.34355	0.161139	4.85826	1.5225	0.217242	1	1
ZCWPW1	0.0929095	0.789109	0.0749934	0.7842	1	1	0.53001	0.660119	2.24102	0.134392	0.920617	1.08623
ADCYAP1R1	-4.09994	-2.47985	5.2582	0.0218435	0.443359	2.25551	-0.71766	-2.49245	0.183276	0.668573	1	1
FGF20	-1.334e-17	-2.93312	0	1	1	1	2.02915e-16	-2.94612	0	1	1	1
P2RY10	1.39748	-2.75698	-8.61343e-08	1	1	1	2.02915e-16	-2.94612	0	1	1	1
ITM2A	3.17995	-2.60712	2.79294	0.0946805	0.686995	1.45561	-3.61855	-2.48672	4.06021	0.043905	0.758211	1.31889
NRD1	-0.0818758	6.37959	0.393943	0.530234	1	1	0.0913537	6.17559	0.618038	0.431777	1	1
VDAC3	0.222233	5.66497	1.7385	0.187329	0.770462	1.29792	0.070643	5.60338	0.196222	0.657788	1	1
PCM1	-0.100075	6.09338	0.467405	0.494183	1	1	0.0212314	5.84866	0.0302299	0.86197	1	1
TNRC6C	0.206704	1.60684	0.485923	0.485752	1	1	-0.00688794	1.2289	0.000568622	0.980976	1	1
CBFA2T2	-0.260691	4.5539	3.04617	0.0809277	0.685415	1.45897	0.1383	4.41932	0.9939	0.318791	1	1
BRINP1	-2.52738	-0.910732	12.1867	0.000481318	0.0802687	12.4582	-2.39168	-1.68081	6.1644	0.0130346	0.629207	1.5893
ITCH	-0.0579828	5.85713	0.188917	0.663819	1	1	0.139715	5.73535	1.01204	0.314414	1	1
PKD2L2	0.106406	-0.6417	0.0389679	0.843512	1	1	0.0388144	-1.1204	0.00220252	0.962568	1	1
TP53INP2	-0.0108106	-0.223803	0.000474371	0.982623	1	1	-0.100059	-0.238587	0.039502	0.842458	1	1
SDF4	0.112461	5.99502	0.300346	0.583665	1	1	-0.0142127	5.90477	0.0143996	0.904484	1	1
MYH7B	-0.259642	-1.17401	0.146535	0.701869	1	1	0.764137	-1.64187	0.563209	0.45297	1	1
BPIFB2	-1.334e-17	-2.93312	0	1	1	1	2.02915e-16	-2.94612	0	1	1	1
TP73	-0.219652	-0.944546	0.133179	0.715158	1	1	-0.626908	-1.06823	0.998314	0.317719	1	1
TOLLIP	0.144117	3.06661	0.488704	0.484506	1	1	-0.0241914	2.86018	0.0146817	0.903558	1	1
UBE2D4	0.362382	2.43813	2.90713	0.0881887	0.686995	1.45561	-0.285588	2.17417	1.64266	0.199961	1	1
CLUL1	1.24266	-2.35629	0.000441018	0.983245	1	1	-2.26005	-1.95284	2.10926	0.14641	0.956567	1.0454
RUNX1T1	-1.65032	-2.24001	1.63933	0.200417	0.801728	1.24731	-1.07157	-2.6256	0.322358	0.570194	1	1
CDH17	-2.41365	-1.35541	7.62921	0.00574304	0.271936	3.67734	0.040643	-2.12851	0.0838596	0.772134	1	1
THOC1	0.0328201	4.83601	0.0502344	0.822656	1	1	-0.303246	4.50128	4.47531	0.0343879	0.758211	1.31889
FKBP7	0.015699	0.0662721	0.00139066	0.970253	1	1	-1.15595	0.0888163	7.42025	0.0064494	0.620498	1.61161
OSBPL6	-0.467904	4.51093	9.53122	0.00202006	0.166302	6.01315	0.116785	4.65279	0.531191	0.466107	1	1
SLC1A3	-0.249228	6.21463	2.98733	0.0839186	0.686995	1.45561	0.0667039	5.89446	0.232338	0.629796	1	1
XRCC5	0.180242	7.71402	2.03424	0.153791	0.761671	1.3129	-0.138313	7.26756	1.66046	0.197541	1	1
LXN	0.264931	2.87887	1.66254	0.197261	0.795626	1.25687	0.170521	2.5947	0.692209	0.405414	1	1
SP140	-0.783502	0.86546	5.54546	0.0185287	0.427665	2.33828	-0.344762	0.491511	0.843716	0.358336	1	1
MKNK1	0.187102	4.14965	1.4199	0.23342	0.871761	1.1471	-0.221357	4.11083	1.76413	0.18411	1	1
TNS1	-0.127188	2.13599	0.308722	0.578466	1	1	-0.0295337	1.44797	0.0122506	0.911868	1	1
REXO1	-0.397589	4.33438	6.47316	0.0109516	0.342225	2.92205	-0.051816	4.10414	0.124924	0.723755	1	1
SAR1A	0.106674	6.3442	0.611094	0.434376	1	1	-0.0958654	6.07741	0.472255	0.491952	1	1
CDC14A	-0.500605	2.07603	4.46192	0.0346585	0.502382	1.99052	0.243506	2.18925	1.18819	0.275695	1	1
RAPGEF3	-0.229307	1.52177	0.654318	0.418573	1	1	-0.100952	1.83149	0.171628	0.678669	1	1
CEACAM1	-0.379321	0.624104	1.18239	0.276869	0.959142	1.0426	-0.285192	1.5814	1.08897	0.2967	1	1
SENP1	0.0209066	4.92005	0.0178017	0.893859	1	1	0.0489515	4.52206	0.124527	0.724176	1	1
DUSP13	2.13621	-1.40276	6.96411	0.0083161	0.300746	3.32506	-1.36537	-1.76062	2.30245	0.12917	0.900007	1.1111
CIC	0.0560083	3.38296	0.0867712	0.768323	1	1	-0.115004	3.23974	0.376287	0.539597	1	1
LIPE	-3.10687	-2.6125	2.45982	0.116792	0.686995	1.45561	0.582406	-2.48752	0.147391	0.701041	1	1
FDFT1	0.201876	5.92345	1.61152	0.204278	0.81147	1.23233	-0.0306995	5.97809	0.0741876	0.785334	1	1
PAFAH1B3	0.266103	2.56291	1.64929	0.199056	0.800228	1.24964	0.217784	2.34072	1.04704	0.306189	1	1
OPHN1	-0.0779115	5.31353	0.224436	0.635681	1	1	-0.0119716	5.19018	0.00878413	0.925329	1	1
AFM	-1.05668	-2.47985	0.924399	0.336323	1	1	-3.33615	-2.61896	3.09422	0.078571	0.758211	1.31889
KIF22	0.123218	6.25371	0.785406	0.375493	1	1	-0.0987104	6.13231	0.499921	0.479535	1	1
SCGN	-1.6934	-2.35629	2.01828	0.155415	0.761671	1.3129	-0.53106	-2.61977	1.33655	0.247643	1	1
LRRC16A	-0.154533	5.55273	1.2983	0.254524	0.915533	1.09226	-0.0353309	5.45602	0.0889214	0.765553	1	1
PGM1	0.130419	4.66289	0.784963	0.375628	1	1	0.0841147	4.83548	0.42563	0.514141	1	1
DDX1	0.088153	6.18769	0.220459	0.63869	1	1	-0.057249	5.99464	0.246777	0.619354	1	1
DNM2	0.0223151	5.80508	0.0278371	0.867492	1	1	0.0651067	5.66728	0.226146	0.634397	1	1
EPB41L2	-0.330294	4.07475	4.11291	0.0425572	0.55253	1.80986	0.0294278	4.21404	0.0417319	0.838132	1	1
RIMS1	-0.873879	-0.131136	3.34806	0.0672843	0.621562	1.60885	0.00351039	-0.800212	3.88518e-07	0.999503	1	1
MOXD1	0.622641	-1.48724	0.639691	0.423823	1	1	-4.25062	0.0750003	11.5225	0.000687598	0.264762	3.77698
STX7	0.240276	2.38969	1.13871	0.285924	0.977104	1.02343	-0.212313	2.33301	1.00876	0.315201	1	1
RABL2B	0.311223	1.81169	0.894777	0.344186	1	1	0.116967	1.79478	0.237984	0.625666	1	1
KEAP1	0.377931	3.85814	5.05447	0.0245624	0.443359	2.25551	0.0118752	3.40936	0.00526539	0.942154	1	1
DDX43	-0.284939	-1.09493	0.164184	0.685333	1	1	-0.71766	-2.49245	0.183276	0.668573	1	1
PTPRH	-0.00303174	1.16609	0.000104497	0.991844	1	1	0.137704	1.10844	0.21537	0.642591	1	1
DCT	-1.66438	-2.23202	1.57639	0.209281	0.820735	1.21842	-1.07368	-2.48096	0.621424	0.430519	1	1
SLC35C2	-0.0291874	4.54408	0.031385	0.859384	1	1	0.0174237	4.48747	0.0153999	0.901239	1	1
CRYBG3	-0.114221	3.24298	0.386725	0.534026	1	1	0.00518106	3.31635	0.000916618	0.975847	1	1
EPHA6	-0.756279	2.78629	14.0141	0.000181443	0.0471794	21.1957	0.0668374	2.06844	0.083189	0.773021	1	1
SCTR	-1.61418	-1.76957	2.71768	0.0992424	0.686995	1.45561	-2.20584	-2.4859	1.42857	0.231998	1	1
RFX3	-0.543906	4.47385	10.8339	0.000996566	0.11826	8.45597	-0.0806327	4.2487	0.326807	0.567546	1	1
RIF1	-0.1529	6.50729	1.13411	0.286901	0.979298	1.02114	-0.0594868	6.11891	0.215076	0.642817	1	1
RAB21	0.0719837	4.81566	0.233133	0.629211	1	1	-0.0160516	4.74256	0.0151688	0.901979	1	1
SLC4A4	-2.46975	-1.39784	7.05894	0.00788706	0.297801	3.35795	0.0829608	-1.4027	0.00202958	0.964067	1	1
SMARCA2	-0.0224528	4.32073	0.0181113	0.892945	1	1	-0.0904642	4.44331	0.3684	0.543878	1	1
RDH8	-1.334e-17	-2.93312	0	1	1	1	2.02915e-16	-2.94612	0	1	1	1
SESN1	-0.16623	3.46747	0.845918	0.35771	1	1	-0.00677649	3.61946	0.0016558	0.967542	1	1
MID2	-0.498325	-0.127513	1.20881	0.271568	0.946815	1.05617	0.112399	0.0839358	0.0678597	0.794479	1	1
PIH1D3	0.187953	-2.35352	0.0150076	0.902499	1	1	2.02915e-16	-2.94612	0	1	1	1
COL5A3	0.404509	-0.677271	0.547086	0.459511	1	1	-1.65513	-0.66	8.71208	0.00316108	0.463774	2.15622
SRCAP	0.290638	6.58349	3.92985	0.0474361	0.58378	1.71297	0.239378	6.7025	4.89896	0.0268729	0.751797	1.33015
KIAA0020	-0.168531	6.01535	1.60812	0.204756	0.811671	1.23203	-0.0305831	5.69864	0.0541196	0.816044	1	1
CPB2	-2.95924	-2.02148	4.86444	0.0274157	0.447335	2.23546	-4.82028	-2.61978	5.90664	0.0150839	0.629207	1.5893
CHRNA3	-0.254955	-2.02417	0.0585833	0.808749	1	1	1.56665	-2.49979	-3.49907e-07	1	1	1
KCNN2	-1.48496	-2.01897	1.61078	0.204382	0.81147	1.23233	-0.010465	-2.24865	0.000122624	0.991165	1	1
CNOT4	-0.196434	4.75378	1.65915	0.197719	0.796906	1.25485	0.13179	5.01207	1.06012	0.303187	1	1
PSEN1	-0.0452886	5.25608	0.0850021	0.77063	1	1	-0.035684	5.0799	0.0605793	0.805583	1	1
CPOX	0.108793	4.59026	0.525612	0.468458	1	1	-0.0411546	4.42225	0.0880374	0.766687	1	1
CLDND1	-0.0702744	2.98785	0.130683	0.717725	1	1	-0.137374	3.00125	0.531385	0.466025	1	1
MOK	-0.150485	2.75974	0.520632	0.470572	1	1	0.0555572	2.56284	0.0664254	0.796614	1	1
HSP90AA1	0.149726	9.26611	0.987352	0.32039	1	1	-0.174078	8.53965	3.13768	0.0765027	0.758211	1.31889
RBL1	-0.173824	5.35729	1.56797	0.210502	0.822551	1.21573	-0.0463392	5.02672	0.136491	0.711795	1	1
DLGAP4	-0.260165	4.35012	2.54067	0.110947	0.686995	1.45561	-0.129732	4.41608	0.658026	0.417258	1	1
IGSF9B	2.35329	-2.76529	-1.02929e-07	1	1	1	2.02915e-16	-2.94612	0	1	1	1
CFHR2	0.0146088	0.81737	0.00200211	0.964311	1	1	0.614565	0.523787	2.38927	0.122171	0.893149	1.11963
CROCCP3	-0.105014	0.651569	0.0934667	0.759815	1	1	-0.874569	0.339295	4.45128	0.0348752	0.758211	1.31889
NDC80	0.153991	5.17817	0.858235	0.354233	1	1	-0.199515	5.06164	2.48735	0.114765	0.870216	1.14914
AP4E1	0.0108844	5.68099	0.00660404	0.935231	1	1	-0.157449	5.45286	1.60938	0.204579	1	1
RSBN1	-0.0389831	4.10928	0.0589574	0.808151	1	1	0.0072064	4.00034	0.00222835	0.96235	1	1
MAGI3	-0.362461	4.87115	5.84437	0.015627	0.388743	2.5724	0.0605593	4.64655	0.200874	0.654016	1	1
CXCL2	0.100876	6.01303	0.379093	0.538089	1	1	-0.075992	5.02753	0.207961	0.64837	1	1
AFP	-4.09994	-2.47985	5.2582	0.0218435	0.443359	2.25551	2.02915e-16	-2.94612	0	1	1	1
COL4A4	-0.309626	4.5502	3.94209	0.0470923	0.581379	1.72005	-0.0457941	4.37879	0.0624045	0.802735	1	1
TCF7	1.5476	-2.34545	1.29012	0.256026	0.916297	1.09135	-2.3361	-2.77313	2.84295	0.0917754	0.758211	1.31889
OSTM1	0.00995371	3.63292	0.00282604	0.957604	1	1	0.0687343	3.43309	0.155154	0.693658	1	1
CDH7	-0.193609	2.88617	0.72775	0.393614	1	1	0.15741	2.74444	0.6309	0.427025	1	1
IMPG2	0.0998868	-1.05097	0.0208186	0.885274	1	1	-0.220293	-1.02234	0.131819	0.716553	1	1
PCNP	0.161869	4.78583	1.12493	0.28886	0.98255	1.01776	-0.0752547	4.77646	0.336223	0.562017	1	1
EXD2	0.097314	3.32093	0.296391	0.586154	1	1	0.0515828	2.83491	0.0752108	0.783896	1	1
ARG2	-0.289871	0.744197	0.740884	0.389378	1	1	-0.182898	1.04561	0.356359	0.550535	1	1
MEF2C	-0.29779	-0.451278	0.356294	0.550572	1	1	0.262399	-0.717645	0.22119	0.638135	1	1
PTPRC	-0.220168	0.141948	0.297831	0.585245	1	1	0.262722	-0.17824	0.344006	0.557526	1	1
CACNA1S	-0.887907	-2.22399	0.470975	0.492539	1	1	0.130065	-2.03719	0.0149695	0.902622	1	1
PKP1	-0.58013	-1.17644	0.714352	0.398003	1	1	-0.403144	-1.42538	0.24593	0.619955	1	1
UBA5	-0.0152333	4.5033	0.0103691	0.918893	1	1	0.0265771	4.43175	0.0374812	0.846489	1	1
STK17B	0.193781	2.27523	0.687085	0.407158	1	1	0.00148957	2.27938	4.79194e-05	0.994477	1	1
CDC14B	-0.0556492	4.31275	0.101199	0.750395	1	1	-0.0321527	4.12732	0.0446034	0.832735	1	1
ZNF510	0.0370443	2.6984	0.0296546	0.863276	1	1	-0.0627468	2.26909	0.0825774	0.773835	1	1
LRP2	-0.874819	-1.19777	1.58966	0.207375	0.817741	1.22288	0.0302036	-1.78104	0.000868047	0.976496	1	1
ZNF506	-6.07531	-2.47142	7.47429	0.00625861	0.276401	3.61793	0	-2.6256	0.322358	0.570194	1	1
JMJD4	0.241583	4.12504	2.08604	0.148651	0.761671	1.3129	0.0303881	3.72866	0.030287	0.861841	1	1
DUSP12	0.172761	4.55229	1.30809	0.252741	0.911243	1.0974	-0.0538567	4.38527	0.150482	0.698075	1	1
AACS	0.0243871	4.78557	0.0242336	0.876292	1	1	0.0179548	4.51545	0.0177148	0.894117	1	1
KIAA0141	0.196002	4.98474	1.76618	0.183855	0.761671	1.3129	0.00396449	4.84239	0.000956916	0.975322	1	1
SLC13A1	-1.20117	-2.35352	0.792513	0.373341	1	1	-1.07157	-2.6256	0.322358	0.570194	1	1
CADPS2	-0.663462	4.22421	12.0912	0.000506598	0.0802687	12.4582	0.108269	4.66869	0.23591	0.627176	1	1
PCDHB4	-1.334e-17	-2.93312	0	1	1	1	-2.92262	-2.77396	2.95942	0.0853786	0.758211	1.31889
PCDHA6	-0.767681	-1.07447	1.33539	0.247849	0.901289	1.10952	-0.801741	-1.17973	1.35863	0.243776	1	1
PCDHGA2	0.584488	-0.254442	1.55386	0.212567	0.82718	1.20893	-0.255471	0.516159	0.459176	0.498009	1	1
HSPB11	0.549562	5.04836	12.2926	0.000454765	0.0772022	12.953	-0.165923	5.10792	1.77291	0.183023	1	1
PHLPP1	-0.159905	4.46721	1.10719	0.292693	0.989941	1.01016	0.10537	4.36796	0.572206	0.449384	1	1
ATP8B1	0.0171812	1.74172	0.00437181	0.947283	1	1	-0.532582	0.73393	2.11825	0.145553	0.95443	1.04775
IL12RB2	-1.41172	-1.55261	2.71898	0.0991612	0.686995	1.45561	0.699301	-2.13406	0.350417	0.553877	1	1
SMARCD3	0.0619091	2.27568	0.0710798	0.789771	1	1	-0.0989961	1.8263	0.157776	0.691213	1	1
WDR70	-0.268661	6.10215	3.66761	0.0554797	0.588476	1.6993	-0.0940204	6.07333	0.687227	0.407109	1	1
FYB	0.189784	-0.39728	0.153535	0.69518	1	1	-1.05325	-0.876789	3.16947	0.0750267	0.758211	1.31889
MPP4	-1.21498	-1.83465	1.36708	0.242315	0.888761	1.12516	-2.58827	-1.68972	5.28382	0.0215245	0.720584	1.38776
STRADB	0.146948	1.9007	0.372399	0.5417	1	1	-0.233221	1.87009	0.966168	0.325638	1	1
BZW1	0.0515599	6.3428	0.0969457	0.755526	1	1	-0.128773	6.21497	0.755614	0.384705	1	1
PGR	-2.33253	-2.03737	3.75499	0.05265	0.588476	1.6993	-4.0783	-1.76592	7.9789	0.00473256	0.549713	1.81913
C1QTNF3	-0.768563	1.0266	6.00516	0.0142641	0.371418	2.69239	-0.308873	1.1444	1.0739	0.300067	1	1
ME2	0.239607	4.00457	2.15884	0.141752	0.761671	1.3129	-0.0356087	3.69249	0.0526051	0.818591	1	1
C5orf22	0.105576	4.53167	0.490721	0.483606	1	1	0.0317104	4.15056	0.0462598	0.829704	1	1
CCNT2	-0.22999	4.7029	1.85543	0.173153	0.761671	1.3129	0.0330745	4.51527	0.0577085	0.810155	1	1
FAM135A	-0.228426	3.88598	1.87392	0.171027	0.761671	1.3129	0.0163658	3.62001	0.00908579	0.924061	1	1
COL19A1	-2.85258	-1.25766	10.9602	0.000930922	0.114551	8.72975	1.24018	-1.79227	1.25976	0.261697	1	1
EPB41L3	0.414454	-0.255149	0.796373	0.37218	1	1	-0.0170537	-0.177749	0.00151592	0.968942	1	1
COBLL1	0.0393747	4.36366	0.0541184	0.816046	1	1	-0.102678	3.70523	0.42179	0.516045	1	1
DLG3	-0.0510162	4.16144	0.0825753	0.773837	1	1	-0.107309	3.87066	0.44014	0.507055	1	1
KCNK2	-2.05914	-1.19302	7.09959	0.00771018	0.297801	3.35795	-4.06979	-1.60199	12.2714	0.000459952	0.240157	4.16394
SERTAD4	-1.334e-17	-2.93312	0	1	1	1	1.03134	-2.78069	-3.12661e-07	1	1	1
TRAF5	-0.130882	3.43221	0.475759	0.49035	1	1	0.0955209	3.10401	0.293407	0.588045	1	1
MRPL22	0.276402	4.99343	2.75498	0.0969519	0.686995	1.45561	-0.208345	4.97485	2.67105	0.102189	0.812087	1.2314
GEMIN5	0.0680103	5.56002	0.253884	0.614353	1	1	-0.169788	4.81835	1.71159	0.190779	1	1
OPRK1	0.629945	-2.22674	0.260726	0.609622	1	1	2.02915e-16	-2.94612	0	1	1	1
NFE2L1	0.0672543	5.4462	0.243226	0.621885	1	1	0.0101072	5.3209	0.00705908	0.933042	1	1
SEMA5B	-0.71514	-1.6782	0.636557	0.42496	1	1	1.73253	-1.72983	1.37003	0.241807	1	1
GSK3B	-0.2685	5.89821	3.96223	0.046532	0.578328	1.72912	0.0243251	5.98335	0.0408355	0.839856	1	1
ITGB5	0.0160397	5.58198	0.014152	0.905305	1	1	-0.116122	5.36734	0.726747	0.39394	1	1
ERC1	-0.330055	5.90727	4.04648	0.0442636	0.565636	1.76792	0.094251	6.05457	0.619292	0.43131	1	1
XPO1	0.0139656	7.43846	0.0104781	0.918469	1	1	-0.0230373	7.01699	0.0491758	0.824504	1	1
C4orf6	-1.334e-17	-2.93312	0	1	1	1	2.02915e-16	-2.94612	0	1	1	1
RNF13	-0.117129	4.99765	0.679818	0.40965	1	1	-0.0444723	5.16881	0.0904434	0.763614	1	1
TRPM3	-1.16668	0.938209	11.0485	0.000887595	0.111203	8.99259	-0.958817	0.605453	7.13286	0.00756838	0.629207	1.5893
PALB2	-0.0466709	4.23429	0.0906781	0.763317	1	1	-0.0166469	3.915	0.00971285	0.921493	1	1
DOPEY1	-0.120616	3.2629	0.445605	0.50443	1	1	0.0160727	3.06601	0.00800127	0.928724	1	1
LYRM2	0.226328	4.39175	2.21748	0.136456	0.748663	1.33571	-0.209133	4.30674	2.16272	0.141394	0.944606	1.05864
BCKDHB	-0.295299	3.76654	3.15469	0.0757092	0.659019	1.51741	0.12365	3.56466	0.583173	0.445071	1	1
KAT6A	-0.27865	5.34872	3.93825	0.0471999	0.581986	1.71825	0.00407412	5.50515	0.000768267	0.977887	1	1
ZCCHC6	-0.248247	4.55132	2.23507	0.13491	0.745731	1.34097	-0.00287547	4.59971	0.000394559	0.984152	1	1
ULK2	0.11834	-0.452369	0.052413	0.818916	1	1	-2.16608	-1.23114	6.97651	0.00825866	0.629207	1.5893
GRHL2	0.10807	-1.01344	0.0282208	0.866591	1	1	1.57285	-1.43545	3.43665	0.063765	0.758211	1.31889
TNPO1	-0.0717019	7.81832	0.328581	0.566496	1	1	-0.11161	7.17368	1.04275	0.307183	1	1
PLOD1	0.270027	6.05349	4.03273	0.0446257	0.56771	1.76146	0.0085187	5.93216	0.00539612	0.941441	1	1
P2RX5	0.0193218	4.84518	0.0156209	0.900536	1	1	0.0436214	4.1883	0.0793693	0.778154	1	1
ITGAE	0.39102	4.66732	7.04828	0.00793416	0.297801	3.35795	-0.060948	4.51954	0.197828	0.65648	1	1
DIS3	-0.0039853	5.55876	0.000708641	0.978763	1	1	-0.213619	5.15007	2.89346	0.0889398	0.758211	1.31889
PIBF1	-0.302566	5.04176	3.45701	0.0629841	0.600528	1.6652	-0.0374417	5.03275	0.0818212	0.774844	1	1
TDRD3	-0.103404	4.1325	0.366633	0.544845	1	1	-0.0261476	3.92463	0.0283933	0.866188	1	1
AC000111.6	-6.07531	-2.47142	7.47429	0.00625861	0.276401	3.61793	0.738739	-2.35495	0.0281659	0.866719	1	1
NUFIP1	-0.294033	2.71414	2.10736	0.146592	0.761671	1.3129	0.14802	2.50703	0.53906	0.462823	1	1
PDS5B	-0.229468	5.4006	2.78341	0.0952454	0.686995	1.45561	0.100544	5.37315	0.373318	0.541201	1	1
OXCT1	-0.104842	6.50043	0.589	0.442806	1	1	-0.0987796	6.09974	0.792031	0.373487	1	1
RRAGB	0.0386091	3.79907	0.0475619	0.827361	1	1	-0.205648	3.71624	1.5975	0.206259	1	1
EPYC	-1.40602	-2.60426	1.05131	0.305205	1	1	2.02915e-16	-2.94612	0	1	1	1
CYLD	-0.0789299	3.85303	0.232244	0.629865	1	1	-0.0933702	3.53808	0.233565	0.628893	1	1
SLC27A5	0.0141227	3.25322	0.00411507	0.948852	1	1	0.122927	2.93109	0.446065	0.50421	1	1
ZNF324	-0.234495	2.77713	0.978578	0.32255	1	1	0.278219	2.35068	1.67297	0.195861	1	1
ZNF671	-0.0613618	-2.61535	0.144636	0.703715	1	1	2.02915e-16	-2.94612	0	1	1	1
ZNF416	0.261093	0.730409	0.616497	0.432352	1	1	-0.207038	0.112719	0.258548	0.611119	1	1
ZNF586	0.161376	3.45072	0.778082	0.377728	1	1	0.0947047	3.29125	0.317261	0.573259	1	1
ZNF446	0.214559	2.04455	0.767293	0.381056	1	1	-0.0522414	2.07699	0.0510494	0.821247	1	1
ZNF8	0.100532	2.55	0.227428	0.633438	1	1	0.324625	2.19945	2.09236	0.148038	0.960678	1.04093
ZNF264	-0.102667	1.4852	0.136084	0.712206	1	1	-0.216148	1.42317	0.641526	0.423159	1	1
RPS5	0.345956	7.81631	2.8042	0.0940178	0.686995	1.45561	0.0808472	7.7674	0.342005	0.558674	1	1
FAT1	-0.136891	5.44993	1.0093	0.315071	1	1	-0.0645825	5.07495	0.224176	0.635876	1	1
YTHDC1	-0.108893	4.99174	0.392921	0.530768	1	1	-0.0896817	4.79539	0.428819	0.512569	1	1
CHMP2B	0.289993	4.1627	3.04934	0.08077	0.685415	1.45897	-0.152447	4.08473	1.02434	0.311491	1	1
SMAP2	0.492275	2.37408	4.94071	0.0262312	0.444046	2.25202	-0.204097	2.25246	0.897404	0.343479	1	1
PPIE	0.0788445	3.8853	0.137613	0.710666	1	1	0.138244	3.64786	0.724368	0.394715	1	1
ZMPSTE24	-0.196687	5.51155	1.93088	0.164662	0.761671	1.3129	-0.0763139	5.00185	0.361392	0.547734	1	1
STARD7	0.0464298	6.98144	0.136542	0.711744	1	1	-0.195888	6.49331	3.23291	0.0721725	0.758211	1.31889
NOA1	0.37472	3.21048	3.57659	0.0585992	0.588476	1.6993	0.125319	3.18761	0.339509	0.560113	1	1
REST	-0.0406974	4.70169	0.0737849	0.785904	1	1	-0.202588	4.531	2.27447	0.13152	0.909705	1.09926
HAL	-0.712059	-0.39113	2.02811	0.154413	0.761671	1.3129	0.234142	0.25646	0.343198	0.557989	1	1
SSH1	-0.13935	5.21967	1.00514	0.316071	1	1	-0.0798648	5.01772	0.31682	0.573525	1	1
GSTP1	-1.81393	-1.36511	4.99325	0.0254464	0.443359	2.25551	-1.19495	-1.49372	1.51051	0.219061	1	1
APLP2	-0.060337	6.14478	0.211656	0.645473	1	1	-0.0166055	5.73546	0.0200867	0.887295	1	1
KIAA1467	-0.250576	3.39274	1.9239	0.165428	0.761671	1.3129	-0.0375738	3.19589	0.044248	0.833393	1	1
SLCO1A2	-1.84995	-1.30065	5.37617	0.0204136	0.443359	2.25551	-4.03799	-2.24066	4.75432	0.0292248	0.758211	1.31889
WBP11	0.277945	4.87508	3.67572	0.0552105	0.588476	1.6993	-0.191062	4.71225	2.14629	0.142915	0.946719	1.05628
EIF3I	0.192414	5.86336	2.11995	0.145392	0.761671	1.3129	-0.0252047	5.84264	0.0437993	0.834227	1	1
NKAIN1	0.812577	-0.194093	3.12025	0.0773249	0.667727	1.49762	0.497707	-0.796558	0.626329	0.428705	1	1
COL16A1	0.117537	2.96684	0.355766	0.550867	1	1	-0.541243	2.53552	6.63242	0.0100139	0.629207	1.5893
TXLNA	-0.043136	6.00882	0.105492	0.745336	1	1	-0.0730787	5.53822	0.368361	0.543899	1	1
APOB	-1.05668	-2.47985	0.924399	0.336323	1	1	-2.92262	-2.77396	2.95942	0.0853786	0.758211	1.31889
NCOA1	-0.44237	4.48181	6.51168	0.0107168	0.342225	2.92205	0.0864069	4.47974	0.398712	0.527755	1	1
AGBL5	0.14043	4.67728	0.753881	0.38525	1	1	0.00357251	4.60093	0.000367099	0.984714	1	1
EFR3B	0.174673	0.876668	0.302042	0.582605	1	1	-0.489766	0.274615	1.55359	0.212606	1	1
KIF3C	-0.232787	1.12081	0.585123	0.444311	1	1	-0.558757	0.835753	3.02429	0.0820262	0.758211	1.31889
RAB10	-0.0507982	6.24448	0.145506	0.702867	1	1	0.142268	6.15793	1.19291	0.274743	1	1
GCKR	-0.613679	-1.02513	0.910241	0.340051	1	1	0.0146303	-0.931307	0.000420179	0.983646	1	1
HADHA	0.0372109	6.11642	0.0398405	0.841793	1	1	0.0226892	5.80053	0.0227239	0.880177	1	1
MAPRE3	0.0170129	1.00382	0.00306573	0.955844	1	1	0.151842	1.03139	0.250644	0.616622	1	1
CAD	-0.0415176	6.40546	0.0899545	0.764235	1	1	-0.0755932	5.80571	0.352725	0.552575	1	1
CD59	-0.034469	8.88868	0.071332	0.789407	1	1	-0.0115923	8.81896	0.00986358	0.920888	1	1
CD82	0.129207	1.72132	0.259023	0.610792	1	1	-0.317093	1.3386	1.25167	0.263235	1	1
BCORL1	-0.572674	1.10725	2.90208	0.0884654	0.686995	1.45561	0.191599	1.33213	0.455323	0.499818	1	1
ATRX	-0.219222	7.1006	2.72089	0.0990426	0.686995	1.45561	-0.0188423	6.93986	0.0208956	0.885064	1	1
TAF9	0.276061	5.25681	3.43184	0.0639509	0.605621	1.6512	-0.084003	5.16286	0.44846	0.503067	1	1
FCN1	0.293887	-2.24275	0.0739868	0.785618	1	1	-2.3361	-2.77313	2.84295	0.0917754	0.758211	1.31889
MYNN	-0.0860619	4.27737	0.280151	0.596602	1	1	0.0102994	3.99856	0.0048593	0.944426	1	1
MECOM	-0.24944	7.34431	2.06993	0.150228	0.761671	1.3129	0.00827731	7.49515	0.00511868	0.942964	1	1
SCAMP1	0.00447873	4.41438	0.000836604	0.976925	1	1	0.0301649	4.43759	0.0480456	0.8265	1	1
PREP	-0.0114636	4.47205	0.00494367	0.943946	1	1	-0.35016	4.28158	4.84712	0.0276923	0.758211	1.31889
HACE1	-0.44592	3.66468	5.94369	0.0147701	0.3743	2.67165	-0.0105529	3.50491	0.00327141	0.954389	1	1
SEH1L	0.0686765	5.29389	0.240046	0.624173	1	1	-0.182416	4.80696	2.01016	0.156249	0.989351	1.01076
WDR47	-0.0317915	3.44118	0.0146493	0.903664	1	1	-0.321259	3.339	3.53515	0.0600808	0.758211	1.31889
WDFY1	0.058441	3.40648	0.101539	0.74999	1	1	-0.141868	3.19018	0.531647	0.465915	1	1
OVGP1	0.156532	-1.8295	0.0209552	0.884901	1	1	0.437118	-1.54759	0.296591	0.586028	1	1
SLC25A24	0.100696	6.48605	0.373232	0.541248	1	1	-0.157132	6.13563	1.88812	0.169414	1	1
MAP3K4	-0.125718	4.29966	0.64927	0.420374	1	1	-0.0463437	3.94765	0.0945767	0.758438	1	1
PILRA	0.131877	4.24293	0.678777	0.410008	1	1	-0.231034	4.32335	1.79245	0.180628	1	1
IGSF9	-3.98638	-2.47424	4.13719	0.0419507	0.547229	1.82739	0.0625294	-2.48095	1.0541	0.304565	1	1
ABCB1	-0.757835	-0.637502	1.81752	0.177608	0.761671	1.3129	-0.536966	-1.29572	0.550048	0.458298	1	1
ZNF213	-0.354805	0.989433	1.20763	0.271801	0.947444	1.05547	0.0382044	0.751474	0.013006	0.909203	1	1
AKR1B1	0.380749	6.82941	7.10873	0.00767096	0.297801	3.35795	-0.0841899	6.44289	0.389027	0.532812	1	1
CPNE3	0.101922	5.17809	0.492318	0.482895	1	1	-0.0555171	4.83278	0.161841	0.687467	1	1
RRN3	0.142823	5.40673	0.973262	0.323868	1	1	-0.0578087	4.93816	0.209181	0.64741	1	1
CTTN	0.142287	7.12302	1.05167	0.305122	1	1	-0.103958	6.8058	0.911349	0.339757	1	1
WNT11	0.0323397	0.202703	0.00657872	0.935355	1	1	-0.0486768	0.205602	0.0148831	0.902902	1	1
MTIF2	0.229758	4.8438	2.49047	0.114538	0.686995	1.45561	-0.13317	4.49297	0.722505	0.395323	1	1
DDHD2	0.0506582	4.27283	0.103193	0.748031	1	1	-0.175594	3.9849	1.40854	0.235299	1	1
TTC39A	0.286072	-0.0610204	0.42409	0.514903	1	1	-0.172556	0.181244	0.173722	0.676825	1	1
EPS15	0.0477959	4.98389	0.11156	0.738375	1	1	-0.000238212	4.89463	3.00236e-06	0.998617	1	1
ORC1	0.0356114	5.0121	0.0631385	0.801602	1	1	-0.0170878	4.48334	0.0152169	0.901825	1	1
MGST2	0.106844	3.99652	0.434022	0.510022	1	1	0.0972287	3.98569	0.364855	0.545822	1	1
CHERP	0.028754	4.50363	0.0261333	0.871575	1	1	-0.160922	4.20507	1.27267	0.259266	1	1
ATG16L1	0.040866	5.59356	0.071004	0.789881	1	1	0.219382	5.44682	2.51697	0.112627	0.859538	1.16342
USP40	-0.0888823	3.8425	0.264075	0.607334	1	1	-0.275948	3.43936	2.33834	0.126224	0.893149	1.11963
POMGNT1	0.0450848	5.12293	0.0833608	0.772794	1	1	-0.0920495	4.73005	0.265079	0.606652	1	1
RAD54L	-0.0642183	4.45028	0.180018	0.671358	1	1	-0.204242	3.8799	1.28449	0.257066	1	1
MAST2	-0.312904	5.03043	4.816	0.0281967	0.453513	2.20501	-0.0379985	4.71233	0.0831221	0.77311	1	1
DNAJA1	0.179197	7.14268	1.53312	0.215644	0.834007	1.19903	-0.0829299	6.64385	0.5988	0.439036	1	1
B4GALT1	-0.0659127	6.89001	0.245657	0.62015	1	1	0.0707719	7.05537	0.355851	0.550819	1	1
CHMP5	0.375418	4.8147	6.72094	0.00952872	0.321587	3.10958	-0.0643809	4.88224	0.251768	0.615833	1	1
NFX1	0.113336	5.51059	0.690952	0.405841	1	1	-0.00977074	5.16788	0.00627294	0.936872	1	1
AQP6	-0.277972	-2.02166	0.0690806	0.79268	1	1	0.883411	-2.04343	0.618717	0.431524	1	1
DIMT1	0.077453	3.85198	0.214157	0.643529	1	1	-0.0295224	3.47345	0.0292021	0.864313	1	1
IPO11	-0.0593336	5.75265	0.192991	0.660439	1	1	0.0263867	5.58895	0.0511447	0.821083	1	1
FOLH1	0.365916	-1.70098	0.154738	0.694048	1	1	4.54684	-1.96818	6.36765	0.011622	0.629207	1.5893
EIF2AK1	0.0110838	5.32847	0.00517535	0.94265	1	1	-0.122318	5.15488	0.938449	0.332677	1	1
NME8	-1.05668	-2.47985	0.924399	0.336323	1	1	-2.92262	-2.77396	2.95942	0.0853786	0.758211	1.31889
EPDR1	0.209216	5.15973	2.22803	0.135526	0.745731	1.34097	-0.168054	4.83209	1.7205	0.189629	1	1
SNX10	-0.0884261	2.57617	0.136131	0.712158	1	1	0.315913	2.77095	2.70069	0.100305	0.801931	1.24699
SEPHS1	0.180275	4.77969	1.53983	0.214643	0.831395	1.2028	-0.0516538	4.45952	0.126092	0.722519	1	1
MRPL28	0.319819	4.68279	3.82196	0.050585	0.588476	1.6993	0.114894	4.52248	0.285791	0.592931	1	1
HBQ1	-1.334e-17	-2.93312	0	1	1	1	2.02915e-16	-2.94612	0	1	1	1
ITPKC	0.0608925	3.14658	0.107425	0.743095	1	1	0.153846	2.78608	0.661143	0.416157	1	1
CEACAM6	-4.8984	-2.60965	4.99728	0.0253872	0.443359	2.25551	-2.92262	-2.77396	2.95942	0.0853786	0.758211	1.31889
FAT2	-1.20117	-2.35352	0.792513	0.373341	1	1	-0.53106	-2.61977	1.33655	0.247643	1	1
RBM22	0.0204594	5.29692	0.0197524	0.888231	1	1	-0.172389	5.08	1.93663	0.164035	1	1
TMED2	0.24555	6.16372	3.30838	0.0689273	0.630018	1.58726	-0.000127853	5.97181	1.23766e-06	0.999112	1	1
ERO1LB	-0.155482	1.603	0.352537	0.552681	1	1	-0.127373	1.89262	0.268529	0.60432	1	1
ZFAND6	-0.0487196	5.34379	0.111322	0.738643	1	1	0.0514239	5.62234	0.193486	0.660031	1	1
HSD17B2	-1.52939	-2.23727	1.39856	0.236964	0.876591	1.14078	3.09352	-2.62724	2.32829	0.127042	0.893149	1.11963
TXLNG	-0.00502818	5.32883	0.00108549	0.973717	1	1	-0.141648	5.18646	1.33052	0.248712	1	1
PPEF1	0.153362	1.79616	0.38065	0.537256	1	1	-0.584812	1.42293	4.47278	0.034439	0.758211	1.31889
LAT2	0.488535	1.19934	2.58023	0.108206	0.686995	1.45561	-0.128416	0.394221	0.116193	0.733201	1	1
HUWE1	-0.140581	7.97953	1.33089	0.248647	0.903122	1.10727	-0.00280503	7.98254	0.000594635	0.980545	1	1
ZW10	0.0483377	4.02191	0.0836037	0.772472	1	1	-0.297628	3.60799	3.5216	0.0605738	0.758211	1.31889
ALG9	0.191224	3.51731	1.20436	0.272452	0.949028	1.05371	0.14189	3.5252	0.784496	0.37577	1	1
MYBPC2	-0.170202	-1.09317	0.0725153	0.787709	1	1	1.29939	-1.62137	2.20399	0.137654	0.930492	1.0747
NOX4	-2.88699	-1.04119	12.7815	0.000350059	0.0666941	14.9938	-3.07095	-2.1301	4.52582	0.0333871	0.758211	1.31889
ACOX3	0.0195868	2.29562	0.00786522	0.929331	1	1	-0.292225	1.94927	1.55959	0.211725	1	1
MTMR2	-0.0216573	5.40033	0.0220208	0.882032	1	1	-0.0477888	5.09681	0.144142	0.704198	1	1
PPP1R15A	0.141401	4.38075	0.857434	0.354458	1	1	0.131572	4.48418	0.830168	0.362224	1	1
HSD17B14	-1.5568	-0.997983	5.35606	0.0206503	0.443359	2.25551	-0.0759739	-1.41619	0.0106657	0.917745	1	1
TRIP6	0.217055	4.72381	1.54363	0.214078	0.830043	1.20476	0.0300574	4.33694	0.0246358	0.875278	1	1
ACHE	-4.09994	-2.47985	5.2582	0.0218435	0.443359	2.25551	2.02915e-16	-2.94612	0	1	1	1
FTL	0.461394	8.41071	4.41912	0.0355383	0.510229	1.9599	0.145719	8.5873	0.658448	0.417109	1	1
SRRT	0.132111	6.33132	0.705393	0.400978	1	1	-0.186635	5.92558	1.51434	0.218477	1	1
BAX	0.14137	4.6614	0.861974	0.353187	1	1	-0.027448	4.86673	0.031553	0.859012	1	1
NLK	-0.301967	5.64327	4.4764	0.0343661	0.50007	1.99972	0.0123951	6.29415	0.00702246	0.933215	1	1
PIGS	0.141587	4.57141	0.893569	0.344512	1	1	-0.124807	4.53041	0.855417	0.355024	1	1
ADAMTS2	-2.15656	-1.05728	8.72581	0.00313737	0.203124	4.9231	-1.18348	-1.40328	2.51198	0.112984	0.860904	1.16157
TMPRSS11E	-1.05668	-2.47985	0.924399	0.336323	1	1	-2.20584	-2.4859	1.42857	0.231998	1	1
ATXN7L3	-0.126787	4.2339	0.608552	0.435333	1	1	-0.0959167	4.01213	0.42875	0.512603	1	1
PGS1	-0.22296	5.02909	2.46444	0.116449	0.686995	1.45561	0.0571723	4.9231	0.160687	0.688525	1	1
PSMC5	0.277156	5.5428	1.82779	0.176389	0.761671	1.3129	-0.210011	5.49624	2.95961	0.0853685	0.758211	1.31889
UIMC1	-0.167994	4.81655	1.25868	0.261901	0.926279	1.07959	0.187849	4.85013	1.47529	0.224513	1	1
CETP	-0.357509	-1.76191	0.156647	0.692262	1	1	2.40605	-1.79455	4.09547	0.0429983	0.758211	1.31889
MMP2	-2.31066	-1.42238	6.86227	0.00880345	0.309338	3.23271	0.844361	-1.78026	0.793291	0.373107	1	1
MT3	-1.334e-17	-2.93312	0	1	1	1	2.02915e-16	-2.94612	0	1	1	1
LPCAT2	0.0419588	1.69001	0.0265371	0.870595	1	1	0.0995801	1.60377	0.11283	0.736945	1	1
GNAO1	-0.297402	0.349165	0.595602	0.440261	1	1	0.175929	-0.0764118	0.147024	0.701396	1	1
OGFOD1	0.131657	4.93204	0.850974	0.356277	1	1	-0.00421648	4.57729	0.000900726	0.976057	1	1
SH3BP2	-0.357027	4.42327	5.31051	0.0211972	0.443359	2.25551	-0.032054	4.97994	0.0580827	0.809552	1	1
NOP14	0.111897	4.55313	0.536221	0.464003	1	1	-0.00697616	4.31638	0.00217422	0.962809	1	1
ADD1	0.210445	4.24247	1.71054	0.190916	0.778583	1.28438	0.0416937	3.91137	0.0782381	0.779699	1	1
L2HGDH	-0.0988529	4.19183	0.394941	0.529714	1	1	-0.0261646	3.89374	0.0301199	0.862218	1	1
TXNDC16	-0.209353	3.8215	1.44639	0.229109	0.864246	1.15708	0.0816359	3.55095	0.256512	0.612527	1	1
C14orf166	0.319698	6.6304	5.1156	0.0237117	0.443359	2.25551	-0.0895198	6.47307	0.518947	0.471291	1	1
NID2	-0.261282	2.43854	0.769094	0.380497	1	1	-0.153312	1.82111	0.211702	0.645437	1	1
GMCL1	0.0390137	4.34801	0.0617041	0.803822	1	1	-0.0233256	4.18204	0.0266993	0.870204	1	1
SF3B2	0.213326	6.34843	1.94405	0.16323	0.761671	1.3129	-0.13166	6.10614	1.16351	0.28074	1	1
KLHL42	-0.0625692	4.34626	0.16586	0.683818	1	1	0.117922	3.81791	0.582563	0.44531	1	1
GNAS	0.301302	6.32036	5.49345	0.0190879	0.436564	2.29062	-0.00689794	6.26747	0.00391397	0.950115	1	1
DNM1L	0.00170512	5.7593	0.000139734	0.990568	1	1	-0.0673859	5.47773	0.286465	0.592495	1	1
PTHLH	-1.334e-17	-2.93312	0	1	1	1	-3.33615	-2.61896	3.09422	0.078571	0.758211	1.31889
PHACTR3	-2.00983	-0.538836	11.686	0.000629731	0.0899836	11.1131	-0.244154	-1.01701	0.16471	0.684857	1	1
ERGIC2	-0.0169032	5.73155	0.0152981	0.901564	1	1	-0.0875163	5.49888	0.527424	0.467692	1	1
TFAP2C	0.0912798	3.89591	0.313589	0.575486	1	1	0.0912964	4.20018	0.266627	0.605603	1	1
AURKA	0.0659082	5.97806	0.250476	0.61674	1	1	-0.113167	5.84318	0.779607	0.377261	1	1
CASS4	-0.494331	-1.33104	0.413756	0.520069	1	1	-0.489716	-1.68462	0.35296	0.552442	1	1
PIR	0.238414	5.11314	1.81178	0.178294	0.761671	1.3129	-0.0584287	4.9327	0.207472	0.648756	1	1
AAMDC	-0.0609136	2.5401	0.079253	0.778312	1	1	0.190687	3.11257	1.18195	0.27696	1	1
RFX2	-0.0442336	2.87956	0.0461306	0.829939	1	1	-0.198114	2.73686	1.05961	0.303305	1	1
SLC6A14	-1.334e-17	-2.93312	0	1	1	1	2.02915e-16	-2.94612	0	1	1	1
METTL2A	0.14798	4.40647	0.720443	0.395999	1	1	-0.00960513	3.90426	0.00382099	0.950711	1	1
SULT2B1	-0.167133	0.47771	0.197033	0.657126	1	1	-0.926025	-0.314215	3.50795	0.0610751	0.758211	1.31889
ALG6	0.00203019	4.53351	0.000184838	0.989153	1	1	-0.0916664	4.03319	0.384196	0.535366	1	1
CNOT3	-0.0828584	2.66771	0.154356	0.694407	1	1	0.216637	2.61737	1.1996	0.273403	1	1
GP6	0.387214	0.218952	0.882802	0.347436	1	1	0.34518	-0.416931	0.491183	0.4834	1	1
PTPN4	-0.124817	4.35109	0.572243	0.449369	1	1	0.164197	4.19931	1.18553	0.276233	1	1
DDX18	0.202394	4.67501	1.55808	0.211947	0.825892	1.21081	-0.089875	4.39008	0.401371	0.526382	1	1
KHSRP	0.306127	4.67379	3.97176	0.0462693	0.577141	1.73268	-0.130236	4.33897	0.879239	0.34841	1	1
GNA11	0.178165	4.62672	0.695083	0.404441	1	1	-0.146128	4.23579	1.09426	0.29553	1	1
ASAP3	-0.233276	2.06342	0.981062	0.321937	1	1	-0.239052	1.74179	0.92361	0.336529	1	1
EDEM2	0.0822312	4.66728	0.242491	0.622413	1	1	0.0459524	4.46541	0.0957034	0.757048	1	1
DNMT3B	0.11215	3.61689	0.388061	0.53332	1	1	-0.0791442	3.26461	0.221152	0.638164	1	1
REM1	-2.38621	-2.76529	1.76551	0.183938	0.761671	1.3129	2.02915e-16	-2.94612	0	1	1	1
TPX2	0.0821368	6.50867	0.29217	0.588833	1	1	-0.0402962	6.35183	0.112743	0.737043	1	1
FER1L4	-0.494774	-0.372944	0.993638	0.318855	1	1	-0.322407	-0.715686	0.357764	0.549751	1	1
PDRG1	0.0932653	4.63596	0.341131	0.559177	1	1	-0.127047	4.4207	0.814574	0.366771	1	1
EPB41L1	0.32993	3.41513	2.77891	0.0955131	0.686995	1.45561	-0.326444	3.23422	1.37404	0.241119	1	1
SLC15A1	-3.07034	-1.55007	8.84408	0.00294041	0.201047	4.97397	-0.857664	-2.03641	0.60037	0.438437	1	1
DOCK9	-0.00223141	4.51535	0.000197602	0.988784	1	1	-0.240913	4.201	1.98518	0.158846	0.996215	1.0038
ANKRD10	-0.0376737	6.43608	0.055356	0.813993	1	1	0.00225912	6.20543	0.000357424	0.984916	1	1
TGDS	-0.0928035	3.33219	0.201457	0.653547	1	1	-0.157219	3.25694	0.845163	0.357924	1	1
DOCK3	-1.04246	1.20454	11.7565	0.000606302	0.0880688	11.3548	-0.975933	0.567789	7.14285	0.00752636	0.629207	1.5893
C3orf18	0.0141297	1.16719	0.00226684	0.962026	1	1	-0.37928	0.680887	1.23396	0.266637	1	1
COQ9	0.243443	4.73181	2.64715	0.103736	0.686995	1.45561	0.0194328	4.5188	0.0120264	0.912675	1	1
TMEM40	-1.03915	-1.08629	2.41129	0.120463	0.700302	1.42795	-1.92473	-1.02096	3.04873	0.0808005	0.758211	1.31889
KIF9	0.352732	2.78051	2.80039	0.0942414	0.686995	1.45561	-0.0528932	2.76775	0.0745509	0.784822	1	1
ARHGAP28	-0.143789	2.19989	0.398366	0.527934	1	1	-0.2723	1.80386	1.095	0.295367	1	1
CRLS1	0.214815	4.76825	1.99892	0.157412	0.761671	1.3129	-0.0586366	4.56134	0.139453	0.708826	1	1
DEFB127	-1.334e-17	-2.93312	0	1	1	1	2.02915e-16	-2.94612	0	1	1	1
PPP1R13B	-0.0453888	3.38868	0.064777	0.799099	1	1	0.287074	3.18938	2.56913	0.108967	0.842944	1.18632
ATRN	-0.171983	2.71128	0.480768	0.488075	1	1	0.234024	2.69712	1.43148	0.231523	1	1
SMOX	0.0579109	4.43499	0.137556	0.710723	1	1	-0.136113	4.67588	0.768696	0.380621	1	1
SIGLEC1	-1.6934	-2.35629	2.01828	0.155415	0.761671	1.3129	-4.25259	-2.35092	6.16996	0.0129937	0.629207	1.5893
FKBP1A	0.409837	3.35277	3.3718	0.0663212	0.616939	1.62091	0.0609852	3.6445	0.0989081	0.753144	1	1
NSFL1C	-0.105509	3.56962	0.2819	0.595458	1	1	0.187691	3.58685	1.39144	0.238162	1	1
SLC4A11	0.774119	1.64534	8.85171	0.00292814	0.200598	4.98508	-0.632632	1.33551	4.81079	0.0282821	0.758211	1.31889
C20orf194	0.505353	0.429943	1.8549	0.173215	0.761671	1.3129	-0.00878815	0.172601	0.000458613	0.982914	1	1
ZNF343	-0.256006	2.35755	1.25333	0.262918	0.928937	1.0765	-0.259399	1.8568	1.11561	0.290865	1	1
EBF4	-0.397504	-1.20477	0.352652	0.552616	1	1	-0.361425	-0.816293	0.363208	0.54673	1	1
CPXM1	1.39748	-2.75698	-8.61343e-08	1	1	1	-1.57385	-2.49326	1.54561	0.213784	1	1
MAVS	0.0825714	3.37643	0.215397	0.64257	1	1	-0.0621041	3.08176	0.124325	0.72439	1	1
LZTS3	-0.577209	0.194119	1.90296	0.167748	0.761671	1.3129	-0.835773	-0.414046	2.53828	0.111116	0.851845	1.17392
F11	-1.334e-17	-2.93312	0	1	1	1	2.02915e-16	-2.94612	0	1	1	1
XRN2	-0.0158242	5.73825	0.0135495	0.907334	1	1	-0.0185668	5.52944	0.0101384	0.919797	1	1
PLK1S1	-0.0328246	2.56856	0.0249775	0.874423	1	1	0.285822	2.72578	2.1306	0.144384	0.950054	1.05257
DYNLL1	0.424483	6.64771	5.68317	0.0171284	0.409048	2.4447	-0.0322158	6.61811	0.0376824	0.846082	1	1
TESC	0.00856175	2.84373	0.00158246	0.968268	1	1	0.324394	2.58953	2.39326	0.121859	0.893149	1.11963
SNX5	0.0115109	9.9207	0.00796077	0.928905	1	1	0.314867	9.81846	10.7993	0.00101537	0.316386	3.16069
RPL6	0.34667	5.40749	6.25749	0.0123669	0.354957	2.81725	-0.00307027	5.37785	0.000458668	0.982913	1	1
SIRPG	-4.09994	-2.47985	5.2582	0.0218435	0.443359	2.25551	2.02915e-16	-2.94612	0	1	1	1
MAPKAPK5	0.0585885	4.80743	0.163935	0.68556	1	1	-0.0432291	4.59663	0.101727	0.749767	1	1
P2RX7	-3.29302	-1.41994	10.8928	0.00096537	0.117322	8.52355	-1.62325	-2.25344	0.860482	0.353604	1	1
ESF1	-0.243026	4.01501	2.30488	0.128968	0.729001	1.37174	-0.0697218	3.78641	0.15712	0.691822	1	1
RBBP9	0.122408	2.72924	0.34057	0.559501	1	1	-0.278784	2.41495	1.80203	0.179468	1	1
ANAPC5	0.20835	6.66168	2.6827	0.101444	0.686995	1.45561	-0.0712941	6.3653	0.425017	0.514444	1	1
SLC23A2	-0.281319	4.10944	2.41946	0.119836	0.698027	1.43261	0.113696	3.90673	0.28213	0.595309	1	1
SLC8B1	-0.00304618	5.05637	0.000360837	0.984845	1	1	0.145066	4.56766	0.837273	0.360178	1	1
TMEM230	0.0837047	3.19625	0.210913	0.646053	1	1	0.193434	3.23967	1.2726	0.25928	1	1
DZANK1	-0.124321	1.15921	0.160883	0.688344	1	1	0.413351	1.11162	1.81558	0.17784	1	1
KDM2B	0.0804109	4.6826	0.300102	0.583819	1	1	0.045859	4.22756	0.104871	0.746061	1	1
C20orf26	-1.28391	-1.13756	3.38909	0.0656292	0.612685	1.63216	0.157325	-1.47359	0.0357044	0.850127	1	1
LHX5	-3.1514	-2.76241	2.50591	0.11342	0.686995	1.45561	2.02915e-16	-2.94612	0	1	1	1
TASP1	-0.429049	4.52385	7.88473	0.00498538	0.256535	3.89811	-0.0868033	4.41135	0.349578	0.554352	1	1
OAS1	0.518123	2.88528	6.85896	0.0088198	0.309799	3.2279	-0.149861	2.94191	0.637567	0.424593	1	1
GCN1L1	0.0582287	7.51951	0.19941	0.655197	1	1	-0.0403932	7.1247	0.123938	0.724802	1	1
RPLP0	0.182225	6.79441	1.90972	0.166995	0.761671	1.3129	0.071758	6.69264	0.455698	0.499641	1	1
PXN	-0.166857	4.96846	0.667048	0.414083	1	1	-0.000990244	4.95643	6.13182e-05	0.993752	1	1
SIRT4	-0.0945582	0.261533	0.0600794	0.806371	1	1	-0.310436	-0.131614	0.402028	0.526044	1	1
RPH3A	-1.44915	-0.443481	7.30989	0.00685763	0.285991	3.49661	-0.273484	-1.09752	0.14688	0.701535	1	1
KIF16B	-0.223135	2.85191	1.05176	0.305103	1	1	-0.121866	2.71421	0.331039	0.565048	1	1
TRMT6	0.258353	3.60898	2.30485	0.12897	0.729001	1.37174	0.00566878	3.46286	0.00105815	0.97405	1	1
CHGB	0.623236	-2.03221	0.348116	0.555182	1	1	1.03134	-2.78069	-3.12661e-07	1	1	1
PEBP1	0.331388	7.89507	6.69193	0.00968502	0.322634	3.09949	-0.160619	7.64421	2.47149	0.115928	0.876356	1.14109
TBX5	-2.12922	-2.03471	3.16825	0.0750828	0.655753	1.52497	-3.73968	-2.47851	4.90317	0.0268074	0.750897	1.33174
BRAP	0.0466794	4.18641	0.088369	0.766261	1	1	-0.121294	4.09057	0.670462	0.412891	1	1
ERP29	0.210037	6.51719	2.71575	0.0993623	0.686995	1.45561	-0.0667084	6.27121	0.360351	0.548311	1	1
NOS1	-0.739801	0.185305	3.24414	0.0716793	0.640228	1.56194	0.366734	-0.483406	0.52222	0.469896	1	1
FUS	0.155443	5.72937	1.24189	0.265108	0.934026	1.07063	-0.0548838	5.1829	0.184945	0.667157	1	1
IGBP1	0.166009	4.93191	1.09856	0.294582	0.993441	1.0066	-0.0225108	4.92286	0.0284025	0.866166	1	1
FXYD5	0.105289	3.5923	0.350995	0.55355	1	1	0.0694473	3.64195	0.138622	0.709655	1	1
ZNF302	-0.188731	4.12325	1.14909	0.283741	0.972533	1.02824	-0.0786657	3.9565	0.28049	0.59638	1	1
GRAMD1A	-0.0485094	4.29315	0.0839613	0.771999	1	1	0.0270711	4.04297	0.0338225	0.854085	1	1
FXYD3	0.421757	2.42793	3.48006	0.0621125	0.596101	1.67757	0.581879	2.31161	5.79643	0.0160587	0.629207	1.5893
HEPH	-2.91759	-1.62122	7.6827	0.00557527	0.267932	3.73229	-2.20584	-2.4859	1.42857	0.231998	1	1
CDIP1	0.0312316	2.53994	0.0218344	0.882528	1	1	-0.138755	2.70194	0.395623	0.529358	1	1
CMTM1	0.530134	1.05951	3.01885	0.0823016	0.686995	1.45561	0.0741406	0.43435	0.0421121	0.837406	1	1
KCNH4	0.0687214	-1.75421	0.00517214	0.942668	1	1	0.699301	-2.13406	0.350417	0.553877	1	1
GANAB	-0.0173179	7.85442	0.0141253	0.905394	1	1	-0.0139478	7.71255	0.0127862	0.90997	1	1
GMIP	0.25372	2.28473	1.26228	0.261221	0.924996	1.08109	0.178504	1.76986	0.509262	0.475458	1	1
RBM41	-0.296661	4.36764	3.55187	0.0594783	0.588476	1.6993	0.0360792	4.45494	0.069985	0.791359	1	1
BIRC5	0.144007	5.73974	1.00245	0.316718	1	1	0.0662911	5.5624	0.172549	0.677857	1	1
LAG3	-1.14889	-0.892915	3.35693	0.0669225	0.619944	1.61305	-0.670535	-1.17309	1.03821	0.308238	1	1
MLF2	0.492307	4.7536	11.2847	0.000781474	0.103833	9.63086	-0.00708423	4.75034	0.00275693	0.958125	1	1
OTUB2	-0.362839	-1.12576	0.300473	0.583586	1	1	0.892512	-2.36631	0.3541	0.551802	1	1
DDX24	0.124065	6.129	0.911151	0.339809	1	1	-0.119553	5.61117	0.855249	0.355072	1	1
ZBTB25	-0.0384318	4.3899	0.0622867	0.802918	1	1	-0.0291339	4.26917	0.0432303	0.835292	1	1
NECAP1	-0.078842	3.53994	0.197027	0.657131	1	1	-0.177377	3.24406	0.949119	0.329944	1	1
ARHGAP4	0.396722	5.27439	5.49578	0.0190624	0.436231	2.29236	-0.0492856	5.24888	0.116778	0.732556	1	1
ANKRD24	-0.0854265	-0.0177935	0.0335048	0.854764	1	1	-0.204825	-0.481552	0.160289	0.688891	1	1
DHX32	-0.00988627	5.50549	0.00482241	0.944637	1	1	-0.0144698	5.42695	0.0105773	0.918085	1	1
RCOR1	-0.161744	5.36612	1.37794	0.240452	0.885202	1.12969	0.0293262	5.32101	0.048706	0.82533	1	1
GPATCH2L	-0.12003	4.81932	0.627813	0.428159	1	1	-0.0235736	4.83608	0.021285	0.884005	1	1
LTBP4	0.0481336	3.48935	0.0768723	0.781582	1	1	0.207087	3.2785	1.10036	0.294187	1	1
BLVRB	0.32696	5.76632	2.89899	0.0886348	0.686995	1.45561	0.070122	5.84386	0.185586	0.666616	1	1
SLC9A1	-0.148914	2.63102	0.408188	0.522891	1	1	0.0836099	2.38935	0.15893	0.690143	1	1
SPTLC1	-0.195279	4.42969	1.66102	0.197465	0.796168	1.25602	0.188425	4.21332	1.76072	0.184535	1	1
PAPOLA	-0.0400309	6.10554	0.0909252	0.763004	1	1	-0.0318301	5.95517	0.0701901	0.79106	1	1
CCNK	-0.00441617	3.2679	0.000592878	0.980574	1	1	0.00391929	3.31203	0.000506686	0.982041	1	1
PCBP4	0.569518	2.01992	5.50582	0.0189533	0.434765	2.30009	0.0146278	1.86153	0.00381248	0.950766	1	1
RGS1	-1.334e-17	-2.93312	0	1	1	1	2.02915e-16	-2.94612	0	1	1	1
YPEL3	0.48342	-0.132265	1.14519	0.284558	0.974331	1.02635	0.30803	1.24011	1.15402	0.282709	1	1
MRPS33	0.491667	3.89191	6.2337	0.0125341	0.356884	2.80203	0.0423832	3.94741	0.0776441	0.780516	1	1
NDUFB2	0.367352	6.81261	7.8416	0.00510574	0.257811	3.87881	0.0608313	6.74169	0.26642	0.605743	1	1
NUDC	0.123896	4.97061	0.477457	0.489576	1	1	0.0606326	4.65759	0.175366	0.675386	1	1
MAEA	0.321829	4.7132	4.74989	0.0293001	0.46466	2.15211	-0.0934348	4.43691	0.351671	0.553169	1	1
ICAM1	-0.121923	4.74341	0.591119	0.441987	1	1	0.24607	4.46203	3.22706	0.0724308	0.758211	1.31889
STRN4	0.0987566	4.12111	0.393943	0.530234	1	1	0.334622	3.76385	4.66094	0.0308562	0.758211	1.31889
IRAK3	-5.07835	-1.85525	10.7269	0.00105592	0.121136	8.2552	-5.95711	-2.35904	6.50288	0.01077	0.629207	1.5893
LYZ	-0.735089	-2.33734	0.284417	0.593821	1	1	1.31309	-2.15141	0.801531	0.370636	1	1
SI	-1.6197	-2.23453	1.51923	0.217736	0.837769	1.19365	0.130065	-2.03719	0.0149695	0.902622	1	1
MUL1	0.293278	3.75163	3.07029	0.079735	0.681232	1.46793	-0.0414369	3.28615	0.0577814	0.810038	1	1
TFAP4	0.112568	3.91193	0.475565	0.490438	1	1	-0.0598266	3.72426	0.144181	0.704159	1	1
PDCD7	0.220969	4.65905	2.25345	0.133317	0.74277	1.34631	-0.0715797	4.3221	0.151762	0.696857	1	1
SPG21	0.129958	5.17537	0.869045	0.35122	1	1	-0.00246153	5.04292	0.000392412	0.984195	1	1
FETUB	-2.38621	-2.76529	1.76551	0.183938	0.761671	1.3129	2.02915e-16	-2.94612	0	1	1	1
DNAJB11	0.26656	5.99727	3.52417	0.0604801	0.588476	1.6993	-0.294307	6.02862	5.52596	0.0187364	0.656284	1.52373
LEPREL1	-0.232653	1.1829	0.601827	0.437882	1	1	0.293242	0.156539	0.456575	0.499229	1	1
THPO	-0.474173	-0.568958	0.782437	0.376397	1	1	-0.0784763	-1.17451	0.0164889	0.897825	1	1
CHRD	-0.470054	2.99999	6.04702	0.0139298	0.370928	2.69594	0.0242299	2.35382	0.0132521	0.908352	1	1
FLT3LG	-0.419803	0.0202782	0.960054	0.327173	1	1	-0.408973	-0.040977	0.824698	0.36381	1	1
RAB11FIP3	-0.0850381	4.63415	0.214997	0.642879	1	1	-0.0399629	4.15906	0.0459874	0.830199	1	1
GNPTG	0.0234005	4.38579	0.0182486	0.892543	1	1	0.0350879	4.16043	0.0328794	0.856111	1	1
ZNF268	0.194649	4.05059	1.48451	0.22307	0.850398	1.17592	-0.139349	3.84411	0.822347	0.364495	1	1
GOLGA3	-0.0328351	5.17978	0.0552745	0.814127	1	1	-0.0761739	4.96257	0.294087	0.587614	1	1
PABPC4	0.0993414	6.65933	0.385424	0.534715	1	1	0.0358595	6.40022	0.103976	0.74711	1	1
CD209	-3.1514	-2.76241	2.50591	0.11342	0.686995	1.45561	2.02915e-16	-2.94612	0	1	1	1
CERS4	-0.469399	-0.537324	0.780213	0.377076	1	1	-0.551388	-1.09361	0.598375	0.439199	1	1
MCOLN1	0.125289	2.7742	0.38782	0.533447	1	1	-0.0928108	2.59832	0.195085	0.658718	1	1
USP48	-0.0110312	5.10687	0.00536272	0.941623	1	1	-0.123462	4.98321	0.689034	0.406493	1	1
EFNB1	0.345965	2.04255	2.14816	0.142741	0.761671	1.3129	-0.178179	2.05752	0.623977	0.429573	1	1
PDPR	-0.124321	3.57493	0.489484	0.484158	1	1	0.0867738	3.46556	0.257431	0.611891	1	1
AARS	0.0447543	7.05159	0.125429	0.723219	1	1	-0.157427	6.84025	1.74582	0.186403	1	1
GLG1	-0.0630539	6.08506	0.233685	0.628805	1	1	-0.0812019	6.13908	0.523787	0.469231	1	1
KIF4A	-0.221362	5.35752	2.5582	0.109723	0.686995	1.45561	0.027107	5.29829	0.0440096	0.833836	1	1
TNRC6A	-0.293306	5.47464	4.58119	0.0323248	0.482839	2.07109	-0.0038428	5.3715	0.00101432	0.974593	1	1
FCGBP	-0.116737	-0.981681	0.0361162	0.849276	1	1	-0.389554	-1.14608	0.2868	0.592279	1	1
PLEKHG2	-0.0150255	3.87844	0.00815506	0.928045	1	1	0.0979355	3.93964	0.432423	0.510802	1	1
DLL3	0.248104	1.14641	0.686517	0.407352	1	1	-0.651083	1.1917	4.72228	0.0297743	0.758211	1.31889
NAT14	-0.300865	0.711042	0.69853	0.403278	1	1	-0.0234986	1.03111	0.00413509	0.948728	1	1
PITPNM2	-0.117967	4.47506	0.612246	0.433943	1	1	0.0452697	4.06651	0.0974251	0.754942	1	1
EXOC1	-0.217929	4.20792	1.53343	0.215599	0.8339	1.19918	-0.297024	3.96388	3.96974	0.0463249	0.758211	1.31889
RBM27	-0.083674	4.92178	0.279754	0.596863	1	1	-0.0114244	4.74059	0.00654411	0.935525	1	1
POU4F3	-1.334e-17	-2.93312	0	1	1	1	-2.3361	-2.77313	2.84295	0.0917754	0.758211	1.31889
OSBPL8	-0.138953	5.55619	1.0572	0.303855	1	1	0.00674256	5.38906	0.00228193	0.9619	1	1
DTX2	-0.168532	1.86664	0.435199	0.509449	1	1	-0.19629	2.03429	0.657483	0.41745	1	1
NLRC4	1.02754	-2.11915	0.794068	0.372873	1	1	0.105535	-2.03798	0.00981494	0.921082	1	1
PUS7	-0.0812017	5.38424	0.301135	0.583172	1	1	0.0652008	4.85604	0.25927	0.610622	1	1
LAMB4	0.119189	-1.92789	0.0138104	0.90645	1	1	-1.13042	-1.9405	1.17455	0.278468	1	1
NRCAM	-0.956733	-0.294866	3.84739	0.0498234	0.588476	1.6993	-1.97833	-0.662715	11.3519	0.000753696	0.271544	3.68264
LAMB1	-0.00390769	5.83603	0.000828982	0.97703	1	1	-0.104246	5.85818	0.716008	0.397456	1	1
SLC26A4	-0.803876	-1.59346	0.785911	0.375339	1	1	-3.106	-1.68374	7.55771	0.00597538	0.60145	1.66265
SLC26A3	3.82668	-2.47171	4.63594	0.0313089	0.475591	2.10265	2.10217	-2.77479	-2.11927e-07	1	1	1
DLD	0.288935	5.72671	4.24286	0.0394156	0.543076	1.84136	-0.141846	5.41222	1.34058	0.246931	1	1
WDR7	-0.427033	4.12749	6.04768	0.0139246	0.370928	2.69594	-0.00788653	3.88022	0.00236778	0.96119	1	1
TXNL1	0.186677	4.54733	1.33605	0.247732	0.901034	1.10984	-0.0712553	4.49567	0.27741	0.598404	1	1
IL5RA	0.0302422	-1.40768	0.00163658	0.967731	1	1	0.655264	-2.1396	0.323092	0.569755	1	1
ABCC6	-0.385463	-0.118899	0.759575	0.383461	1	1	-0.626883	-0.368354	1.62441	0.202478	1	1
CMTM6	0.070651	5.64419	0.272198	0.601861	1	1	-0.0832197	5.30467	0.369651	0.543195	1	1
ITGA6	-0.126619	5.38234	0.840702	0.359196	1	1	-0.0328542	4.95935	0.0630544	0.801732	1	1
RAPGEF4	-0.674334	5.59254	10.6591	0.00109531	0.123311	8.10955	0.01718	6.81456	0.00670772	0.934726	1	1
MLTK	-0.126653	5.45547	0.805461	0.369466	1	1	-0.00360758	5.35047	0.000465077	0.982794	1	1
SMPX	-0.980959	-1.86047	1.06993	0.30096	1	1	-3.07095	-2.1301	4.52582	0.0333871	0.758211	1.31889
FH	0.210475	6.47824	1.58593	0.207909	0.818911	1.22113	-0.0937712	5.96838	0.627748	0.428182	1	1
SEL1L3	-0.0185339	4.92078	0.0166817	0.897233	1	1	0.150276	5.04422	1.18708	0.275919	1	1
TF	0.358556	-0.808774	0.399394	0.527403	1	1	0.0400227	-0.861144	0.00438855	0.947182	1	1
CDV3	0.0662506	6.18034	0.206521	0.649508	1	1	-0.220618	5.68407	3.60058	0.0577596	0.758211	1.31889
MYO15A	0.195671	-0.839997	0.112757	0.737027	1	1	1.36594	-0.31839	7.26264	0.00704036	0.629207	1.5893
ALKBH5	0.174464	5.28955	1.46356	0.226365	0.858424	1.16493	-0.107631	5.30507	0.79299	0.373198	1	1
APOH	-0.185487	-1.59346	0.0479266	0.826711	1	1	2.32862	-1.95133	3.98718	0.0458478	0.758211	1.31889
NLRP1	0.52829	0.533257	2.18885	0.139013	0.755833	1.32304	0.40243	0.874602	1.60705	0.204907	1	1
PITPNM3	0.275966	3.52874	2.47071	0.115986	0.686995	1.45561	-0.335439	3.26137	2.62481	0.105205	0.824659	1.21262
SPAG7	0.541858	4.10097	9.76173	0.00178182	0.154502	6.47242	0.0190425	3.99705	0.0154944	0.900938	1	1
ORC6	0.183966	4.43166	1.46225	0.226573	0.85894	1.16423	-0.106257	4.19629	0.522636	0.469719	1	1
ZFHX4	-5.23378	-2.13772	10.4002	0.00126005	0.130176	7.68193	-0.229071	-2.23663	0.181804	0.669828	1	1
SLC17A6	0.233193	-2.35075	0.0321316	0.857739	1	1	2.10217	-2.77479	-2.11927e-07	1	1	1
CPA1	-1.334e-17	-2.93312	0	1	1	1	2.02915e-16	-2.94612	0	1	1	1
ZC3HC1	0.0949618	4.62346	0.37196	0.541938	1	1	-0.212191	4.16619	2.1184	0.145538	0.954398	1.04778
ESR1	-0.979162	0.341039	6.28269	0.0121923	0.353918	2.82552	0.514781	-0.462627	0.986792	0.320528	1	1
RGS17	-2.12922	-2.03471	3.16825	0.0750828	0.655753	1.52497	-0.209737	-1.93822	0.0522242	0.819237	1	1
ANGPT2	2.66838	-1.92271	5.39905	0.0201478	0.443359	2.25551	-0.219091	-1.69948	0.0583197	0.809172	1	1
TMEM101	-0.0302522	3.68642	0.0206877	0.885633	1	1	0.0790967	3.32779	0.223725	0.636216	1	1
CD200	-1.65032	-2.24001	1.63933	0.200417	0.801728	1.24731	-4.33745	-2.47769	8.49187	0.00356736	0.463774	2.15622
CCDC80	0.0186515	2.72532	0.00858211	0.92619	1	1	0.108758	2.80918	0.324842	0.568712	1	1
CMA1	-1.334e-17	-2.93312	0	1	1	1	2.02915e-16	-2.94612	0	1	1	1
PSME1	0.484742	5.64708	8.70305	0.00317678	0.203124	4.9231	-0.0127344	5.53299	0.00504206	0.943392	1	1
PPP2R3C	0.0311574	3.93359	0.0368494	0.847772	1	1	0.045283	3.61996	0.0818806	0.774765	1	1
HAUS4	0.078489	4.44823	0.222345	0.637259	1	1	-0.0239958	4.32603	0.0300423	0.862394	1	1
JPH4	1.56221	-2.35352	1.27333	0.259144	0.920124	1.08681	2.02915e-16	-2.94612	0	1	1	1
MYH7	-1.4486	-2.34545	1.02573	0.311164	1	1	2.02915e-16	-2.94612	0	1	1	1
CEBPE	-0.426368	1.45065	2.43834	0.118401	0.692562	1.44391	-0.399952	1.18913	1.89717	0.168395	1	1
SLC7A8	-0.101891	1.08007	0.114492	0.735087	1	1	0.0901597	0.844247	0.074552	0.784821	1	1
OSGEP	0.258329	4.47605	2.77083	0.0959966	0.686995	1.45561	-0.272197	4.28744	3.69564	0.0545549	0.758211	1.31889
SLC22A17	-1.334e-17	-2.93312	0	1	1	1	2.02915e-16	-2.94612	0	1	1	1
RNF31	0.0291091	4.51657	0.0296187	0.863358	1	1	-0.254036	4.17629	2.42409	0.119483	0.891712	1.12144
SCFD1	-0.0336218	5.32919	0.053843	0.816506	1	1	-0.0719212	5.2487	0.320896	0.571069	1	1
G2E3	-0.0875815	4.7357	0.358437	0.549375	1	1	-0.00866887	4.64275	0.00431757	0.94761	1	1
HECTD1	-0.049115	6.40113	0.108767	0.741552	1	1	-0.111942	6.07808	1.01552	0.313584	1	1
HNRNPC	-0.0433829	6.89856	0.11952	0.729556	1	1	-0.0687727	6.8164	0.407314	0.523336	1	1
RPGRIP1	-0.317784	0.0313302	0.406795	0.523601	1	1	0.307869	-0.804493	0.2912	0.589452	1	1
SUPT16H	0.175789	7.15721	1.90118	0.167946	0.761671	1.3129	-0.281432	6.7121	5.45369	0.0195271	0.676187	1.47888
TOX4	0.0300971	4.27091	0.0377439	0.845958	1	1	0.0161017	4.37613	0.0137863	0.906531	1	1
GEMIN2	0.0715179	3.62377	0.159941	0.689211	1	1	-0.0992478	3.34518	0.348766	0.554812	1	1
TGM1	0.377219	2.8138	3.55126	0.0595003	0.588476	1.6993	-0.0292509	1.97709	0.0142175	0.905088	1	1
TINF2	0.12311	3.80334	0.559134	0.454609	1	1	0.0689599	3.65726	0.185599	0.666605	1	1
DAZL	0.463682	-1.55011	0.342263	0.558526	1	1	-1.51488	-2.03016	1.93928	0.163746	1	1
TBL1Y	-4.02907	-2.35075	4.90125	0.0268372	0.444046	2.25202	-0.256483	-2.35903	0.0384867	0.844469	1	1
SEMA6A	-5.23378	-2.13772	10.4002	0.00126005	0.130176	7.68193	3.41355	-2.49407	2.85932	0.0908462	0.758211	1.31889
TRPM7	-0.133134	6.47	0.919384	0.337637	1	1	-0.103346	6.06037	0.522028	0.469978	1	1
TYRO3	0.0274985	4.35769	0.0191318	0.889989	1	1	-0.0292542	3.80298	0.036248	0.849004	1	1
WDR76	0.0894636	5.39059	0.425815	0.514049	1	1	-0.00926023	4.88075	0.00530795	0.941921	1	1
CAPN3	6.28278e-05	1.79938	5.58302e-08	0.999811	1	1	0.0150955	2.26772	0.00493778	0.943979	1	1
SNAP23	0.16598	3.96516	1.02955	0.310265	1	1	-0.0834311	4.06666	0.308216	0.578777	1	1
TBX15	-1.00291	-1.48479	1.55784	0.211982	0.825894	1.21081	-0.22456	-1.76898	0.0668382	0.795997	1	1
PHGDH	0.176281	6.58258	1.91066	0.16689	0.761671	1.3129	-0.0309785	6.43499	0.0798075	0.777558	1	1
[truncated: 94,598 more rows]

## Sheet: Salmonella
Supplementary Table S1A: Comparative Dual RNA-seq data ∆proQ vs. WT Salmonella.
	0 h						8 h p.i.						16 h p.i.
Gene name	logFC	logCPM	LR	PValue	FDR	1/FDR	logFC	logCPM	LR	PValue	FDR	1/FDR	logFC	logCPM	LR	PValue	FDR	1/FDR
AmgR	1.24153e-16	4.28259	0	1	1	1	0.172181	5.35197	0.0305047	0.86135	1	1	-0.313081	4.57955	0.245226	0.620457	0.887579	1.12666
ArcZ	0.566995	11.0428	3.73761	0.0532006	0.531495	1.88149	0.329484	10.17	0.68416	0.408158	0.973122	1.02762	0.582937	9.56025	19.9035	8.14522e-06	0.000770834	1297.3
ChiX	0.11063	13.9753	0.12644	0.722152	1	1	0.189209	15.7791	23.1193	1.52254e-06	0.0019812	504.743	0.475983	15.4917	7.59372	0.00585719	0.104406	9.57796
CrpT	-0.963007	4.74746	0.462276	0.496562	1	1	0.444915	6.56119	0.582792	0.44522	0.983971	1.01629	-0.497665	5.33584	1.07778	0.299194	0.678995	1.47276
crRNA1	-0.847973	5.08911	0.55447	0.456497	0.995319	1.0047	-0.428746	6.0637	0.346539	0.556079	1	1	0.809698	6.07173	4.96246	0.0259033	0.232861	4.2944
crRNA2	0.916741	6.82346	1.82642	0.176551	0.704175	1.4201	-0.0303529	6.45348	0.00244749	0.960543	1	1	-0.315536	7.74138	2.08479	0.148773	0.510793	1.95774
CsrB	0.299188	13.0464	4.69782	0.0302009	0.459145	2.17796	0.279395	9.73699	0.696131	0.404087	0.973122	1.02762	0.666598	11.2138	59.4344	1.26438e-14	9.40154e-12	1.06366e+11
CsrC	0.248439	12.7271	4.94733	0.026131	0.459145	2.17796	0.776695	14.6079	16.0781	6.07838e-05	0.031638	31.6076	0.676115	14.2835	15.3964	8.71556e-05	0.005337	187.371
CyaR	0.199432	11.8737	1.99307	0.15802	0.665987	1.50153	0.0546921	11.8925	0.0727718	0.787343	1	1	0.592003	10.7851	4.02492	0.0448326	0.309078	3.23543
DapZ	0.126781	11.5327	0.135508	0.712788	1	1	-0.127363	10.0902	0.320121	0.571535	1	1	-0.292618	9.25214	3.76481	0.0523417	0.329032	3.03922
DsrA	0.514839	8.3043	2.67526	0.101918	0.616506	1.62205	0.0503832	8.3918	0.0199318	0.887728	1	1	0.636906	8.65961	14.1907	0.000165188	0.00881115	113.493
ECS021	1.79249	4.44929	4.45162e-09	0.999947	1	1	0.822085	4.7341	0.289386	0.590614	1	1	-0.900017	3.72495	0.829189	0.362507	0.728788	1.37214
ECS173	1.24153e-16	4.28259	0	1	1	1	-0.398201	4.72401	0.0652677	0.798356	1	1	0.26634	3.71712	0.0546542	0.815154	0.966047	1.03515
Ffs	0.136253	9.62826	0.298367	0.584908	1	1	-0.0254623	10.6977	0.00994878	0.920548	1	1	1.13515	10.6484	107.444	3.55753e-25	4.62924e-22	2.16018e+21
FnrS	1.28608	5.19043	1.4193	0.233519	0.808206	1.23731	-1.88606	5.51218	3.50491	0.0611871	0.646065	1.54783	1.21672	5.49488	7.03891	0.00797576	0.124082	8.05917
GcvB	0.249454	12.4218	1.37894	0.240282	0.808931	1.2362	0.732947	10.5427	2.70602	0.09997	0.691028	1.44712	-0.0311809	11.8183	0.0984612	0.753684	0.947351	1.05557
GlmY	0.330849	8.42283	1.23476	0.266483	0.842404	1.18708	-0.267316	9.56268	0.652897	0.419079	0.973122	1.02762	0.684792	9.8175	16.4287	5.05154e-05	0.00360182	277.638
GlmZ	-0.126379	11.0802	0.542072	0.461575	0.999792	1.00021	-0.19748	10.3234	0.30971	0.577858	1	1	-0.132712	10.1184	1.44707	0.228999	0.612474	1.63272
GraL	-0.015649	6.57467	0.000840888	0.976866	1	1	0.260054	6.22299	0.153469	0.695242	1	1	0.635665	6.77981	4.68735	0.0303854	0.250643	3.98973
Ig959	-2.60453	4.45393	2.29754	0.129579	0.616506	1.62205	3.06629	4.43803	2.42279	0.119582	0.691028	1.44712	-2.65558	2.89276	2.89816	0.0886807	0.410467	2.43625
Ig1085	-4.54227	4.60265	4.73512	0.0295528	0.459145	2.17796	-0.85535	4.86578	0.781829	0.376582	0.971795	1.02902	0.00503029	4.89759	3.6647e-05	0.99517	1	1
Ig1140	-0.299115	4.73479	0.371992	0.541921	1	1	1.25724	4.72931	0.692121	0.405444	0.973122	1.02762	0.0108545	3.62623	2.95864e-06	0.998628	1	1
Ig2335	-0.954052	5.99971	1.64655	0.199429	0.753286	1.32752	-0.726577	6.65186	1.50447	0.219984	0.819589	1.22012	-0.521474	5.83419	1.79519	0.180296	0.554961	1.80193
IS042	2.39201	4.59814	1.13674e-08	0.999915	1	1	-0.38961	5.85095	0.248622	0.618047	1	1	-0.48857	5.52517	1.1504	0.283466	0.667016	1.49922
InvR	-0.100425	9.87844	0.105472	0.74536	1	1	-0.999249	6.78298	3.15101	0.07588	0.691028	1.44712	0.512674	6.34331	2.44428	0.117954	0.462153	2.16379
IsrA	1.24153e-16	4.28259	0	1	1	1	-1.0717e-16	4.26777	0	1	1	1	-0.943255	3.89551	1.02601	0.311097	0.690601	1.44801
IsrB	1.20923	5.20393	1.16985	0.279432	0.865225	1.15577	3.06629	4.43803	2.42279	0.119582	0.691028	1.44712	0.765746	4.63059	1.28562	0.256857	0.638937	1.5651
IsrC	-4.8367	4.98745	7.6317	0.00573512	0.242469	4.12424	1.20097	4.96649	0.914056	0.33904	0.939256	1.06467	0.307451	8.55095	2.17148	0.14059	0.497912	2.00839
IsrD	1.24153e-16	4.28259	0	1	1	1	3.06629	4.43803	2.42279	0.119582	0.691028	1.44712	-2.47546	2.89234	2.79045	0.0948273	0.420483	2.37822
IsrE	-1.63573	6.26101	5.5328	0.0186633	0.402649	2.48355	-0.304541	9.04191	1.08339	0.29794	0.901564	1.10918	1.06773	9.89912	50.2761	1.33566e-12	7.72458e-10	1.29457e+09
IsrF	-2.33183	4.97412	2.74974	0.0972701	0.616506	1.62205	-2.12842	5.07633	2.6903	0.100961	0.691028	1.44712	-0.151802	4.42541	0.050819	0.821644	0.968885	1.03211
IsrG	-0.684608	4.61096	0.692352	0.405365	0.956016	1.04601	-1.58792	4.43345	-3.17859e-07	1	1	1	0.811224	4.24306	1.15563	0.282373	0.66595	1.50161
IsrH-1	1.24153e-16	4.28259	0	1	1	1	-0.244107	7.08636	0.246205	0.61976	1	1	-0.125715	6.46835	0.164663	0.684899	0.914758	1.09318
IsrH-2	1.24153e-16	4.28259	0	1	1	1	-0.226382	7.00901	0.20154	0.65348	1	1	0.131194	6.18176	0.145843	0.70254	0.923729	1.08257
IsrI	2.04968	5.91127	6.14652	0.0131671	0.354692	2.81935	-1.01804	5.78066	1.45063	0.228426	0.829407	1.20568	-0.279656	4.67861	0.216257	0.641907	0.893208	1.11956
IsrJ	2.95644	5.45575	7.44702	0.00635416	0.252932	3.95364	2.09384	4.97554	2.52634	0.11196	0.691028	1.44712	-0.0716975	6.19647	0.0442549	0.83338	0.972588	1.02818
IsrK	-0.533548	6.98028	1.17934	0.277491	0.861617	1.16061	-0.377654	7.46191	0.67031	0.412944	0.973122	1.02762	0.535962	7.80373	6.58501	0.0102841	0.145064	6.89351
IsrL	-1.00455	4.60039	0.705607	0.400906	0.956016	1.04601	-0.371463	5.16086	0.0880802	0.766632	1	1	0.464614	5.00895	0.74355	0.388526	0.747386	1.338
IsrM	-1.00455	4.60039	0.705607	0.400906	0.956016	1.04601	1.78378	4.4429	1.81594e-07	0.99966	1	1	-3.24678	3.04554	2.98673	0.0839496	0.407347	2.45491
IsrN	1.95985	4.45761	1.05005e-07	0.999741	1	1	-1.0717e-16	4.26777	0	1	1	1	1.3054e-15	2.72161	0	1	1	1
IsrO	-0.393148	5.75789	0.261385	0.60917	1	1	1.63991	5.94895	4.14642	0.0417225	0.637128	1.56954	0.20027	5.47217	0.203971	0.651535	0.89546	1.11674
IsrP	-3.87051	4.74153	4.20951	0.0401979	0.495385	2.01863	0.070497	5.64558	0.0066792	0.934864	1	1	-1.13311	4.86082	3.91248	0.0479289	0.313486	3.18994
IsrQ	1.24153e-16	4.28259	0	1	1	1	-1.0717e-16	4.26777	0	1	1	1	-1.3002	3.04274	1.56097	0.211523	0.588946	1.69795
IstR-1	-0.772219	4.74515	0.282152	0.595294	1	1	0.188476	4.59152	0.0124311	0.911224	1	1	-0.0934731	5.61806	0.0445754	0.832787	0.972292	1.0285
IstR-2	-0.772219	4.74515	0.282152	0.595294	1	1	0.188476	4.59152	0.0124311	0.911224	1	1	0.237365	5.92441	0.392024	0.531237	0.836283	1.19577
MgrR	-0.429185	8.20945	0.874543	0.349701	0.933911	1.07077	0.221696	11.9159	0.476512	0.490006	1	1	0.822838	11.8759	59.1381	1.46983e-14	9.56311e-12	1.04568e+11
MicA	-3.01922	10.2134	156.675	6.02932e-36	3.13826e-32	3.18648e+31	-0.372673	11.4523	4.88484	0.0270935	0.577967	1.7302	-0.438926	12.2306	5.61374	0.0178202	0.194453	5.14263
MicC	-4.00786	4.60731	4.56928	0.0325503	0.459145	2.17796	3.06629	4.43803	2.42279	0.119582	0.691028	1.44712	-0.347184	4.17966	0.192734	0.660651	0.899922	1.11121
MicF	0.577803	6.50647	1.0297	0.310229	0.909355	1.09968	0.0952528	7.33829	0.0422098	0.83722	1	1	0.115199	6.63735	0.151805	0.696817	0.919374	1.0877
Msr	-0.179473	10.5937	0.37515	0.54021	1	1	0.311751	9.29889	1.2912	0.255827	0.861741	1.16044	0.291954	9.24945	3.29851	0.0693426	0.381935	2.61825
OmrA	0.747928	7.89796	4.29262	0.0382781	0.495385	2.01863	0.321794	10.8959	1.88074	0.17025	0.726169	1.37709	0.142643	9.54848	0.247881	0.618571	0.887315	1.127
OmrB	0.934809	8.46636	6.21127	0.012694	0.349588	2.86051	0.300881	12.6669	0.992938	0.319025	0.927092	1.07864	0.318441	11.2158	2.03281	0.153936	0.520621	1.92078
OxyS	-0.0198058	7.20712	0.00189442	0.965283	1	1	2.09384	4.97554	2.52634	0.11196	0.691028	1.44712	0.769827	5.3356	2.59626	0.107116	0.449628	2.22406
pRNA	1.24153e-16	4.28259	0	1	1	1	-1.0717e-16	4.26777	0	1	1	1	-0.208287	3.53047	0.0384867	0.844469	0.976968	1.02357
RaoN	0.124172	5.47814	0.00282961	0.957577	1	1	-0.490719	6.7917	0.801306	0.370703	0.969116	1.03187	-0.463763	6.5253	2.31605	0.128044	0.478175	2.09129
RdlD	0.00799541	9.15261	0.00104152	0.974255	1	1	-0.405879	9.94883	2.29875	0.129478	0.696934	1.43486	0.14305	10.3743	1.0865	0.297247	0.678257	1.47437
RdlE	-0.0348697	7.45376	0.00734373	0.931708	1	1	-0.430901	9.29946	1.91231	0.166707	0.723696	1.3818	0.283728	9.43377	4.35518	0.0368966	0.278294	3.59332
RnpB	0.0282034	14.9664	0.0100293	0.920228	1	1	0.322543	15.3615	1.62283	0.202698	0.79182	1.26291	1.15827	15.0353	1933.25	0	0	#DIV/0!
RprA	-0.43501	12.0417	2.28799	0.130378	0.618015	1.61808	0.669173	9.41701	6.21896	0.0126389	0.468355	2.13513	0.953166	11.9142	29.7063	5.02711e-08	9.02279e-06	110830
RseX	1.24153e-16	4.28259	0	1	1	1	3.06629	4.43803	2.42279	0.119582	0.691028	1.44712	0.229717	3.62888	0.0492329	0.824403	0.970312	1.0306
RybA	-0.67098	8.35811	4.22416	0.0398523	0.495385	2.01863	-0.577274	11.1326	9.78893	0.00175566	0.228477	4.37681	-0.749169	11.0452	49.3356	2.1571e-12	8.92235e-10	1.12078e+09
RybB	-1.51141	8.26829	21.2952	3.93716e-06	0.00107857	927.15	-0.284089	10.1228	1.04642	0.306333	0.915832	1.0919	0.341706	10.3758	10.7793	0.00102641	0.0323786	30.8846
RybD	-0.408717	6.9147	0.720137	0.396099	0.956016	1.04601	0.156251	5.7185	0.0359245	0.849671	1	1	2.74978	3.95904	6.10892	0.0134502	0.166138	6.01908
RydB	0.644374	5.81117	0.734885	0.391304	0.956016	1.04601	0.0141717	6.79685	0.000699309	0.978903	1	1	0.526685	7.55747	5.53529	0.0186367	0.196189	5.09712
RydC	-0.046876	8.26256	0.0209471	0.884923	1	1	-0.431366	9.28103	1.98471	0.158895	0.712357	1.40379	0.479563	9.01197	10.3399	0.00130186	0.0392007	25.5097
RyeF	-3.17203	8.67247	79.017	6.1577e-19	6.41017e-16	1.56002e+15	-0.440524	11.2212	4.11826	0.0424228	0.637128	1.56954	-0.0617414	10.9822	0.437501	0.508331	0.82159	1.21715
RyfA	-0.323469	5.74641	0.175646	0.675142	1	1	-0.645665	7.06775	1.57616	0.209315	0.80109	1.2483	0.46872	7.62328	4.46601	0.0345757	0.269411	3.7118
RyfD	0.317001	8.04463	0.821721	0.364677	0.950621	1.05194	-0.107698	10.1866	0.221497	0.637902	1	1	0.266598	9.98534	5.46548	0.0193957	0.199121	5.02206
RyhB	-0.64458	7.79005	2.39041	0.122082	0.616506	1.62205	0.378775	11.3932	3.24893	0.0714703	0.688545	1.45234	1.19524	12.2426	40.9915	1.52889e-10	3.78947e-08	2.63889e+07
RyjB	-1.00455	4.60039	0.705607	0.400906	0.956016	1.04601	4.70731	5.29769	8.88983	0.00286763	0.257345	3.88583	0.270031	5.24032	0.309342	0.578084	0.872011	1.14677
Sar	-1.49449	5.10272	1.56453	0.211003	0.776713	1.28748	0.0327955	6.10059	0.00216438	0.962894	1	1	0.445279	5.86903	1.34295	0.246515	0.629315	1.58903
SdsR	0.181307	9.70206	0.710311	0.39934	0.956016	1.04601	0.107728	11.5501	0.427662	0.513138	1	1	0.0613555	10.9984	0.162126	0.687207	0.914758	1.09318
SgrS	-0.594405	10.5561	7.56013	0.00596736	0.246509	4.05665	0.249468	9.8954	0.842556	0.358667	0.954945	1.04718	0.16514	9.46774	1.15907	0.281657	0.665469	1.5027
SibA	-1.62227	5.88402	4.17112	0.0411185	0.495385	2.01863	-0.239885	7.57541	0.315405	0.574382	1	1	0.500385	7.44717	3.20027	0.0736263	0.390647	2.55985
SibC	0.439979	6.61539	0.672024	0.412347	0.957384	1.04451	-0.169346	7.52688	0.152148	0.696491	1	1	0.506592	8.21656	7.09621	0.00772469	0.121839	8.20752
SibD	-0.88258	7.18842	2.88035	0.0896665	0.616506	1.62205	-0.824785	8.60184	3.41069	0.0647752	0.648803	1.5413	0.0239787	8.4074	0.0189194	0.890598	0.993935	1.0061
Spf	-0.155541	13.4714	1.20747	0.271835	0.850812	1.17535	0.158878	10.8131	0.551882	0.45755	0.994798	1.00523	0.485814	12.7845	8.33368	0.00389168	0.0780456	12.813
SraA	1.95985	4.45761	1.05005e-07	0.999741	1	1	2.40811	4.60002	1.41562e-07	0.9997	1	1	-0.905299	3.72272	0.825357	0.363619	0.72958	1.37065
SraB	-1.72736	6.60833	8.77041	0.00306157	0.162607	6.1498	-1.82676	6.11812	5.6894	0.0170677	0.507437	1.97069	0.126636	6.21408	0.14025	0.708033	0.926423	1.07942
SraC	0.385109	8.20362	1.41479	0.234263	0.808206	1.23731	0.381194	10.7534	3.46228	0.0627836	0.646065	1.54783	0.0875078	10.5703	0.370284	0.542849	0.847999	1.17925
SraF	0.0321384	9.74518	0.00747063	0.931122	1	1	0.404397	8.63732	1.33468	0.247975	0.857045	1.1668	0.140847	12.3659	1.73955	0.187195	0.562204	1.77872
SraG	-2.60453	4.45393	2.29754	0.129579	0.616506	1.62205	-1.0717e-16	4.26777	0	1	1	1	-0.469034	4.11393	0.34171	0.558844	0.859062	1.16406
SraL	-2.60453	4.45393	2.29754	0.129579	0.616506	1.62205	-0.204411	6.58911	0.122884	0.725927	1	1	-0.538527	5.86619	1.8627	0.172313	0.544441	1.83675
SroA	0.235233	6.50928	0.159745	0.689391	1	1	-0.0295362	7.16502	0.00377024	0.951039	1	1	0.498219	7.75694	5.18691	0.0227576	0.217532	4.59704
SroC	0.749951	9.04563	7.0083	0.00811327	0.287803	3.4746	0.632206	9.67594	2.463	0.116556	0.691028	1.44712	0.876494	9.109	28.3208	1.02788e-07	1.67191e-05	59811.7
SroD	-0.53904	6.31157	0.748208	0.387044	0.956016	1.04601	1.43336	5.9112	3.38586	0.065758	0.653758	1.52962	0.757135	6.46169	5.53272	0.018664	0.196189	5.09712
SroG	0.248016	9.66028	0.907215	0.340854	0.925406	1.08061	0.328271	8.79229	0.905258	0.341376	0.940628	1.06312	0.969303	8.33512	22.9666	1.6484e-06	0.00018652	5361.35
SsrA	0.238533	15.9452	1.65372	0.198453	0.75069	1.33211	0.517578	16.676	2.14645	0.1429	0.707849	1.41273	1.12163	15.0844	330.238	8.5319e-74	1.48028e-70	6.75546e+69
SsrS	0.221862	12.8162	1.90178	0.16788	0.688028	1.45343	0.0537599	14.0098	0.052647	0.81852	1	1	0.85362	14.2567	578.78	6.91123e-128	1.79865e-124	5.55973e+123
SymR	1.24153e-16	4.28259	0	1	1	1	-0.0296752	5.08417	0.000759424	0.978015	1	1	-0.305689	5.25102	0.410129	0.521904	0.830483	1.20412
Tff	-0.0472246	8.14343	0.0217605	0.882726	1	1	0.378674	6.79471	0.4537	0.500583	1	1	0.640434	8.14791	7.67889	0.00558707	0.100278	9.97226
YrlA	1.24153e-16	4.28259	0	1	1	1	2.77946	5.07797	4.80042	0.0284527	0.577967	1.7302	-0.204602	4.03783	0.0560623	0.812832	0.966047	1.03515
YrlB	1.24153e-16	4.28259	0	1	1	1	1.78378	4.4429	1.81594e-07	0.99966	1	1	1.27368	3.72119	1.45006	0.228518	0.612474	1.63272
tp2	1.24153e-16	4.28259	0	1	1	1	-1.0717e-16	4.26777	0	1	1	1	1.65182	3.52246	1.46288	0.226472	0.609942	1.6395
tp28	1.07031	6.85538	4.43601	0.0351884	0.479121	2.08716	0.8585	5.73008	1.09996	0.294274	0.895832	1.11628	0.111661	6.09383	0.0917476	0.761967	0.95086	1.05168
tpk3	-0.00244516	9.9787	0.000168221	0.989652	1	1	0.454196	7.37024	1.0036	0.316441	0.926199	1.07968	0.465503	8.77919	7.42674	0.00642618	0.108952	9.17835
tpke11	-0.490448	5.36361	0.253293	0.614766	1	1	-4.48797	4.96443	6.13845	0.0132273	0.468355	2.13513	-2.07863	4.18873	6.03957	0.0139887	0.169723	5.89194
tpke70	1.24153e-16	4.28259	0	1	1	1	-0.28142	4.95239	0.0874747	0.767412	1	1	0.112282	4.30312	0.0228493	0.87985	0.988122	1.01202
lysC-leader	0.628962	4.73709	0.144779	0.703575	1	1	0.206972	5.65885	0.0591738	0.807807	1	1	0.830704	5.07405	2.50162	0.113729	0.454356	2.20092
mreB-leader	1.32447	6.53871	4.26599	0.0388825	0.495385	2.01863	-0.469372	6.06708	0.410039	0.52195	1	1	0.316647	6.27354	0.902805	0.342031	0.71097	1.40653
rpsL-leader	-0.130885	9.11297	0.134774	0.713533	1	1	-0.123673	7.88116	0.0834166	0.77272	1	1	0.115593	9.12588	0.469744	0.493105	0.812476	1.23081
rpsP-leader	0.231983	10.8592	2.08492	0.14876	0.650843	1.53647	-0.00809343	8.48161	0.000584711	0.980708	1	1	-0.014449	10.4068	0.00847223	0.926663	1	1
zipA-leader	0.732329	7.13568	2.51949	0.112447	0.616506	1.62205	0.177706	7.2994	0.150615	0.697948	1	1	0.347376	7.12936	1.88529	0.169734	0.541276	1.84749
fimA-trailer	1.95985	4.45761	1.05005e-07	0.999741	1	1	-0.633589	4.59635	0.397106	0.528588	1	1	-1.69035	3.18104	1.08247	0.298146	0.678257	1.47437
asarfA	-0.772219	4.74515	0.282152	0.595294	1	1	-0.856666	5.27939	0.671937	0.412377	0.973122	1.02762	-1.77457	4.67939	6.35667	0.0116941	0.155275	6.44021
asyhbQ	0.0660599	5.09041	0.0035485	0.952499	1	1	2.76624	4.84956	3.82801	0.0504027	0.643887	1.55307	-3.25835	4.11787	7.73368	0.00542002	0.0982968	10.1733
GO-10702	-2.3553	4.97852	2.76837	0.096144	0.616506	1.62205	1.78378	4.4429	1.81594e-07	0.99966	1	1	-1.02487	4.53622	2.46116	0.116692	0.460488	2.17161
GO-10704	0.370813	7.75677	0.998649	0.317638	0.917969	1.08936	-0.543546	6.49987	0.783316	0.376129	0.971795	1.02902	0.10985	7.23231	0.200067	0.654666	0.897666	1.114
sRNA1	-0.482946	5.81371	0.415635	0.519123	1	1	-0.362781	5.6599	0.179187	0.672073	1	1	0.41473	5.90674	1.1859	0.276158	0.663008	1.50828
sRNA2	0.274202	9.38143	1.47231	0.224981	0.796617	1.25531	0.393505	8.83392	1.22158	0.26905	0.874725	1.14322	0.102674	8.23234	0.312958	0.575871	0.871027	1.14807
sRNA5	-1.16798	5.17903	0.975544	0.323301	0.917969	1.08936	-3.93352	4.5927	3.99476	0.0456419	0.637128	1.56954	-0.208287	3.53047	0.0384867	0.844469	0.976968	1.02357
sRNA7	-0.124308	5.97015	0.0292755	0.864144	1	1	-3.8795	4.72601	3.92341	0.0476181	0.637128	1.56954	-1.31828	4.3073	2.62706	0.105056	0.444206	2.25121
sRNA10	-0.684205	5.28124	0.461697	0.496832	1	1	-0.783627	6.78228	1.94639	0.162977	0.715641	1.39735	-0.234544	6.62285	0.622874	0.429981	0.766531	1.30458
sRNA11	-0.945097	6.11286	1.88728	0.169509	0.691455	1.44623	1.07985	5.27255	1.09192	0.296045	0.898493	1.11298	0.162495	4.42165	0.0577658	0.810063	0.966022	1.03517
sRNA12	1.24153e-16	4.28259	0	1	1	1	1.56866	5.06403	1.88825	0.169399	0.726169	1.37709	0.868367	3.88567	0.813463	0.367098	0.732368	1.36543
sRNA15	1.24153e-16	4.28259	0	1	1	1	-1.29671	5.06089	0.883935	0.347126	0.940828	1.06289	-2.83295	3.52936	3.21361	0.073028	0.388661	2.57293
sRNA16	-2.60453	4.45393	2.29754	0.129579	0.616506	1.62205	0.684818	6.85608	1.49916	0.220801	0.820569	1.21867	0.433816	5.92822	1.10536	0.293093	0.675556	1.48026
sRNA18	1.79249	4.44929	4.45162e-09	0.999947	1	1	-2.86827	4.43922	2.01802	0.155441	0.707849	1.41273	-0.97752	3.53315	0.634729	0.425626	0.764661	1.30777
sRNA19	1.24153e-16	4.28259	0	1	1	1	-1.0717e-16	4.26777	0	1	1	1	1.6775	2.89193	5.37116e-09	0.999942	1	1
sRNA21	-0.358829	5.75465	0.215186	0.642733	1	1	1.33391	6.02651	3.21576	0.0729323	0.691028	1.44712	-0.051502	5.24377	0.0113538	0.915143	1	1
sRNA22	-2.60453	4.45393	2.29754	0.129579	0.616506	1.62205	-1.17195	4.85186	0.672146	0.412304	0.973122	1.02762	0.820605	4.4186	1.39989	0.236743	0.619842	1.61331
sRNA23	1.95985	4.45761	1.05005e-07	0.999741	1	1	0.822085	4.7341	0.289386	0.590614	1	1	-1.20923	4.24521	2.0607	0.151141	0.515862	1.9385
sRNA24	1.24153e-16	4.28259	0	1	1	1	-1.0717e-16	4.26777	0	1	1	1	1.93162	3.03954	-2.68689e-07	1	1	1
sRNA25	1.24153e-16	4.28259	0	1	1	1	-1.0717e-16	4.26777	0	1	1	1	1.3054e-15	2.72161	0	1	1	1
sRNA26	-1.30438	4.86849	0.926767	0.335705	0.920623	1.08622	-0.801514	4.84632	0.297206	0.58564	1	1	0.621992	4.96765	1.3103	0.25234	0.635429	1.57374
sRNA28	1.24153e-16	4.28259	0	1	1	1	-1.58792	4.43345	-3.17859e-07	1	1	1	1.47962	2.88951	9.9804e-08	0.999748	1	1
sRNA29	1.24153e-16	4.28259	0	1	1	1	-1.58792	4.43345	-3.17859e-07	1	1	1	-0.174142	3.52058	1.00502	0.3161	0.695478	1.43786
sRNA31	1.24153e-16	4.28259	0	1	1	1	3.06629	4.43803	2.42279	0.119582	0.691028	1.44712	-2.47546	2.89234	2.79045	0.0948273	0.420483	2.37822
sRNA32	1.24153e-16	4.28259	0	1	1	1	0.566792	5.36196	0.331076	0.565026	1	1	0.566968	4.47281	0.699748	0.402868	0.75583	1.32305
sRNA33	-3.08273	4.45157	2.38129	0.122796	0.616506	1.62205	-1.92754	5.64488	3.88267	0.0487869	0.641949	1.55776	-0.163463	4.42235	0.0586207	0.808689	0.966022	1.03517
STnc10	1.24153e-16	4.28259	0	1	1	1	-3.93352	4.5927	3.99476	0.0456419	0.637128	1.56954	-5.48299	3.4255	7.97767	0.0047358	0.0902676	11.0782
STnc20	-4.45386	4.98294	6.70521	0.00961316	0.308867	3.23764	0.170579	5.51405	0.0357461	0.850041	1	1	-0.10825	5.60941	0.0673623	0.795217	0.963916	1.03744
STnc30	0.439857	4.96981	0.154631	0.694148	1	1	0.0174199	4.8408	0.153632	0.695088	1	1	-0.0178954	4.58218	0.000828697	0.977034	1	1
STnc40	0.641594	5.66892	0.610221	0.434705	0.978202	1.02228	-0.398201	4.72401	0.0652677	0.798356	1	1	0.776303	3.52741	0.476097	0.490195	0.810496	1.23381
STnc50	1.24153e-16	4.28259	0	1	1	1	3.06629	4.43803	2.42279	0.119582	0.691028	1.44712	1.3054e-15	2.72161	0	1	1	1
STnc60	1.24153e-16	4.28259	0	1	1	1	-1.0717e-16	4.26777	0	1	1	1	-0.621749	3.04233	0.161725	0.687574	0.914758	1.09318
STnc70	-0.272201	10.267	1.10152	0.293933	0.881692	1.13418	0.116045	9.03583	0.128897	0.719578	1	1	0.786439	9.39933	32.0372	1.51249e-08	3.0946e-06	323143
STnc130	1.24153e-16	4.28259	0	1	1	1	3.06629	4.43803	2.42279	0.119582	0.691028	1.44712	-0.338364	3.4155	1.06849	0.301286	0.680344	1.46985
STnc140	1.24153e-16	4.28259	0	1	1	1	-1.0717e-16	4.26777	0	1	1	1	1.3054e-15	2.72161	0	1	1	1
STnc150	-3.95097	5.61834	11.7817	0.000598153	0.0564848	17.7039	-0.807423	7.08777	2.41241	0.120377	0.692446	1.44416	-0.752982	5.88226	3.89497	0.0484308	0.314709	3.17754
STnc170	1.79249	4.44929	4.45162e-09	0.999947	1	1	-1.0717e-16	4.26777	0	1	1	1	-0.705093	3.42399	0.347126	0.555744	0.85752	1.16615
STnc190	1.24153e-16	4.28259	0	1	1	1	-1.0717e-16	4.26777	0	1	1	1	1.3054e-15	2.72161	0	1	1	1
STnc200	-3.08273	4.45157	2.38129	0.122796	0.616506	1.62205	-1.66412	5.36003	2.46868	0.116135	0.691028	1.44712	-0.344932	4.36473	0.244132	0.621238	0.887579	1.12666
STnc205	-1.57539	8.26048	21.8084	3.01285e-06	0.000922463	1084.05	1.08339	5.36936	1.18361	0.276623	0.879547	1.13695	0.575999	4.76836	0.889308	0.345665	0.714139	1.40029
STnc210	1.24153e-16	4.28259	0	1	1	1	-1.0717e-16	4.26777	0	1	1	1	0.710379	3.18064	0.233978	0.62859	0.887579	1.12666
STnc220	1.33264	6.29978	4.43277	0.0352552	0.479121	2.08716	-0.184691	5.43579	0.0378593	0.845726	1	1	-1.10217	6.00563	7.3291	0.00678469	0.112364	8.89964
STnc230	1.24153e-16	4.28259	0	1	1	1	-1.0717e-16	4.26777	0	1	1	1	1.3054e-15	2.72161	0	1	1	1
STnc240	-0.362363	8.11876	1.2306	0.26729	0.843179	1.18599	0.281248	5.90903	0.139579	0.7087	1	1	0.390764	7.63462	3.22531	0.072508	0.387984	2.57742
STnc260	1.24153e-16	4.28259	0	1	1	1	-1.0717e-16	4.26777	0	1	1	1	1.47962	2.88951	9.9804e-08	0.999748	1	1
STnc280	-0.967869	4.9946	0.657014	0.417616	0.962236	1.03925	-1.0717e-16	4.26777	0	1	1	1	1.47962	2.88951	9.9804e-08	0.999748	1	1
STnc290	0.722764	8.3654	5.28511	0.0215086	0.435612	2.29562	0.70149	9.3024	6.46312	0.0110136	0.447038	2.23695	0.174378	8.73287	1.16877	0.279654	0.66496	1.50385
STnc300	1.24153e-16	4.28259	0	1	1	1	-1.0717e-16	4.26777	0	1	1	1	2.16661	3.04432	1.01582e-08	0.99992	1	1
STnc310	1.24153e-16	4.28259	0	1	1	1	1.3711	5.51639	2.22553	0.135746	0.707849	1.41273	0.811387	4.84495	1.96524	0.160954	0.528976	1.89045
STnc320	0.010729	4.86752	4.71453e-05	0.994522	1	1	-0.273978	5.17965	0.0628725	0.802012	1	1	-0.306296	4.527	0.210987	0.645995	0.893375	1.11935
STnc340	-2.60453	4.45393	2.29754	0.129579	0.616506	1.62205	-1.0717e-16	4.26777	0	1	1	1	-3.37558	3.42439	4.19656	0.040506	0.292013	3.4245
STnc350	0.371278	5.37907	0.153256	0.695443	1	1	-1.17195	4.85186	0.672146	0.412304	0.973122	1.02762	0.133026	5.30616	0.0805678	0.776529	0.958991	1.04276
STnc360	1.24153e-16	4.28259	0	1	1	1	-1.0717e-16	4.26777	0	1	1	1	-5.58027	3.1834	8.33703	0.0038845	0.0780456	12.813
STnc370	1.24153e-16	4.28259	0	1	1	1	-2.56756	4.71481	7.96002e-08	0.999775	1	1	-1.90876	3.81503	3.59633	0.0579072	0.342805	2.91711
STnc380	1.24153e-16	4.28259	0	1	1	1	-0.0911393	6.26543	0.0179239	0.893497	1	1	0.18459	5.54725	0.177901	0.673184	0.908359	1.10089
STnc390	1.24153e-16	4.28259	0	1	1	1	3.06629	4.43803	2.42279	0.119582	0.691028	1.44712	-3.69589	3.30929	5.64914	0.0174639	0.190966	5.23654
STnc410	-2.60453	4.45393	2.29754	0.129579	0.616506	1.62205	3.06629	4.43803	2.42279	0.119582	0.691028	1.44712	-3.05358	3.42511	4.76601	0.0290269	0.246917	4.04994
STnc420	1.24153e-16	4.28259	0	1	1	1	-1.0717e-16	4.26777	0	1	1	1	-7.08735	3.18462	8.65919	0.00325416	0.0708818	14.108
STnc430	1.24153e-16	4.28259	0	1	1	1	-1.0717e-16	4.26777	0	1	1	1	-1.30392	3.18064	0.714792	0.397857	0.754093	1.3261
STnc440	-2.03454	6.19886	8.21804	0.0041476	0.205602	4.86376	0.273222	14.0343	1.17099	0.279197	0.879547	1.13695	0.0293095	12.9655	0.0107151	0.917555	1	1
STnc450	-3.44196	5.17893	5.91594	0.0150045	0.373214	2.67943	-0.887569	4.72963	0.334001	0.563313	1	1	-1.41218	4.24727	3.03376	0.0815487	0.404248	2.47373
STnc460	1.24153e-16	4.28259	0	1	1	1	-1.0717e-16	4.26777	0	1	1	1	-1.3002	3.04274	1.56097	0.211523	0.588946	1.69795
STnc470	-1.00455	4.60039	0.705607	0.400906	0.956016	1.04601	0.112451	9.18303	0.159821	0.689321	1	1	0.452422	8.89929	5.78141	0.0161965	0.18447	5.42093
STnc475	-0.962756	9.69256	20.4231	6.20772e-06	0.00161556	618.981	-0.445578	10.4805	1.03649	0.308639	0.920082	1.08686	0.270802	10.2507	3.32721	0.0681422	0.377721	2.64745
STnc480	-0.555146	6.906	1.31411	0.251653	0.822255	1.21617	-0.162194	7.43105	0.135125	0.713176	1	1	-0.198139	7.12426	0.620325	0.430927	0.767353	1.30318
STnc490a	1.24153e-16	4.28259	0	1	1	1	-1.0717e-16	4.26777	0	1	1	1	1.3054e-15	2.72161	0	1	1	1
STnc490b	1.24153e-16	4.28259	0	1	1	1	-1.0717e-16	4.26777	0	1	1	1	1.47962	2.88951	9.9804e-08	0.999748	1	1
STnc490c	1.24153e-16	4.28259	0	1	1	1	-1.0717e-16	4.26777	0	1	1	1	1.3054e-15	2.72161	0	1	1	1
STnc490d	1.24153e-16	4.28259	0	1	1	1	-1.0717e-16	4.26777	0	1	1	1	1.3054e-15	2.72161	0	1	1	1
STnc490e	1.24153e-16	4.28259	0	1	1	1	-1.0717e-16	4.26777	0	1	1	1	1.3054e-15	2.72161	0	1	1	1
STnc490f	1.24153e-16	4.28259	0	1	1	1	-1.0717e-16	4.26777	0	1	1	1	1.47962	2.88951	9.9804e-08	0.999748	1	1
STnc490g	1.24153e-16	4.28259	0	1	1	1	-1.0717e-16	4.26777	0	1	1	1	1.3054e-15	2.72161	0	1	1	1
STnc500	-0.28394	6.24154	0.167209	0.682604	1	1	0.165135	6.38854	0.0695602	0.791978	1	1	-0.0485397	6.20158	0.0204401	0.886315	0.992314	1.00775
STnc510	-1.3765	4.86621	0.989464	0.319873	0.917969	1.08936	-0.370531	11.8641	5.30948	0.0212096	0.545387	1.83356	-0.340327	10.8521	9.48446	0.00207219	0.0529946	18.8698
STnc520	-2.33183	4.97412	2.74974	0.0972701	0.616506	1.62205	-0.00234685	5.80134	6.96425e-06	0.997894	1	1	-0.582859	5.76959	2.12527	0.144887	0.504245	1.98316
STnc530	1.24153e-16	4.28259	0	1	1	1	3.23947	4.59517	2.9129	0.0878736	0.691028	1.44712	0.251597	3.42089	0.0380437	0.845355	0.976968	1.02357
STnc540	-2.62226	6.50943	14.4985	0.000140269	0.0178073	56.1568	-2.13613	7.81606	17.6654	2.63376e-05	0.0184385	54.2344	-0.799667	7.44108	11.6421	0.000644757	0.0238011	42.0148
STnc590	0.82833	6.41863	1.99588	0.157727	0.665291	1.5031	0.791622	6.05658	1.14669	0.284244	0.884748	1.13027	0.914372	5.64262	4.57127	0.0325125	0.26019	3.84335
STnc600	0.081522	8.97173	0.0584681	0.808934	1	1	0.158472	6.07348	0.0425316	0.83661	1	1	-0.798022	6.57976	6.7824	0.00920608	0.136517	7.32507
STnc610	-0.22122	8.86418	0.678688	0.410039	0.957384	1.04451	-0.397419	7.51897	0.785349	0.37551	0.971795	1.02902	-0.172573	9.73898	1.57629	0.209296	0.588946	1.69795
STnc620	1.06149	6.18093	2.49262	0.114381	0.616506	1.62205	-4.59657	5.0674	6.7809	0.00921383	0.406424	2.46049	-0.556643	5.58111	1.67613	0.195439	0.57202	1.74819
STnc640	-1.84402	5.29548	2.81375	0.0934599	0.616506	1.62205	-1.18025	4.85105	0.673235	0.411926	0.973122	1.02762	-0.741359	4.53588	1.30667	0.252998	0.635854	1.57269
STnc650	1.14387	8.31996	10.6487	0.00110146	0.0816053	12.2541	0.324949	8.43363	0.399033	0.527589	1	1	-0.0729527	8.13766	0.0960281	0.756649	0.949002	1.05374
STnc660	0.176271	7.55676	0.203709	0.651743	1	1	-0.0699044	6.9911	0.0185085	0.891785	1	1	-0.194917	6.43864	0.387091	0.533833	0.838443	1.19269
STnc670	-0.859363	7.14496	3.50594	0.0611492	0.574629	1.74025	0.396526	8.57505	1.42337	0.23285	0.83234	1.20143	-0.00879928	8.18515	0.00208269	0.9636	1	1
STnc680	0.0819017	5.45841	0.00817398	0.927961	1	1	0.320017	7.50974	0.522715	0.469686	1	1	0.76503	6.72038	6.6646	0.0098347	0.141435	7.07038
STnc690	1.04252	7.33727	4.05734	0.0439798	0.49647	2.01422	-0.638685	5.42723	0.414839	0.519523	1	1	1.21998	5.85307	8.86425	0.00290809	0.0657052	15.2195
STnc695	-0.458644	4.98659	0.151287	0.697309	1	1	1.33369	5.18742	1.40673	0.235601	0.835074	1.1975	-0.15988	5.37081	0.123149	0.725644	0.934963	1.06956
STnc720	-3.12666	4.60497	2.64022	0.104189	0.616506	1.62205	1.08105	6.13583	2.4361	0.11857	0.691028	1.44712	-0.854823	5.55443	3.3767	0.0661244	0.370083	2.70209
STnc730	1.50797	5.66089	2.76668	0.0962456	0.616506	1.62205	0.0822725	5.84944	0.0111511	0.915901	1	1	0.0112581	5.97411	0.000913178	0.975893	1	1
STnc740	0.960095	5.09964	0.694957	0.404483	0.956016	1.04601	0.611263	5.36065	0.391098	0.531723	1	1	0.43725	6.14437	1.51906	0.217762	0.59703	1.67496
STnc750	2.21018	5.97238	7.61877	0.0057764	0.242469	4.12424	-0.375133	5.79801	0.220971	0.638301	1	1	0.460814	4.88806	0.683429	0.408408	0.761105	1.31388
STnc760	-0.0338832	4.60272	0.000530419	0.981626	1	1	1.44108	6.88993	6.82458	0.00899118	0.399992	2.50005	0.0125726	5.93614	0.00109782	0.973568	1	1
STnc770	-0.293499	6.16835	0.186991	0.665433	1	1	-0.113852	6.72491	0.0422732	0.8371	1	1	-0.460659	6.26922	1.92803	0.164974	0.533807	1.87334
STnc780	0.206176	8.76026	0.582655	0.445274	0.985395	1.01482	-0.160111	8.58198	0.245606	0.620186	1	1	-0.116977	10.0506	1.03479	0.309037	0.68994	1.4494
STnc790	0.8172	10.5671	3.97469	0.0461891	0.505404	1.97862	-0.0185759	11.218	0.00762116	0.930434	1	1	0.41391	10.4263	7.51296	0.00612566	0.106092	9.42576
STnc800	-0.343391	9.86037	3.00299	0.083111	0.616506	1.62205	-0.331005	11.687	0.822854	0.364347	0.960382	1.04125	0.0777755	11.6563	0.846517	0.35754	0.726862	1.37578
STnc810	-0.73952	5.74512	0.891508	0.345069	0.92773	1.0779	0.511742	6.75549	0.854401	0.35531	0.950156	1.05246	1.64887	5.3265	10.5885	0.00113792	0.0350466	28.5334
STnc835	-0.41276	6.63598	0.587506	0.443385	0.983894	1.01637	0.986373	6.27077	2.25253	0.133396	0.707849	1.41273	-0.272628	6.10446	0.605968	0.43631	0.771659	1.29591
STnc840	-5.34418	5.45644	13.0032	0.000310956	0.0350238	28.552	3.23947	4.59517	2.9129	0.0878736	0.691028	1.44712	-0.141878	3.17788	0.0408216	0.839883	0.975746	1.02486
STnc850	-1.57207	5.86355	3.94367	0.047048	0.511241	1.95602	2.65755	5.52383	7.13858	0.00754429	0.377982	2.64563	0.509332	6.9494	2.86236	0.0906744	0.414728	2.41122
STnc870	-0.691128	11.9692	10.1402	0.00145068	0.0974294	10.2638	0.413028	9.93297	1.63774	0.200636	0.789041	1.26736	-0.147538	12.5918	0.772685	0.379388	0.742653	1.34652
STnc880	0.010729	4.86752	4.71453e-05	0.994522	1	1	0.514696	6.64518	0.822958	0.364317	0.960382	1.04125	0.130709	6.8427	0.214054	0.643608	0.893208	1.11956
STnc890	-1.51223	5.28989	2.06891	0.150329	0.65205	1.53362	-0.0829517	5.97491	0.0125462	0.910816	1	1	-0.268198	6.138	0.575755	0.447981	0.780758	1.28081
STnc920	-0.412079	6.50066	0.535325	0.464377	1	1	-0.764444	7.0113	2.05083	0.152123	0.707849	1.41273	1.17238	6.11235	9.66216	0.00188103	0.0495163	20.1954
STnc925	-1.26235	5.53618	1.97723	0.159682	0.668457	1.49598	-1.17195	4.85186	0.672146	0.412304	0.973122	1.02762	-1.01625	4.04357	1.26359	0.260972	0.642351	1.55678
STnc930	-0.684608	4.61096	0.692352	0.405365	0.956016	1.04601	-2.86827	4.43922	2.01802	0.155441	0.707849	1.41273	0.251278	4.18029	0.109405	0.740822	0.942782	1.06069
STnc940	-0.684608	4.61096	0.692352	0.405365	0.956016	1.04601	1.11797	4.58583	0.650563	0.419911	0.973122	1.02762	1.17764	3.30616	0.695618	0.40426	0.75583	1.32305
STnc950	1.24153e-16	4.28259	0	1	1	1	-1.58792	4.43345	-3.17859e-07	1	1	1	-2.09883	3.4267	2.54832	0.110412	0.451318	2.21573
STnc970	-0.0338832	4.60272	0.000530419	0.981626	1	1	-0.28142	4.95239	0.0874747	0.767412	1	1	-0.864559	5.33554	3.05318	0.0805791	0.402629	2.48368
STnc1010	-1.04454	4.73931	0.47144	0.492326	1	1	1.67179	5.35433	2.70329	0.100142	0.691028	1.44712	0.691349	5.44666	2.33038	0.126871	0.476358	2.09926
STnc1030	-3.12666	4.60497	2.64022	0.104189	0.616506	1.62205	3.23947	4.59517	2.9129	0.0878736	0.691028	1.44712	0.376342	5.78789	0.893857	0.344434	0.712835	1.40285
STnc1040	3.22622	4.60636	2.87181	0.0901433	0.616506	1.62205	-0.863759	5.25548	0.588509	0.442996	0.983971	1.01629	1.90546	3.52474	2.3517	0.125147	0.474732	2.10645
STnc1065	-0.21512	6.85105	0.1831	0.668722	1	1	0.410833	6.91361	0.627044	0.428442	0.975394	1.02523	-0.223495	6.25172	0.45076	0.501974	0.81854	1.22169
STnc1070	-2.28989	4.73701	2.17389	0.14037	0.632578	1.58083	-0.122479	8.31408	0.104861	0.746072	1	1	-0.286384	7.18915	1.32871	0.249036	0.631199	1.58429
STnc1080	1.24153e-16	4.28259	0	1	1	1	-0.421131	4.72485	0.0736059	0.786157	1	1	-0.850792	3.72573	0.754596	0.385025	0.745253	1.34183
STnc1090	3.22622	4.60636	2.87181	0.0901433	0.616506	1.62205	2.12668	4.97476	2.56801	0.109045	0.691028	1.44712	0.202544	4.96585	0.140806	0.707481	0.92641	1.07944
STnc1100	1.24153e-16	4.28259	0	1	1	1	-1.17195	4.85186	0.672146	0.412304	0.973122	1.02762	-1.6554	4.89043	5.44535	0.0196204	0.201032	4.97432
STnc1130	0.371278	5.37907	0.153256	0.695443	1	1	-1.3483	6.33886	3.80944	0.0509644	0.643887	1.55307	0.182835	5.78688	0.216492	0.641726	0.893208	1.11956
STnc1150	0.350959	7.57027	0.767501	0.380991	0.956016	1.04601	1.4745	8.74508	20.9407	4.73721e-06	0.00493143	202.781	0.816732	8.26756	19.2525	1.14518e-05	0.00101028	989.825
STnc1160	-0.0407702	4.75341	0.379883	0.537666	1	1	-1.44999	5.79958	2.98278	0.0841544	0.691028	1.44712	0.558333	6.30672	2.7682	0.096154	0.423419	2.36173
STnc1170	1.24153e-16	4.28259	0	1	1	1	-0.628564	6.61563	1.13959	0.285739	0.884748	1.13027	0.559261	5.03873	1.12386	0.289088	0.672672	1.48661
STnc1180	0.0392213	5.61825	0.0015683	0.968411	1	1	0.753613	6.22963	1.29339	0.255424	0.861741	1.16044	0.418545	5.92258	1.1995	0.273421	0.659174	1.51705
STnc1190	-0.184133	10.5054	0.28673	0.592324	1	1	0.0143827	10.8291	0.00489523	0.944221	1	1	-0.149251	9.80055	1.36585	0.242527	0.628179	1.5919
STnc1200	1.28441	5.19828	1.3985	0.236976	0.808206	1.23731	0.107769	6.45839	0.0307276	0.86085	1	1	-0.0544249	5.39031	0.0138663	0.906262	0.998961	1.00104
STnc1210	-3.08273	4.45157	2.38129	0.122796	0.616506	1.62205	0.609614	4.97668	0.240585	0.623784	1	1	-1.33584	3.89702	2.14236	0.143281	0.502277	1.99093
STnc1220	1.79249	4.44929	4.45162e-09	0.999947	1	1	-1.58792	4.43345	-3.17859e-07	1	1	1	3.5455	3.17748	3.47571	0.0622761	0.358399	2.79019
STnc1275	0.0791949	4.8698	0.00342316	0.953344	1	1	0.425446	9.1129	1.64781	0.199257	0.787495	1.26985	0.0670914	8.54513	0.131785	0.716588	0.9296	1.07573
STnc1280	-2.60453	4.45393	2.29754	0.129579	0.616506	1.62205	-0.246489	7.0499	0.225518	0.634867	1	1	0.211965	6.14536	0.372323	0.541741	0.847284	1.18024
STnc1285	-1.38838	5.9775	3.48977	0.0617491	0.577027	1.73302	-1.0717e-16	4.26777	0	1	1	1	-0.582674	3.62848	0.312747	0.575999	0.871027	1.14807
STnc1290	0.0534595	5.70057	0.00152586	0.968841	1	1	-0.530532	6.41618	0.687543	0.407002	0.973122	1.02762	1.26306	6.20584	11.526	0.000686298	0.024467	40.8714
STnc1320	1.24153e-16	4.28259	0	1	1	1	-1.0717e-16	4.26777	0	1	1	1	-0.434617	4.53357	0.458403	0.498371	0.815288	1.22656
STnc1340	0.707169	6.24846	1.28409	0.257139	0.834091	1.19891	0.622893	6.08492	0.707771	0.400185	0.973122	1.02762	0.44585	7.29442	3.24637	0.0715816	0.386028	2.59048
STnc1380	-3.12666	4.60497	2.64022	0.104189	0.616506	1.62205	-3.12009	4.58701	2.30904	0.128624	0.693049	1.4429	0.145937	5.04029	0.0757198	0.783184	0.959224	1.04251
STnc1385	-0.1856	8.42867	0.24827	0.618296	1	1	0.00203494	7.38206	2.2921e-05	0.99618	1	1	0.431411	6.7487	2.27283	0.131659	0.482738	2.07152
STnc1390	-1.41693	5.2877	1.86152	0.17245	0.696355	1.43605	0.896701	5.08847	0.575815	0.447957	0.983971	1.01629	-0.0434277	5.63088	0.0110601	0.916243	1	1
STnc1400	0.0290727	6.86304	0.00348337	0.952936	1	1	-0.0937743	7.14248	0.036935	0.847597	1	1	1.00467	7.34402	16.1443	5.86934e-05	0.00399902	250.062
STnc1405	-0.319143	7.93217	0.843898	0.358284	0.944238	1.05905	-0.739261	5.9684	0.965154	0.325892	0.931973	1.07299	-0.652157	5.40087	1.97488	0.15993	0.527397	1.89611
STnc1410	-0.0338832	4.60272	0.000530419	0.981626	1	1	-1.90384	5.25066	2.2578	0.132943	0.707849	1.41273	-0.179887	5.57769	0.173185	0.677296	0.909527	1.09947
STnc1460	-0.403068	13.6648	0.902875	0.342012	0.925406	1.08061	0.233354	13.1485	2.36228	0.124301	0.693049	1.4429	0.871838	13.4501	23.3675	1.33818e-06	0.000154783	6460.66
STnc1490	-0.191068	5.44204	0.0420373	0.837549	1	1	0.425368	7.18083	0.689254	0.406418	0.973122	1.02762	-0.502022	6.60754	2.2021	0.137823	0.493659	2.02569
STnc1500	1.24153e-16	4.28259	0	1	1	1	3.23947	4.59517	2.9129	0.0878736	0.691028	1.44712	0.314482	3.8886	0.116518	0.732842	0.938579	1.06544
STnc1510	1.79249	4.44929	4.45162e-09	0.999947	1	1	0.498192	5.18317	0.205811	0.65007	1	1	0.556576	5.03904	1.11013	0.292054	0.675556	1.48026
STnc1530	1.79249	4.44929	4.45162e-09	0.999947	1	1	0.22115	5.07874	0.0362027	0.849097	1	1	0.135189	3.80757	0.0210883	0.884539	0.990965	1.00912
STnc1540	-2.37722	5.18763	3.82862	0.0503844	0.523455	1.91039	-1.0717e-16	4.26777	0	1	1	1	0.663774	3.80575	0.445548	0.504457	0.819762	1.21987
STnc1545	-0.347741	6.5983	0.405714	0.524153	1	1	0.241094	4.98064	0.0301115	0.862238	1	1	-0.162367	5.85853	0.177818	0.673255	0.908359	1.10089
STnc1550	-1.06347	4.97636	0.669807	0.413119	0.957384	1.04451	-0.24361	6.5144	0.164495	0.685052	1	1	0.470929	7.22716	1.88419	0.169859	0.541276	1.84749
STnc1560	-0.425398	6.35129	0.468479	0.493688	1	1	2.12481	4.72369	2.11252	0.146098	0.707849	1.41273	0.196884	4.3072	0.0753905	0.783644	0.959224	1.04251
STnc1565	-0.131509	6.91792	0.0742511	0.785245	1	1	-0.0158799	5.35783	0.000213336	0.988346	1	1	-0.29412	5.37022	0.412873	0.520515	0.829033	1.20622
STnc1580	-0.340283	5.43991	0.129485	0.718967	1	1	2.76624	4.84956	3.82801	0.0504027	0.643887	1.55307	0.50418	4.80397	0.75277	0.385601	0.745253	1.34183
STnc1590	0.139565	9.67878	0.21217	0.645072	1	1	0.178591	9.37279	0.343305	0.557928	1	1	0.182177	10.3497	2.32888	0.126993	0.476358	2.09926
STnc1600	-1.00455	4.60039	0.705607	0.400906	0.956016	1.04601	0.719864	5.17853	0.43577	0.509171	1	1	-0.286711	4.88753	0.252587	0.615259	0.887315	1.127
STnc1640	1.95985	4.45761	1.05005e-07	0.999741	1	1	0.860685	4.97196	0.483385	0.486893	1	1	0.950055	5.73736	5.27924	0.0215812	0.21201	4.71676
STnc1650	1.79249	4.44929	4.45162e-09	0.999947	1	1	-0.421131	4.72485	0.0736059	0.786157	1	1	-1.49763	3.89883	1.96004	0.161509	0.529223	1.88956
STnc1660	-0.050123	7.45146	0.0130279	0.909127	1	1	0.987688	6.75332	3.1692	0.0750393	0.691028	1.44712	-0.0186544	8.02346	0.00881297	0.925207	1	1
STnc1670	-1.93536	5.27559	2.90156	0.0884938	0.616506	1.62205	0.116681	9.61976	0.0661433	0.797037	1	1	0.269671	8.3552	2.12456	0.144955	0.504245	1.98316
STnc1675	0.107512	10.9914	0.456403	0.49931	1	1	-0.851989	8.81389	6.42179	0.0112729	0.447038	2.23695	-0.58878	9.33757	16.9318	3.87469e-05	0.00301011	332.214
STnc1680	-0.329685	6.60111	0.368655	0.543738	1	1	-0.121097	5.85857	0.0244777	0.875676	1	1	0.984883	6.52548	9.51086	0.0020426	0.0526322	18.9998
STnc1685	7.05658	6.63149	41.0838	1.45842e-10	9.48885e-08	1.05387e+07	-1.0717e-16	4.26777	0	1	1	1	1.47962	2.88951	9.9804e-08	0.999748	1	1
STnc1690	0.368005	4.97645	0.0793817	0.778137	1	1	1.11797	4.58583	0.650563	0.419911	0.973122	1.02762	0.585923	5.33943	1.48642	0.222773	0.603295	1.65756
STnc1700	-0.779776	4.74161	0.281912	0.59545	1	1	0.52236	5.58713	0.347786	0.555369	1	1	-0.638849	4.72858	1.15758	0.281967	0.665596	1.50241
STnc1710	0.197842	6.33747	0.109916	0.74024	1	1	0.208115	7.47992	0.183964	0.667988	1	1	-0.126409	8.1011	0.399578	0.527307	0.833448	1.19984
STnc1760	-1.04454	4.73931	0.47144	0.492326	1	1	0.392904	5.34677	0.154698	0.694085	1	1	0.829326	4.8458	2.06196	0.151016	0.515773	1.93884
STnc1820	0.233072	5.94084	0.105812	0.744963	1	1	-1.28867	5.58587	1.91357	0.166567	0.723696	1.3818	-0.554209	6.60528	3.19696	0.0737753	0.391039	2.55729
STnc1830	2.53778	4.61462	-3.3808e-07	1	1	1	0.209413	4.85625	0.0246637	0.875208	1	1	0.779155	4.29797	0.991406	0.319399	0.695946	1.43689
STnc1870	-3.08273	4.45157	2.38129	0.122796	0.616506	1.62205	-1.0717e-16	4.26777	0	1	1	1	-2.87868	3.18145	3.69257	0.0546554	0.335869	2.97735
STnc1880	0.231373	6.04613	0.118119	0.731084	1	1	-0.466239	5.26949	0.200095	0.654644	1	1	-0.502609	6.20192	2.16687	0.141013	0.498572	2.00573
STnc1890	1.24153e-16	4.28259	0	1	1	1	-1.58792	4.43345	-3.17859e-07	1	1	1	-1.06133	3.53086	0.906825	0.340958	0.710937	1.40659
STnc1920	0.0707155	5.7854	0.00319281	0.95494	1	1	-0.0806284	7.81094	0.0404609	0.840582	1	1	-0.0572075	6.31535	0.0293827	0.863898	0.984517	1.01573
STnc1990	-0.131945	5.6823	0.0284041	0.866162	1	1	0.676047	6.06452	0.88795	0.346034	0.940828	1.06289	-0.289553	6.39967	0.763774	0.38215	0.744708	1.34281
STnc2000	0.178866	5.91013	0.0208793	0.885108	1	1	0.363825	5.59216	0.173705	0.67684	1	1	0.635725	6.4623	3.96784	0.0463773	0.313486	3.18994
STnc2010	-1.50805	4.85947	1.39908	0.236877	0.808206	1.23731	2.45125	5.87121	8.44848	0.00365348	0.29256	3.41811	-0.197506	6.2059	0.336875	0.561639	0.861069	1.16135
STnc2030	1.30965	5.27283	1.39677	0.237265	0.808223	1.23728	-1.43514	5.27059	1.72726	0.188761	0.76104	1.31399	-0.212806	6.53604	0.446062	0.504211	0.819762	1.21987
STnc2040	1.24153e-16	4.28259	0	1	1	1	-1.0717e-16	4.26777	0	1	1	1	-0.479264	3.04513	0.130454	0.717962	0.9296	1.07573
STnc2070	-0.0448215	9.18703	0.0257456	0.872523	1	1	0.312393	9.11285	1.22324	0.268726	0.874725	1.14322	0.306329	11.1678	2.67776	0.101759	0.434499	2.3015
STnc2080	0.0362098	7.40587	0.00771939	0.929988	1	1	0.270294	9.05413	0.736218	0.390875	0.973122	1.02762	0.552685	8.85494	9.3208	0.00226567	0.0561563	17.8074
STnc2090	-1.4426	8.28642	18.9234	1.3607e-05	0.00307932	324.747	-0.69768	10.2301	3.40732	0.0649076	0.648803	1.5413	-0.554182	9.92747	23.8762	1.02735e-06	0.000127318	7854.38
STnc2100	1.24153e-16	4.28259	0	1	1	1	-1.0717e-16	4.26777	0	1	1	1	-1.8332	3.31009	1.68322	0.194498	0.570987	1.75135
STnc2110	1.79249	4.44929	4.45162e-09	0.999947	1	1	1.58735	4.85905	1.26804	0.260134	0.861741	1.16044	-0.0114608	5.55941	0.000807979	0.977323	1	1
STnc2130	-0.631039	6.14105	0.928732	0.335193	0.920623	1.08622	0.376107	7.02656	0.563146	0.452996	0.990582	1.00951	0.310307	5.8648	0.63875	0.424164	0.764661	1.30777
STnc2160	-1.3765	4.86621	0.989464	0.319873	0.917969	1.08936	0.80316	5.42894	0.683972	0.408222	0.973122	1.02762	0.14849	4.3096	0.0400411	0.8414	0.975822	1.02478
STnc2170	-0.684608	4.61096	0.692352	0.405365	0.956016	1.04601	-1.0717e-16	4.26777	0	1	1	1	1.06443	3.62771	0.968576	0.325036	0.699384	1.42983
STnc2175	-2.60453	4.45393	2.29754	0.129579	0.616506	1.62205	0.456447	5.16506	0.171795	0.678522	1	1	-0.670301	3.4232	0.320571	0.571265	0.867396	1.15288
STnc2180	0.0196333	8.39232	0.00390031	0.950203	1	1	-0.182754	6.19214	0.0714056	0.789301	1	1	0.0280111	6.79105	0.0100429	0.920174	1	1
STnc3000	-3.08273	4.45157	2.38129	0.122796	0.616506	1.62205	3.06629	4.43803	2.42279	0.119582	0.691028	1.44712	-2.30173	3.183	3.43238	0.0639299	0.363445	2.75145
STnc3020	1.24153e-16	4.28259	0	1	1	1	-0.473745	5.44548	0.251608	0.615945	1	1	-1.47792	4.30801	3.02342	0.0820701	0.405049	2.46883
STnc3030	-0.735493	5.27786	0.515511	0.472763	1	1	0.309414	6.27644	0.21533	0.642622	1	1	0.36277	5.27584	0.577179	0.44742	0.780758	1.28081
STnc3040	1.24153e-16	4.28259	0	1	1	1	-1.0717e-16	4.26777	0	1	1	1	-3.83073	3.18381	4.74522	0.0293798	0.246917	4.04994
STnc3060	-3.08273	4.45157	2.38129	0.122796	0.616506	1.62205	0.974903	5.5085	1.12192	0.289505	0.888487	1.12551	-0.408817	4.24764	0.297282	0.585592	0.876862	1.14043
STnc3070	-0.203585	5.54303	0.0575867	0.810352	1	1	0.572406	4.85071	0.17829	0.672847	1	1	0.321842	5.65279	0.573392	0.448914	0.781471	1.27964
STnc3080	-0.224817	5.3756	0.0596604	0.807033	1	1	0.716896	6.96898	1.94421	0.163212	0.715641	1.39735	0.687028	7.88759	10.8434	0.00099148	0.0316605	31.5851
STnc3090	1.79249	4.44929	4.45162e-09	0.999947	1	1	1.40379	5.45067	2.00708	0.156567	0.710012	1.40843	1.13345	3.96445	1.55969	0.21171	0.588946	1.69795
STnc3100	-2.87945	5.9702	10.7216	0.00105895	0.0798813	12.5186	-1.03077	5.93855	1.53728	0.215023	0.808084	1.23749	-0.0902689	6.71901	0.095725	0.757021	0.949152	1.05357
STnc3110	-0.890007	5.09032	0.607083	0.435888	0.978202	1.02228	0.454428	7.12372	0.744553	0.388206	0.973122	1.02762	0.0920959	6.30304	0.0772438	0.781068	0.959224	1.04251
STnc3120	1.24153e-16	4.28259	0	1	1	1	1.82311	4.98027	1.88508	0.169758	0.726169	1.37709	1.87947	4.3017	5.54548	0.0185285	0.196189	5.09712
STnc3140	2.39201	4.59814	1.13674e-08	0.999915	1	1	0.34482	5.34742	0.120795	0.728174	1	1	-1.01827	5.45859	5.09443	0.0240028	0.221516	4.51435
STnc3150	2.00979	5.08391	2.50292	0.113636	0.616506	1.62205	0.581872	5.58656	0.395352	0.5295	1	1	-0.0835659	6.18634	0.0599036	0.806648	0.966022	1.03517
STnc3160	0.609502	4.9879	0.256119	0.612799	1	1	-0.279953	5.34333	0.0713516	0.789379	1	1	1.38797	4.52425	4.06875	0.0436836	0.304665	3.2823
STnc3170	1.24153e-16	4.28259	0	1	1	1	0.763928	7.78641	3.5886	0.0581774	0.646065	1.54783	-0.163371	6.65324	0.284267	0.593918	0.880548	1.13566
STnc3180	1.24153e-16	4.28259	0	1	1	1	-4.60296	4.73164	5.93192	0.014869	0.494081	2.02396	-0.615698	4.04384	0.569407	0.450495	0.782929	1.27726
STnc3200	1.24153e-16	4.28259	0	1	1	1	-1.0717e-16	4.26777	0	1	1	1	1.20986	3.30656	0.759179	0.383586	0.744708	1.34281
STnc3210	1.24153e-16	4.28259	0	1	1	1	3.06629	4.43803	2.42279	0.119582	0.691028	1.44712	1.93162	3.03954	-2.68689e-07	1	1	1
STnc3220	0.178212	6.44226	0.0936526	0.759584	1	1	-0.843471	6.17358	1.45612	0.227548	0.828591	1.20687	0.173201	6.1261	0.22291	0.636832	0.89216	1.12087
STnc3230	1.76709	4.99374	1.78408	0.181649	0.71196	1.40457	0.219258	5.07948	0.036445	0.848599	1	1	-0.316002	4.36747	0.209563	0.64711	0.893401	1.11932
STnc3270	-0.0338832	4.60272	0.000530419	0.981626	1	1	0.964	4.9567	0.842518	0.358678	0.954945	1.04718	1.22772	4.62256	3.56445	0.0590292	0.347172	2.88042
STnc3280	2.39201	4.59814	1.13674e-08	0.999915	1	1	-3.41772	4.72041	2.96602	0.0850307	0.691028	1.44712	0.845101	3.62997	0.492126	0.48298	0.809895	1.23473
STnc3290	2.39201	4.59814	1.13674e-08	0.999915	1	1	-0.14238	4.86101	0.0125449	0.91082	1	1	-0.446326	4.53092	0.480107	0.488374	0.810496	1.23381
STnc3300	-3.08273	4.45157	2.38129	0.122796	0.616506	1.62205	-2.0109	5.16729	2.54897	0.110366	0.691028	1.44712	0.674812	4.75278	1.07647	0.299488	0.678995	1.47276
STnc3310	0.484906	5.62166	0.323221	0.569678	1	1	0.0748907	5.96683	0.0104094	0.918736	1	1	-0.153466	5.36803	0.112103	0.737763	0.941221	1.06245
STnc3330	1.24153e-16	4.28259	0	1	1	1	-3.8795	4.72601	3.92341	0.0476181	0.637128	1.56954	1.05716	3.62507	0.956234	0.328138	0.701591	1.42533
STnc3340	1.24153e-16	4.28259	0	1	1	1	-1.0717e-16	4.26777	0	1	1	1	-1.06133	3.53086	0.906825	0.340958	0.710937	1.40659
STnc3350	-0.667579	4.97861	0.289169	0.590754	1	1	-0.421131	4.72485	0.0736059	0.786157	1	1	-0.158267	4.30863	0.0493698	0.824164	0.970312	1.0306
STnc3400	-0.584048	4.98208	0.227981	0.633025	1	1	0.445487	5.34612	0.19189	0.661348	1	1	-0.913975	4.73114	2.29305	0.129954	0.481652	2.07619
STnc3410	-1.14655	5.19335	1.13599	0.286502	0.87927	1.13731	2.12481	4.72369	2.11252	0.146098	0.707849	1.41273	0.105315	5.42407	0.0552157	0.814224	0.966047	1.03515
STnc3420	2.76456	4.73257	1.50623e-08	0.999902	1	1	-3.06314	4.94809	1.29871e-07	0.999712	1	1	-1.37686	4.53888	4.21586	0.0400478	0.291535	3.43012
STnc3430	-3.71859	4.74384	4.11622	0.0424738	0.495385	2.01863	-1.26692	5.26463	1.30534	0.253241	0.861741	1.16044	-0.205522	6.13621	0.251666	0.615905	0.887315	1.127
STnc3440	1.79249	4.44929	4.45162e-09	0.999947	1	1	-0.931001	5.72005	1.17641	0.278089	0.879547	1.13695	-1.3483	4.68376	4.56969	0.0325424	0.26019	3.84335
STnc3460	0.635045	6.09101	0.890201	0.345423	0.928058	1.07752	-0.967196	5.59992	1.17624	0.278122	0.879547	1.13695	-0.189392	6.35294	0.33008	0.565612	0.865002	1.15607
STnc3480	-0.473331	5.66338	0.314781	0.574761	1	1	-2.18901	4.58133	1.3084e-07	0.999711	1	1	-0.116453	5.33689	0.062019	0.803333	0.966022	1.03517
STnc3490	1.24153e-16	4.28259	0	1	1	1	-1.0717e-16	4.26777	0	1	1	1	-1.30392	3.18064	0.714792	0.397857	0.754093	1.3261
STnc3500	-0.0338832	4.60272	0.000530419	0.981626	1	1	0.105489	5.71902	0.01628	0.898471	1	1	0.0400731	5.17358	0.00583218	0.939126	1	1
STnc3510	2.2074	5.6265	5.44706	0.0196013	0.41139	2.43078	-2.86827	4.43922	2.01802	0.155441	0.707849	1.41273	-2.04138	4.73435	9.98158	0.00158114	0.0447274	22.3577
STnc3540	-0.538166	7.30231	1.61555	0.203714	0.758686	1.31807	0.245643	8.33846	0.494698	0.481839	1	1	0.180668	8.48743	0.492476	0.482825	0.809895	1.23473
STnc3550	1.76709	4.99374	1.78408	0.181649	0.71196	1.40457	-1.88606	5.51218	3.50491	0.0611871	0.646065	1.54783	0.273362	5.24002	0.316427	0.573763	0.869839	1.14964
STnc3580	1.95985	4.45761	1.05005e-07	0.999741	1	1	-2.84455	4.83643	1.04659e-07	0.999742	1	1	1.53085	3.80423	2.3289	0.126992	0.476358	2.09926
STnc3600	1.24153e-16	4.28259	0	1	1	1	-1.0717e-16	4.26777	0	1	1	1	0.0324807	4.11356	0.00165937	0.967507	1	1
STnc3610	-0.0592083	7.0411	0.016065	0.89914	1	1	0.785708	6.07651	1.20121	0.27308	0.877739	1.13929	0.468014	6.42806	2.15324	0.142269	0.500685	1.99726
STnc3620	1.24153e-16	4.28259	0	1	1	1	1.29439	4.72847	0.72028	0.396052	0.973122	1.02762	-2.09883	3.4267	2.54832	0.110412	0.451318	2.21573
STnc3630	0.628962	4.73709	0.144779	0.703575	1	1	0.63165	5.26311	0.368467	0.543841	1	1	0.224283	6.11399	0.40727	0.523359	0.831636	1.20245
STnc3640	-0.779776	4.74161	0.281912	0.59545	1	1	0.25763	5.71413	0.0953457	0.757488	1	1	-0.0729406	6.01158	0.0403751	0.840749	0.975746	1.02486
STnc3680	0.252308	7.84006	0.42129	0.516294	1	1	-0.421366	7.03717	0.693857	0.404856	0.973122	1.02762	0.244022	8.07583	1.40268	0.236275	0.619239	1.61488
STnc3700	-2.00627	5.09246	2.62645	0.105097	0.616506	1.62205	0.403777	5.26838	0.154539	0.694235	1	1	-0.393597	4.81028	0.47279	0.491707	0.811456	1.23235
STnc3720	2.39201	4.59814	1.13674e-08	0.999915	1	1	0.745722	5.42957	0.608168	0.435479	0.976967	1.02358	0.604545	4.96281	1.21875	0.269606	0.655273	1.52608
STnc3730	0.0392213	5.61825	0.0015683	0.968411	1	1	0.293828	9.0598	0.98266	0.321543	0.928589	1.0769	0.255217	7.77049	1.33034	0.248745	0.631199	1.58429
STnc3750	1.79249	4.44929	4.45162e-09	0.999947	1	1	0.0814024	5.66327	0.00892857	0.924719	1	1	-0.270818	5.38524	0.303149	0.581915	0.874637	1.14333
STnc3770	-0.684608	4.61096	0.692352	0.405365	0.956016	1.04601	2.02979	5.17349	3.18733	0.0742111	0.691028	1.44712	0.438063	4.57168	0.439759	0.507239	0.820695	1.21848
STnc3790	1.79249	4.44929	4.45162e-09	0.999947	1	1	4.83942	4.72814	7.1195	0.007625	0.377982	2.64563	0.222313	4.18274	0.0824108	0.774057	0.957226	1.04469
STnc3800	1.95985	4.45761	1.05005e-07	0.999741	1	1	0.978951	6.43481	2.5101	0.113118	0.691028	1.44712	-0.832905	5.28403	3.03836	0.0813181	0.404248	2.47373
STnc3830	-0.0338832	4.60272	0.000530419	0.981626	1	1	0.822085	4.7341	0.289386	0.590614	1	1	-0.606116	4.53913	0.710712	0.399207	0.754093	1.3261
STnc3850	0.564146	4.98217	0.21798	0.640583	1	1	-0.0726941	5.45411	0.00631362	0.936668	1	1	0.677864	4.88839	1.45352	0.227964	0.612256	1.63331
STnc3860	1.24153e-16	4.28259	0	1	1	1	-3.93352	4.5927	3.99476	0.0456419	0.637128	1.56954	-1.07759	4.37222	2.26059	0.132703	0.485057	2.06162
STnc3870	-0.890865	5.96104	1.26969	0.259824	0.835153	1.19739	1.24948	7.31877	7.20139	0.0072847	0.377982	2.64563	-0.32035	8.56616	3.3053	0.0690568	0.381491	2.62129
STnc3880	1.79249	4.44929	4.45162e-09	0.999947	1	1	1.80469	5.17741	2.54595	0.110577	0.691028	1.44712	1.35999	4.04098	2.46296	0.116559	0.460488	2.17161
STnc3890	-2.60453	4.45393	2.29754	0.129579	0.616506	1.62205	0.59916	4.97591	0.228582	0.632577	1	1	-0.52205	4.53415	0.634549	0.425692	0.764661	1.30777
STnc3920	1.24153e-16	4.28259	0	1	1	1	-1.0717e-16	4.26777	0	1	1	1	1.3054e-15	2.72161	0	1	1	1
STnc3950	1.79249	4.44929	4.45162e-09	0.999947	1	1	-1.18025	4.85105	0.673235	0.411926	0.973122	1.02762	-2.55422	3.42399	3.07176	0.0796633	0.402396	2.48511
STnc3960	0.488497	5.60132	0.339859	0.559911	1	1	-4.70536	5.16308	7.41827	0.0064565	0.377982	2.64563	-0.290009	4.42141	0.172917	0.677532	0.90961	1.09937
STnc3970	3.70229	4.74069	4.09092	0.0431142	0.495385	2.01863	-0.176209	5.2829	0.0306825	0.860951	1	1	-0.00411131	5.1136	6.70856e-05	0.993465	1	1
STnc3990	0.00636784	4.60862	0.000707892	0.978774	1	1	-0.801514	4.84632	0.297206	0.58564	1	1	-1.64836	4.47954	4.75919	0.0291422	0.246917	4.04994
STnc4000	0.71952	5.48162	0.369203	0.543439	1	1	0.687118	5.60176	0.6257	0.428937	0.975794	1.02481	-0.654576	6.22567	3.68226	0.0549942	0.336199	2.97443
STnc4010	1.24153e-16	4.28259	0	1	1	1	-3.93352	4.5927	3.99476	0.0456419	0.637128	1.56954	-1.30392	3.18064	0.714792	0.397857	0.754093	1.3261
STnc4020	1.24153e-16	4.28259	0	1	1	1	3.06629	4.43803	2.42279	0.119582	0.691028	1.44712	0.845101	3.62997	0.492126	0.48298	0.809895	1.23473
STnc4040	0.0276792	4.87209	1.28488e-05	0.99714	1	1	0.492175	5.58771	0.317794	0.572936	1	1	0.583018	4.52137	0.717556	0.396947	0.754093	1.3261
STnc4070	-3.12666	4.60497	2.64022	0.104189	0.616506	1.62205	-3.12009	4.58701	2.30904	0.128624	0.693049	1.4429	-0.177388	3.53086	0.0276829	0.867856	0.98495	1.01528
STnc4080	-0.396201	5.43365	0.177073	0.673901	1	1	-0.887569	4.72963	0.334001	0.563313	1	1	-0.424326	5.65802	1.06946	0.301067	0.680145	1.47027
STnc4100	2.53778	4.61462	-3.3808e-07	1	1	1	-0.0515135	5.25895	0.00213164	0.963175	1	1	2.8116	4.52449	11.6038	0.000658181	0.0241256	41.4498
STnc4110	1.24153e-16	4.28259	0	1	1	1	1.29439	4.72847	0.72028	0.396052	0.973122	1.02762	-1.09758	4.90218	3.6355	0.0565595	0.340732	2.93486
STnc4120	1.5738	5.35961	2.22113	0.136133	0.632578	1.58083	0.593098	6.25978	0.80534	0.369501	0.968433	1.0326	0.0271833	6.09793	0.00567056	0.939974	1	1
STnc4130	-2.60453	4.45393	2.29754	0.129579	0.616506	1.62205	-0.857942	4.73047	0.31549	0.574331	1	1	-2.55422	3.42399	3.07176	0.0796633	0.402396	2.48511
STnc4140	0.244679	5.67411	0.0914706	0.762316	1	1	-0.703856	6.08127	0.969142	0.324894	0.930696	1.07446	-0.01936	5.49302	0.0019959	0.964366	1	1
STnc4150	1.24153e-16	4.28259	0	1	1	1	-1.0717e-16	4.26777	0	1	1	1	0.633666	3.53008	0.270303	0.603129	0.883389	1.132
STnc4160	1.24153e-16	4.28259	0	1	1	1	0.624537	5.35999	0.39926	0.527472	1	1	2.18359	3.62507	3.39206	0.0655111	0.367837	2.71859
STnc4170	2.39201	4.59814	1.13674e-08	0.999915	1	1	4.00204	4.73293	4.90523	0.0267755	0.577967	1.7302	-0.174724	4.63715	0.0756673	0.783257	0.959224	1.04251
STnc4190	1.65076	4.99601	1.41261	0.234624	0.808206	1.23731	-1.0717e-16	4.26777	0	1	1	1	-1.37122	3.71972	1.49673	0.221175	0.601189	1.66337
STnc4200	-0.361662	6.92561	0.557573	0.45524	0.99518	1.00484	0.0312375	8.21293	0.00735694	0.931647	1	1	0.319445	8.50652	3.19348	0.0739324	0.391271	2.55577
STnc4210	-0.387411	5.61275	0.221968	0.637545	1	1	-1.98444	4.97425	2.16738	0.140966	0.707849	1.41273	0.461407	4.42436	0.446362	0.504068	0.819762	1.21987
STnc4220	0.0170468	6.69368	0.00090189	0.976042	1	1	-0.597966	5.80676	0.558155	0.455005	0.992035	1.00803	0.0441275	6.41452	0.019126	0.890006	0.993818	1.00622
STnc4230	-1.02654	7.14036	4.76984	0.0289625	0.459145	2.17796	-0.847161	6.91001	2.20772	0.137321	0.707849	1.41273	-0.266411	6.20567	0.619251	0.431326	0.767801	1.30242
STnc4240	-0.290152	7.04744	0.361765	0.547528	1	1	-1.29671	5.06089	0.883935	0.347126	0.940828	1.06289	-0.832172	6.16148	5.52062	0.0187936	0.196189	5.09712
STnc4250	-0.0460772	7.14562	0.0104927	0.918412	1	1	1.06899	5.91129	1.97876	0.159521	0.712729	1.40306	0.332803	5.64972	0.646997	0.421189	0.763744	1.30934
STnc4260	0.00636784	4.60862	0.000707892	0.978774	1	1	-0.132567	5.28358	0.0176372	0.894348	1	1	-0.533239	5.0533	1.02105	0.312271	0.69137	1.4464
SLnc0002	-3.08273	4.45157	2.38129	0.122796	0.616506	1.62205	-0.29366	8.66037	0.78076	0.376909	0.972149	1.02865	0.156353	8.17111	0.71093	0.399135	0.754093	1.3261
SLnc0010	1.95985	4.45761	1.05005e-07	0.999741	1	1	-0.38294	5.36567	0.146374	0.702025	1	1	1.40988	4.67717	3.83895	0.050075	0.320986	3.1154
SLnc0010a	0.949167	5.38472	0.932578	0.334194	0.920623	1.08622	-0.0602131	6.28248	0.00855397	0.926311	1	1	0.488634	6.44106	2.37152	0.123566	0.47222	2.11766
SLnc0014	-0.349617	10.2985	1.22572	0.268241	0.844893	1.18358	0.463954	9.24967	1.93679	0.164017	0.716801	1.39509	-0.00951912	8.76071	0.00273165	0.958317	1	1
SLnc0022	1.52088	7.9795	17.0967	3.55233e-05	0.00684809	146.026	0.118101	7.09465	0.0544137	0.815554	1	1	0.749353	6.8172	6.96355	0.00831868	0.127725	7.82933
SLnc0030	0.582083	6.84147	1.12206	0.289475	0.879963	1.13641	0.0211378	6.513	0.00122309	0.972102	1	1	0.347203	6.78036	1.30045	0.254132	0.636622	1.57079
SLnc0030a	1.24153e-16	4.28259	0	1	1	1	4.15827	4.59035	4.7953	0.0285375	0.577967	1.7302	1.3904	4.71638	4.8027	0.0284151	0.245712	4.0698
SLnc0031	1.79249	4.44929	4.45162e-09	0.999947	1	1	0.193493	4.59065	0.0125663	0.910745	1	1	-0.295779	4.58447	0.222241	0.637337	0.89216	1.12087
SLnc0035	0.141807	8.06881	0.175487	0.675281	1	1	0.810302	6.7933	2.18999	0.13891	0.707849	1.41273	0.602821	6.68844	4.07823	0.0434393	0.304257	3.2867
SLnc0039	0.772956	5.28822	0.603767	0.437144	0.978202	1.02228	0.0679065	9.15381	0.0577544	0.810081	1	1	-0.0560759	8.22278	0.0408715	0.839786	0.975746	1.02486
SLnc0048	-0.862186	5.37549	0.818109	0.365734	0.950621	1.05194	0.567385	6.68391	1.00587	0.315895	0.926199	1.07968	0.184192	7.02782	0.496832	0.480895	0.80796	1.23768
SLnc1001	1.24153e-16	4.28259	0	1	1	1	-1.0717e-16	4.26777	0	1	1	1	1.3054e-15	2.72161	0	1	1	1
SLnc1002	0.63901	5.45852	0.50676	0.476545	1	1	1.19339	5.60402	1.77382	0.18291	0.754018	1.32623	0.83925	7.21693	10.91	0.000956476	0.0311154	32.1385
SLnc1029	1.24153e-16	4.28259	0	1	1	1	-1.0717e-16	4.26777	0	1	1	1	2.22837	3.71413	3.3652	0.0665874	0.371875	2.68907
SLnc1006	0.084812	6.29085	0.0191189	0.890026	1	1	0.0335409	6.38093	0.00284992	0.957425	1	1	-0.428284	8.1476	4.51048	0.0336877	0.266481	3.75261
SLnc1008	1.24153e-16	4.28259	0	1	1	1	-1.58792	4.43345	-3.17859e-07	1	1	1	1.6775	2.89193	5.37116e-09	0.999942	1	1
SLnc1013	-0.963007	4.74746	0.462276	0.496562	1	1	0.209413	4.85625	0.0246637	0.875208	1	1	1.11292	3.79983	0.891329	0.345117	0.713444	1.40165
SLnc1014	-1.88558	4.74977	2.10123	0.147181	0.650319	1.53771	-0.633589	4.59635	0.397106	0.528588	1	1	1.17686	3.30382	0.710844	0.399164	0.754093	1.3261
SLnc1015	1.44023	4.8676	1.11833	0.290278	0.879963	1.13641	-4.99761	5.25768	8.94828	0.00277731	0.254112	3.93528	-0.150742	4.52954	0.0552064	0.814239	0.966047	1.03515
SLnc1016	-2.3553	4.97852	2.76837	0.096144	0.616506	1.62205	-1.0717e-16	4.26777	0	1	1	1	-0.865082	4.31103	1.44934	0.228634	0.612474	1.63272
SLnc1017	-0.624177	5.28342	0.393557	0.530436	1	1	-0.226511	6.66464	0.160374	0.688812	1	1	0.576586	5.84333	2.11079	0.146264	0.505514	1.97819
SLnc1018	1.79249	4.44929	4.45162e-09	0.999947	1	1	-1.0717e-16	4.26777	0	1	1	1	1.3054e-15	2.72161	0	1	1	1
SLnc1019	-0.0563309	6.24013	0.00821966	0.927761	1	1	1.06393	6.08012	2.21937	0.136289	0.707849	1.41273	-0.872743	5.92004	5.19805	0.0226123	0.217532	4.59704
SLnc1021	0.333211	5.36922	0.124221	0.724501	1	1	-0.486173	6.17298	0.503318	0.478046	1	1	-0.413442	6.66065	1.96549	0.160928	0.528976	1.89045
SLnc1022	1.24153e-16	4.28259	0	1	1	1	-2.86827	4.43922	2.01802	0.155441	0.707849	1.41273	-2.24429	3.30969	2.28134	0.130939	0.481652	2.07619
SLnc1024	1.24153e-16	4.28259	0	1	1	1	3.06629	4.43803	2.42279	0.119582	0.691028	1.44712	1.3054e-15	2.72161	0	1	1	1
SLnc1025	1.95985	4.45761	1.05005e-07	0.999741	1	1	4.00204	4.73293	4.90523	0.0267755	0.577967	1.7302	0.0261814	3.42432	0.942253	0.331699	0.705844	1.41674
SLnc1026	2.39201	4.59814	1.13674e-08	0.999915	1	1	2.77946	5.07797	4.80042	0.0284527	0.577967	1.7302	-1.74966	3.62662	1.64733	0.199323	0.573676	1.74314
SLnc1027	1.24153e-16	4.28259	0	1	1	1	3.06629	4.43803	2.42279	0.119582	0.691028	1.44712	0.49741	4.1132	0.393308	0.530566	0.836087	1.19605
SLnc1028	0.441988	4.97992	0.121666	0.727235	1	1	-1.86	5.07167	2.05207	0.151999	0.707849	1.41273	-0.845371	5.12091	2.75791	0.0967746	0.424	2.35849
StyR-3	-0.0688559	6.0429	0.0106176	0.91793	1	1	1.90203	6.94211	12.1784	0.000483459	0.119829	8.34524	-0.0420461	8.80903	0.0549727	0.814626	0.966047	1.03515
StyR-8	0.0062193	11.6338	0.00221322	0.962477	1	1	0.372697	8.50698	0.971611	0.324279	0.930696	1.07446	0.225663	10.6164	3.43189	0.0639487	0.363445	2.75145
StyR-24a	1.24153e-16	4.28259	0	1	1	1	-1.0717e-16	4.26777	0	1	1	1	0.146227	3.30149	0.00771749	0.929996	1	1
StyR-24b	1.24153e-16	4.28259	0	1	1	1	-1.0717e-16	4.26777	0	1	1	1	-0.835142	3.17828	1.29428	0.25526	0.636622	1.57079
StyR-24c	1.24153e-16	4.28259	0	1	1	1	-3.93352	4.5927	3.99476	0.0456419	0.637128	1.56954	3.5455	3.17748	3.47571	0.0622761	0.358399	2.79019
StyR-24d	1.24153e-16	4.28259	0	1	1	1	-1.0717e-16	4.26777	0	1	1	1	1.3054e-15	2.72161	0	1	1	1
StyR-24e	1.79249	4.44929	4.45162e-09	0.999947	1	1	-1.0717e-16	4.26777	0	1	1	1	1.6775	2.89193	5.37116e-09	0.999942	1	1
StyR-24f	-1.30438	4.86849	0.926767	0.335705	0.920623	1.08622	-0.491524	5.18501	0.203657	0.651785	1	1	-1.17661	3.81129	1.49772	0.221023	0.601189	1.66337
StyR-24g	1.24153e-16	4.28259	0	1	1	1	-1.0717e-16	4.26777	0	1	1	1	1.3054e-15	2.72161	0	1	1	1
StyR-27	1.24153e-16	4.28259	0	1	1	1	-4.99294	5.41512	9.20813	0.00240943	0.236624	4.22612	1.08903	4.71583	3.07474	0.0795173	0.402396	2.48511
StyR-29	0.334685	11.3309	2.44945	0.117566	0.616506	1.62205	0.427841	7.95648	1.21052	0.27123	0.877739	1.13929	-0.164448	9.42395	1.3672	0.242294	0.628179	1.5919
StyR-44a	0.911047	4.74523	0.37241	0.541694	1	1	2.40811	4.60002	1.41562e-07	0.9997	1	1	0.91294	6.09374	6.06906	0.013757	0.167694	5.96325
StyR-44b	0.622926	5.80594	0.677056	0.410602	0.957384	1.04451	-2.86827	4.43922	2.01802	0.155441	0.707849	1.41273	0.533389	8.06783	7.32502	0.00680013	0.112364	8.89964
StyR-44c	0.464053	5.19255	0.19863	0.655829	1	1	0.188476	4.59152	0.0124311	0.911224	1	1	0.153033	4.80475	0.0637744	0.800627	0.966022	1.03517
StyR-44d	1.24153e-16	4.28259	0	1	1	1	-1.0717e-16	4.26777	0	1	1	1	-1.63576	3.72611	2.5418	0.110869	0.451318	2.21573
StyR-44e	1.24153e-16	4.28259	0	1	1	1	-1.0717e-16	4.26777	0	1	1	1	0.774921	3.5278	0.475083	0.490658	0.810496	1.23381
StyR-44f	1.24153e-16	4.28259	0	1	1	1	-1.0717e-16	4.26777	0	1	1	1	-2.65558	2.89276	2.89816	0.0886807	0.410467	2.43625
StyR-44g	1.24153e-16	4.28259	0	1	1	1	-1.0717e-16	4.26777	0	1	1	1	-2.65558	2.89276	2.89816	0.0886807	0.410467	2.43625
StyR-51	0.235956	10.5656	2.04321	0.152887	0.65419	1.52861	1.11631	7.3207	4.68472	0.030432	0.584497	1.71087	0.324737	8.87764	2.34762	0.125474	0.474978	2.10536
StyR-55	0.193334	9.83457	0.708056	0.40009	0.956016	1.04601	0.726306	7.88327	3.42614	0.064172	0.646065	1.54783	0.541755	9.64212	18.0631	2.13704e-05	0.00179408	557.388
StyR-88	-0.374981	7.71405	0.93985	0.332316	0.920623	1.08622	-0.404495	7.06342	0.586108	0.443928	0.983971	1.01629	-0.537359	7.85291	6.66787	0.00981662	0.141435	7.07038
StyR-90	1.24153e-16	4.28259	0	1	1	1	-1.0717e-16	4.26777	0	1	1	1	-2.47546	2.89234	2.79045	0.0948273	0.420483	2.37822
StyR-99	0.255926	7.3751	0.373945	0.540862	1	1	0.517379	7.57203	1.46229	0.226567	0.828092	1.20759	0.470177	7.9372	5.13989	0.0233821	0.218892	4.56847
StyR-103a	1.24153e-16	4.28259	0	1	1	1	-1.0717e-16	4.26777	0	1	1	1	1.3054e-15	2.72161	0	1	1	1
StyR-103b	1.24153e-16	4.28259	0	1	1	1	-1.0717e-16	4.26777	0	1	1	1	1.3054e-15	2.72161	0	1	1	1
StyR-103c	1.24153e-16	4.28259	0	1	1	1	-1.0717e-16	4.26777	0	1	1	1	1.3054e-15	2.72161	0	1	1	1
StyR-103d	1.24153e-16	4.28259	0	1	1	1	-1.0717e-16	4.26777	0	1	1	1	1.3054e-15	2.72161	0	1	1	1
StyR-103e	1.24153e-16	4.28259	0	1	1	1	-1.0717e-16	4.26777	0	1	1	1	1.3054e-15	2.72161	0	1	1	1
StyR-103f	1.24153e-16	4.28259	0	1	1	1	-1.0717e-16	4.26777	0	1	1	1	1.3054e-15	2.72161	0	1	1	1
StyR-103g	1.24153e-16	4.28259	0	1	1	1	-1.0717e-16	4.26777	0	1	1	1	1.3054e-15	2.72161	0	1	1	1
StyR-122	-2.60453	4.45393	2.29754	0.129579	0.616506	1.62205	0.0798864	4.7389	0.141423	0.706871	1	1	-0.410023	4.11815	0.273068	0.601281	0.883389	1.132
StyR-126	0.686743	5.28046	0.457507	0.498791	1	1	-0.726079	6.90802	1.62657	0.202178	0.79123	1.26386	0.307407	5.90538	0.65427	0.41859	0.762568	1.31136
StyR-128	1.24153e-16	4.28259	0	1	1	1	-1.0717e-16	4.26777	0	1	1	1	-0.991393	3.04473	1.42597	0.232423	0.613158	1.6309
StyR-134	4.90311	5.19969	9.75183	0.00179144	0.112343	8.90133	-0.10874	6.04351	0.0230822	0.879244	1	1	0.267045	6.21311	0.609643	0.434922	0.771135	1.29679
StyR-137	1.24153e-16	4.28259	0	1	1	1	-1.0717e-16	4.26777	0	1	1	1	1.3054e-15	2.72161	0	1	1	1
StyR-150	-4.54227	4.60265	4.73512	0.0295528	0.459145	2.17796	-1.51094	4.85741	1.13159	0.287437	0.884748	1.13027	-0.144663	4.67358	0.0548932	0.814758	0.966047	1.03515
StyR-169	-1.21426	5.19557	1.26004	0.261644	0.835153	1.19739	-1.60549	5.50204	2.45634	0.117051	0.691028	1.44712	0.749202	3.80977	0.599158	0.4389	0.773104	1.29349
StyR-172	1.24153e-16	4.28259	0	1	1	1	-1.0717e-16	4.26777	0	1	1	1	1.3054e-15	2.72161	0	1	1	1
StyR-178	1.24153e-16	4.28259	0	1	1	1	-1.0717e-16	4.26777	0	1	1	1	1.3054e-15	2.72161	0	1	1	1
StyR-195	1.79249	4.44929	4.45162e-09	0.999947	1	1	0.679846	5.26243	0.414511	0.519689	1	1	0.527776	4.84312	0.820797	0.364947	0.730339	1.36923
StyR-196	1.24153e-16	4.28259	0	1	1	1	-1.0717e-16	4.26777	0	1	1	1	1.3054e-15	2.72161	0	1	1	1
StyR-199	1.24153e-16	4.28259	0	1	1	1	4.83942	4.72814	7.1195	0.007625	0.377982	2.64563	-1.06133	3.53086	0.906825	0.340958	0.710937	1.40659
StyR-215a	-0.0960439	9.25603	0.105452	0.745383	1	1	0.78845	7.32094	2.60226	0.106712	0.691028	1.44712	0.67226	10.4818	39.683	2.9872e-10	7.06743e-08	1.41494e+07
StyR-215b	0.587992	6.16799	0.720673	0.395923	0.956016	1.04601	-4.19948	4.95897	5.21864	0.022346	0.545387	1.83356	1.8177	5.56801	14.874	0.000114937	0.00664716	150.44
StyR-215c	-0.684608	4.61096	0.692352	0.405365	0.956016	1.04601	-1.0717e-16	4.26777	0	1	1	1	-0.971516	3.97606	1.26563	0.260587	0.642351	1.55678
StyR-215d	1.24153e-16	4.28259	0	1	1	1	-1.0717e-16	4.26777	0	1	1	1	3.10637	3.04193	2.55415	0.110005	0.451294	2.21585
StyR-215e	1.24153e-16	4.28259	0	1	1	1	3.06629	4.43803	2.42279	0.119582	0.691028	1.44712	-0.479264	3.04513	0.130454	0.717962	0.9296	1.07573
StyR-215f	0.628962	4.73709	0.144779	0.703575	1	1	-1.0717e-16	4.26777	0	1	1	1	2.11913	3.62694	3.03493	0.0814899	0.404248	2.47373
StyR-215g	-0.731504	5.18123	0.432369	0.510829	1	1	-1.0717e-16	4.26777	0	1	1	1	1.06311	4.17613	1.72742	0.188741	0.564921	1.77016
StyR-219	1.79249	4.44929	4.45162e-09	0.999947	1	1	-2.18901	4.58133	1.3084e-07	0.999711	1	1	-1.05849	4.53461	2.5702	0.108894	0.451294	2.21585
StyR-222	1.24153e-16	4.28259	0	1	1	1	-1.0717e-16	4.26777	0	1	1	1	-2.01415	3.41859	2.79404	0.0946154	0.420483	2.37822
StyR-234	-3.08273	4.45157	2.38129	0.122796	0.616506	1.62205	-1.0717e-16	4.26777	0	1	1	1	0.409559	3.8904	0.212799	0.644582	0.893208	1.11956
StyR-243	1.95985	4.45761	1.05005e-07	0.999741	1	1	-2.18901	4.58133	1.3084e-07	0.999711	1	1	0.676029	4.04598	0.586249	0.443873	0.778088	1.2852
StyR-248	2.39201	4.59814	1.13674e-08	0.999915	1	1	1.61426	5.35499	2.57138	0.108813	0.691028	1.44712	0.314482	3.8886	0.116518	0.732842	0.938579	1.06544
StyR-250	1.24153e-16	4.28259	0	1	1	1	1.11797	4.58583	0.650563	0.419911	0.973122	1.02762	-0.991393	3.04473	1.42597	0.232423	0.613158	1.6309
StyR-252	-4.54227	4.60265	4.73512	0.0295528	0.459145	2.17796	-0.63792	6.56804	1.11162	0.291729	0.892681	1.12022	-0.491488	5.47597	1.19605	0.274114	0.660537	1.51392
StyR-254	1.24153e-16	4.28259	0	1	1	1	1.78378	4.4429	1.81594e-07	0.99966	1	1	-1.63723	3.31049	1.43155	0.231511	0.613158	1.6309
StyR-262	0.982314	6.13453	2.08988	0.148277	0.650843	1.53647	0.393674	6.54245	0.406298	0.523855	1	1	-0.128113	6.24291	0.144584	0.703766	0.924792	1.08132
StyR-264	1.79249	4.44929	4.45162e-09	0.999947	1	1	3.06629	4.43803	2.42279	0.119582	0.691028	1.44712	-0.548132	4.04032	0.378252	0.53854	0.8438	1.18512
StyR-277	-0.431866	6.5118	0.547501	0.45934	0.997025	1.00298	-0.0690774	7.30146	0.0224803	0.880817	1	1	-0.0183273	7.17033	0.00421765	0.948219	1	1
StyR-281	1.24153e-16	4.28259	0	1	1	1	-0.633589	4.59635	0.397106	0.528588	1	1	-0.0141046	4.24341	0.000391306	0.984218	1	1
StyR-285	1.24153e-16	4.28259	0	1	1	1	3.06629	4.43803	2.42279	0.119582	0.691028	1.44712	1.47962	2.88951	9.9804e-08	0.999748	1	1
StyR-287	0.371021	5.37138	0.15732	0.691636	1	1	-2.86827	4.43922	2.01802	0.155441	0.707849	1.41273	-1.08051	4.42516	2.12308	0.145095	0.504245	1.98316
StyR-291	0.136515	5.79857	0.0309667	0.860315	1	1	-1.06191	5.26005	0.918742	0.337805	0.939251	1.06468	-1.69333	4.04782	3.82813	0.0503992	0.322667	3.09917
StyR-292	1.24153e-16	4.28259	0	1	1	1	3.06629	4.43803	2.42279	0.119582	0.691028	1.44712	3.58374	3.17983	3.593	0.0580233	0.342805	2.91711
StyR-293	1.95985	4.45761	1.05005e-07	0.999741	1	1	1.92042	4.8551	1.8804	0.170289	0.726169	1.37709	0.710379	3.18064	0.233978	0.62859	0.887579	1.12666
StyR-295	1.24153e-16	4.28259	0	1	1	1	3.06629	4.43803	2.42279	0.119582	0.691028	1.44712	-1.06069	3.53125	0.903652	0.341804	0.710937	1.40659
StyR-296	-0.0896927	9.42979	0.141771	0.706527	1	1	-0.238102	9.74999	0.791579	0.373623	0.971795	1.02902	-0.0968985	10.773	1.05592	0.304148	0.684559	1.46079
StyR-302	1.24153e-16	4.28259	0	1	1	1	-1.0717e-16	4.26777	0	1	1	1	-0.479264	3.04513	0.130454	0.717962	0.9296	1.07573
StyR-305	-3.12666	4.60497	2.64022	0.104189	0.616506	1.62205	-2.84455	4.83643	1.04659e-07	0.999742	1	1	-1.49346	3.18341	0.98966	0.319826	0.695946	1.43689
StyR-306	-0.985498	6.002	1.8472	0.174109	0.699549	1.42949	-0.425634	6.22868	0.404725	0.524659	1	1	-0.207579	6.89555	0.580667	0.446051	0.780631	1.28101
StyR-315	1.24153e-16	4.28259	0	1	1	1	-1.0717e-16	4.26777	0	1	1	1	1.3054e-15	2.72161	0	1	1	1
StyR-322	0.00636784	4.60862	0.000707892	0.978774	1	1	-1.0717e-16	4.26777	0	1	1	1	-0.798804	3.30422	0.323886	0.569281	0.866284	1.15436
StyR-327	-2.73094	4.87658	3.75613	0.0526141	0.529703	1.88785	0.333385	11.83	4.71254	0.0299433	0.579756	1.72486	-0.109618	11.9946	0.603773	0.437142	0.772721	1.29413
StyR-328	1.24153e-16	4.28259	0	1	1	1	-1.0717e-16	4.26777	0	1	1	1	-0.579001	3.63113	0.315949	0.574052	0.869839	1.14964
StyR-329a	1.8391	4.98799	2.03875	0.153336	0.65419	1.52861	-0.261451	6.46715	0.178528	0.672641	1	1	0.308559	5.64677	0.54806	0.459111	0.791807	1.26293
StyR-329b	-1.00455	4.60039	0.705607	0.400906	0.956016	1.04601	0.889081	5.72955	1.14086	0.28547	0.884748	1.13027	2.47689	4.95642	15.0003	0.000107494	0.0062866	159.068
StyR-336	1.24153e-16	4.28259	0	1	1	1	0.214965	4.85464	0.0245379	0.875524	1	1	0.30344	3.42241	0.0548204	0.814878	0.966047	1.03515
StyR-341	1.24153e-16	4.28259	0	1	1	1	-1.0717e-16	4.26777	0	1	1	1	1.3054e-15	2.72161	0	1	1	1
StyR-354	1.24153e-16	4.28259	0	1	1	1	-1.58792	4.43345	-3.17859e-07	1	1	1	1.72969	3.88747	3.17816	0.0746289	0.391546	2.55398
StyR-358	1.24153e-16	4.28259	0	1	1	1	-1.0717e-16	4.26777	0	1	1	1	-2.9432	3.4259	3.91541	0.0478453	0.313486	3.18994
StyR-362	-0.182251	5.53972	0.047247	0.827925	1	1	0.745722	5.42957	0.608168	0.435479	0.976967	1.02358	0.0131343	4.36818	0.000349772	0.985079	1	1
StyR-369	-3.08273	4.45157	2.38129	0.122796	0.616506	1.62205	-1.0717e-16	4.26777	0	1	1	1	-3.83073	3.18381	4.74522	0.0293798	0.246917	4.04994
StyR-377	-0.101414	8.22135	0.0584052	0.809035	1	1	0.615832	8.0014	2.44325	0.118032	0.691028	1.44712	0.0820723	9.28833	0.364979	0.545754	0.850658	1.17556
StyR-378	1.24153e-16	4.28259	0	1	1	1	-1.0717e-16	4.26777	0	1	1	1	-2.30173	3.183	3.43238	0.0639299	0.363445	2.75145
RUF_107c.105	-1.0475	5.08809	0.797794	0.371754	0.956016	1.04601	-0.844751	8.10496	4.77049	0.0289516	0.579756	1.72486	-0.805244	6.52909	6.5974	0.0102128	0.145064	6.89351
RUF_107c.1	0.850763	6.2631	1.67392	0.195735	0.745293	1.34175	-0.418414	6.47624	0.413942	0.519976	1	1	0.137477	5.94826	0.137322	0.710958	0.927917	1.07768
RUF_107c.2	2.53778	4.61462	-3.3808e-07	1	1	1	-1.0717e-16	4.26777	0	1	1	1	0.57203	3.52552	0.217255	0.64114	0.893099	1.1197
RUF_107c.19	-1.00455	4.60039	0.705607	0.400906	0.956016	1.04601	1.21214	4.86462	0.708652	0.399892	0.973122	1.02762	-0.634198	4.73026	1.02201	0.312043	0.69137	1.4464
RUF_107c.107	1.34961	4.86533	0.934371	0.33373	0.920623	1.08622	-1.71733	4.96799	1.59902	0.206042	0.796176	1.256	-0.690021	5.6587	2.69247	0.100824	0.431568	2.31713
RUF_107c.108	0.418968	6.36049	0.461235	0.497048	1	1	-0.0132543	7.07844	0.00068687	0.979091	1	1	0.368004	6.7018	1.5877	0.207655	0.587415	1.70237
RUF_107c.111	0.220642	7.44689	0.201095	0.653838	1	1	-0.142373	5.89212	0.0315342	0.859054	1	1	0.196454	5.27478	0.168697	0.681273	0.912892	1.09542
RUF_107c.112	-2.28989	4.73701	2.17389	0.14037	0.632578	1.58083	-0.694381	5.07594	0.343953	0.557556	1	1	-0.714625	3.89295	0.651301	0.419648	0.763463	1.30982
RUF_111	0.0551069	5.74126	0.00508144	0.943172	1	1	0.126021	8.05539	0.114168	0.735448	1	1	0.336532	7.3571	1.75241	0.185574	0.560329	1.78467
RUF_121	-3.08273	4.45157	2.38129	0.122796	0.616506	1.62205	3.06629	4.43803	2.42279	0.119582	0.691028	1.44712	-2.52664	3.30775	2.45495	0.117155	0.460566	2.17124
RUF_125	-1.75186	5.36652	2.865	0.0905258	0.616506	1.62205	-1.0717e-16	4.26777	0	1	1	1	-2.3432	3.30502	3.1139	0.0776266	0.399428	2.50358
RUF_341c.2	1.24153e-16	4.28259	0	1	1	1	3.06629	4.43803	2.42279	0.119582	0.691028	1.44712	1.1184	4.17785	1.98637	0.158721	0.525526	1.90285
RUF_107c.8	0.0791949	4.8698	0.00342316	0.953344	1	1	-1.58792	4.43345	-3.17859e-07	1	1	1	-0.166923	4.04784	0.0429064	0.835902	0.97422	1.02646
RUF_107c.10	-1.25259	6.33809	4.01685	0.0450477	0.499943	2.00023	-0.326601	6.40573	0.274203	0.600526	1	1	0.375595	5.98199	1.03237	0.309603	0.68994	1.4494
RUF_167	0.26327	5.81832	0.121109	0.727835	1	1	-2.18901	4.58133	1.3084e-07	0.999711	1	1	1.0708	4.36167	2.19004	0.138905	0.495437	2.01842
RUF_178	1.24153e-16	4.28259	0	1	1	1	-0.887569	4.72963	0.334001	0.563313	1	1	2.16661	3.04432	1.01582e-08	0.99992	1	1
RUF_107c.18	1.24153e-16	4.28259	0	1	1	1	1.9286	5.5204	4.20306	0.040351	0.637128	1.56954	-0.355627	5.24603	0.539314	0.462717	0.794342	1.2589
RUF_107c.23	2.76456	4.73257	1.50623e-08	0.999902	1	1	-2.86827	4.43922	2.01802	0.155441	0.707849	1.41273	-1.97923	3.30735	1.77803	0.182392	0.555649	1.7997
RUF_107c.24	0.561521	5.35736	0.247802	0.618627	1	1	-0.0296752	5.08417	0.000759424	0.978015	1	1	0.0769384	5.17619	0.0229021	0.879712	0.988122	1.01202
RUF_107c.26	-3.08273	4.45157	2.38129	0.122796	0.616506	1.62205	0.80675	4.73326	0.273082	0.601272	1	1	0.945719	4.30373	1.63547	0.200948	0.575955	1.73625
RUF_107c.30	1.24153e-16	4.28259	0	1	1	1	-1.0717e-16	4.26777	0	1	1	1	-2.65558	2.89276	2.89816	0.0886807	0.410467	2.43625
RUF_341c.10	-1.05086	5.68414	1.61567	0.203697	0.758686	1.31807	0.406177	11.7167	4.4705	0.0344848	0.609015	1.642	-0.0154797	11.0955	0.0319817	0.858068	0.982	1.01833
RUF_341c.11	1.79249	4.44929	4.45162e-09	0.999947	1	1	-1.71041	5.69824	2.91207	0.0879191	0.691028	1.44712	-0.0201917	4.89629	0.00162183	0.967876	1	1
RUF_219c	-0.000502406	7.59726	5.69615e-06	0.998096	1	1	-0.318406	5.6777	0.140215	0.708067	1	1	-0.572392	5.00199	0.993449	0.318901	0.695946	1.43689
RUF_220c	0.866633	6.9205	3.12586	0.0770592	0.616506	1.62205	0.681838	6.08111	0.933779	0.333883	0.936788	1.06748	-0.672087	5.28598	1.96811	0.160649	0.52889	1.89075
RUF_226	1.24153e-16	4.28259	0	1	1	1	-1.58792	4.43345	-3.17859e-07	1	1	1	1.47962	2.88951	9.9804e-08	0.999748	1	1
RUF_107c.38	0.234971	7.0795	0.240233	0.624038	1	1	0.356704	7.51211	0.246779	0.619352	1	1	0.366642	6.99422	1.854	0.173318	0.544441	1.83675
RUF_247c	0.275164	8.147	0.687198	0.407119	0.956684	1.04528	0.366793	7.31736	0.598676	0.439084	0.982157	1.01817	-0.513908	8.37586	8.31537	0.0039311	0.078396	12.7557
RUF_107c.47	-0.963007	4.74746	0.462276	0.496562	1	1	-1.03754	4.95707	0.526951	0.467891	1	1	1.17764	3.30616	0.695618	0.40426	0.75583	1.32305
RUF_107c.50	-3.12666	4.60497	2.64022	0.104189	0.616506	1.62205	0.440896	5.07481	0.146139	0.702253	1	1	1.31735	4.30578	2.86316	0.0906292	0.414728	2.41122
RUF_107c.51	0.93024	5.79679	1.37736	0.240551	0.808931	1.2362	-0.0151727	5.80033	0.000378078	0.984487	1	1	0.424856	5.5784	0.994904	0.318547	0.695946	1.43689
RUF_257c	0.411791	5.73728	0.274253	0.600493	1	1	0.362686	7.71381	0.599223	0.438875	0.982157	1.01817	0.226821	6.59752	0.539659	0.462574	0.794342	1.2589
RUF_107c.53	-1.22498	8.59345	8.25398	0.00406626	0.203884	4.90474	0.0235311	7.54695	0.00280235	0.957782	1	1	-0.307939	5.99088	0.702008	0.40211	0.75583	1.32305
RUF_107c.56	0.270013	6.65882	0.246877	0.619283	1	1	-1.17705	5.5162	1.54656	0.213644	0.807633	1.23819	-0.00340113	4.47711	2.87171e-05	0.995724	1	1
RUF_107c.57	-1.61587	5.08243	1.61518	0.203766	0.758686	1.31807	1.38628	5.4513	2.04915	0.152291	0.707849	1.41273	1.25699	4.80267	4.30911	0.0379088	0.281879	3.54762
RUF_107c.58	-0.00639556	5.08818	4.80043e-05	0.994472	1	1	1.45918	4.98423	1.09081	0.296292	0.898718	1.1127	1.00877	5.17685	3.89221	0.0485105	0.314834	3.17627
RUF_107c.59	-0.300106	6.84111	0.370817	0.542559	1	1	0.275197	7.9127	0.429807	0.512084	1	1	0.329754	7.58217	2.18737	0.139146	0.495437	2.01842
RUF_107c.63	0.994738	5.36932	1.07591	0.299614	0.89012	1.12344	0.206276	4.96139	0.0271102	0.869218	1	1	0.930564	4.47305	1.85576	0.173115	0.544441	1.83675
RUF_279	-0.29395	7.53235	0.467871	0.493968	1	1	-0.327024	7.26923	0.488456	0.484617	1	1	0.307138	6.45281	0.894887	0.344156	0.712724	1.40307
RUF_107c.69	-3.08273	4.45157	2.38129	0.122796	0.616506	1.62205	-1.0717e-16	4.26777	0	1	1	1	-0.187739	4.18174	0.0607214	0.805359	0.966022	1.03517
RUF_290	-0.717118	5.53206	0.672363	0.412229	0.957384	1.04451	-1.23687	6.8592	4.71526	0.029896	0.579756	1.72486	1.18691	5.73308	7.98324	0.00472123	0.0902676	11.0782
RUF_107c.70	-0.168785	5.53429	0.0394223	0.842614	1	1	2.09384	4.97554	2.52634	0.11196	0.691028	1.44712	-0.475209	4.16672	0.219	0.639803	0.893029	1.11978
RUF_107c.72	-2.60453	4.45393	2.29754	0.129579	0.616506	1.62205	-0.801514	4.84632	0.297206	0.58564	1	1	0.299128	4.04172	0.133093	0.715246	0.9296	1.07573
RUF_107c.77	0.0776953	5.2903	0.00568357	0.939905	1	1	-1.0717e-16	4.26777	0	1	1	1	1.39615	3.4178	0.983777	0.321268	0.695946	1.43689
RUF_107c.81	-3.08273	4.45157	2.38129	0.122796	0.616506	1.62205	1.41307	5.07761	1.42056	0.233311	0.83234	1.20143	-1.19153	4.24996	2.4215	0.119681	0.465574	2.14789
RUF_107c.82	-0.245318	5.52676	0.0791359	0.778472	1	1	0.22605	5.2723	0.0469838	0.828397	1	1	-1.22778	4.63725	3.77628	0.0519842	0.327366	3.05469
RUF_107c.83	1.24153e-16	4.28259	0	1	1	1	-2.86827	4.43922	2.01802	0.155441	0.707849	1.41273	3.03166	4.03775	8.5337	0.00348631	0.0743352	13.4526
RUF_107c.86	0.55687	5.17483	0.128647	0.719839	1	1	-2.46215	5.17725	3.87995	0.048866	0.641949	1.55776	0.217177	4.17784	0.0797415	0.777648	0.959224	1.04251
RUF_107c.89	-0.475973	5.81283	0.370475	0.542745	1	1	0.896701	5.08847	0.575815	0.447957	0.983971	1.01629	-0.299997	4.48049	0.208675	0.647808	0.893591	1.11908
RUF_107c.90	1.79249	4.44929	4.45162e-09	0.999947	1	1	-3.85371	4.95352	4.12547	0.0422423	0.637128	1.56954	-0.411715	3.9695	0.237075	0.626327	0.887579	1.12666
RUF_321c	1.24153e-16	4.28259	0	1	1	1	-1.0717e-16	4.26777	0	1	1	1	1.93162	3.03954	-2.68689e-07	1	1	1
RUF_328c	1.24153e-16	4.28259	0	1	1	1	-1.58792	4.43345	-3.17859e-07	1	1	1	2.16661	3.04432	1.01582e-08	0.99992	1	1
RUF_107c.92	1.24153e-16	4.28259	0	1	1	1	-1.58792	4.43345	-3.17859e-07	1	1	1	-0.711558	3.89446	0.645814	0.421613	0.763744	1.30934
RUF_107c.94	-3.08273	4.45157	2.38129	0.122796	0.616506	1.62205	-2.18901	4.58133	1.3084e-07	0.999711	1	1	-1.37365	3.63113	1.66784	0.196549	0.57335	1.74414
RUF_107c.95	-0.272695	6.6092	0.225005	0.635252	1	1	-2.53056	5.56356	4.75051	0.0292896	0.579756	1.72486	0.295343	5.39627	0.415487	0.519198	0.827948	1.2078
RUF_107c.96	0.717907	5.65549	0.563325	0.452924	0.9922	1.00786	-0.398201	4.72401	0.0652677	0.798356	1	1	-1.81488	4.04894	4.13515	0.0420013	0.299452	3.33943
RUF_107c.102	1.24153e-16	4.28259	0	1	1	1	0.691767	5.60118	0.636424	0.425009	0.975394	1.02523	-0.654856	4.93862	1.44939	0.228626	0.612474	1.63272
thrL	0.471043	8.4573	2.49129	0.114478	0.616506	1.62205	0.0466686	10.1022	0.0137003	0.906822	1	1	0.0299488	10.7166	0.092766	0.76069	0.950396	1.05219
thrA	1.0456	6.86084	3.73833	0.0531777	0.531495	1.88149	0.417778	7.98155	1.22585	0.268215	0.874175	1.14394	-0.404163	8.44842	4.73053	0.0296317	0.246917	4.04994
thrB	-0.370834	6.17689	0.319149	0.572119	1	1	-0.132814	9.7535	0.217537	0.640923	1	1	0.288946	8.47181	2.73743	0.0980221	0.425881	2.34807
thrC	0.0344005	7.03348	0.00556032	0.940559	1	1	-0.0638142	10.2093	0.082059	0.774526	1	1	0.0908067	8.90103	0.283555	0.594381	0.880548	1.13566
yaaA	-0.249582	5.37777	0.0747232	0.78458	1	1	0.0719046	6.47789	0.0142992	0.904816	1	1	0.269869	5.8314	0.480636	0.488134	0.810496	1.23381
yaaJ	-0.483829	5.45926	0.294485	0.587361	1	1	0.0131169	8.37441	0.00147061	0.96941	1	1	0.0751559	7.47605	0.104582	0.746399	0.945231	1.05794
talB	-0.320481	8.59372	1.216	0.270148	0.847785	1.17954	-0.73252	8.05321	2.69986	0.100357	0.691028	1.44712	-0.0657989	7.46384	0.0409665	0.839603	0.975746	1.02486
mog	-0.0808014	6.48736	0.0203081	0.88668	1	1	0.387813	5.67274	0.215554	0.642449	1	1	-0.346514	5.83013	0.788332	0.374605	0.740656	1.35015
yaaH	-1.4379	5.61016	2.67074	0.102208	0.616506	1.62205	0.616632	4.8499	0.202501	0.65271	1	1	0.143375	5.17605	0.0799133	0.777415	0.959224	1.04251
htgA	1.24153e-16	4.28259	0	1	1	1	3.06629	4.43803	2.42279	0.119582	0.691028	1.44712	-4.65491	3.42709	7.6801	0.00558331	0.100278	9.97226
yaaI	1.24153e-16	4.28259	0	1	1	1	-2.18901	4.58133	1.3084e-07	0.999711	1	1	-0.614906	3.63074	0.352448	0.55273	0.856915	1.16698
dnaK	-9.21414e-05	9.50103	1.78979e-07	0.999662	1	1	0.749705	8.02047	3.96886	0.0463493	0.637128	1.56954	-0.579347	9.45799	5.74396	0.0165455	0.186405	5.36466
dnaJ	0.517215	8.16091	2.58966	0.107564	0.616506	1.62205	-0.0102921	7.48214	0.000547132	0.981339	1	1	-0.239568	8.0371	1.49912	0.220807	0.601189	1.66337
SL1344_0014	-4.03914	4.86841	5.24569	0.0220012	0.437086	2.28788	0.650914	5.05977	0.581392	0.445767	0.983971	1.01629	0.88057	5.13779	2.74532	0.0975398	0.424849	2.35378
SL1344_0015	1.24153e-16	4.28259	0	1	1	1	0.188476	4.59152	0.0124311	0.911224	1	1	1.32599	3.71935	1.64529	0.199602	0.573676	1.74314
SL1344_0016	1.24153e-16	4.28259	0	1	1	1	-2.86827	4.43922	2.01802	0.155441	0.707849	1.41273	0.768314	3.52819	0.465324	0.495146	0.813779	1.22884
SL1344_0017	1.24153e-16	4.28259	0	1	1	1	-1.0717e-16	4.26777	0	1	1	1	1.39615	3.4178	0.983777	0.321268	0.695946	1.43689
chiA	-1.84402	5.29548	2.81375	0.0934599	0.616506	1.62205	-0.715879	5.59099	0.629217	0.427643	0.975394	1.02523	-0.691241	7.2619	7.20013	0.00728983	0.11711	8.539
SL1344_0019	-2.33183	4.97412	2.74974	0.0972701	0.616506	1.62205	-1.34922	5.42319	1.63918	0.200438	0.789041	1.26736	-0.360785	5.8919	0.857314	0.354492	0.724148	1.38093
SL1344_0020	1.79249	4.44929	4.45162e-09	0.999947	1	1	3.06629	4.43803	2.42279	0.119582	0.691028	1.44712	-2.82228	3.80947	4.05081	0.04415	0.30639	3.26382
bcfA	2.76456	4.73257	1.50623e-08	0.999902	1	1	-1.0717e-16	4.26777	0	1	1	1	-0.57051	4.10972	0.392225	0.531132	0.836283	1.19577
bcfB	1.95985	4.45761	1.05005e-07	0.999741	1	1	-1.0717e-16	4.26777	0	1	1	1	-3.99395	3.18422	4.85226	0.0276099	0.241529	4.14029
bcfC	-4.36279	4.9852	6.6125	0.0101265	0.313488	3.18991	-1.10629	5.17613	0.951774	0.329268	0.931973	1.07299	-1.46613	4.6813	5.11904	0.0236647	0.219905	4.54741
bcfD	-2.60453	4.45393	2.29754	0.129579	0.616506	1.62205	-0.887569	4.72963	0.334001	0.563313	1	1	-0.680234	3.80871	0.487765	0.484926	0.810496	1.23381
bcfE	1.24153e-16	4.28259	0	1	1	1	-1.0717e-16	4.26777	0	1	1	1	-0.798804	3.30422	0.323886	0.569281	0.866284	1.15436
bcfF	1.24153e-16	4.28259	0	1	1	1	0.193493	4.59065	0.0125663	0.910745	1	1	-2.1329	3.62926	2.79459	0.0945831	0.420483	2.37822
bcfG	-3.12666	4.60497	2.64022	0.104189	0.616506	1.62205	3.06629	4.43803	2.42279	0.119582	0.691028	1.44712	-1.21039	3.30462	0.658816	0.416978	0.762442	1.31157
bcfH	1.54681	5.29051	2.20826	0.137273	0.632578	1.58083	-1.58792	4.43345	-3.17859e-07	1	1	1	-0.149992	4.04459	0.0344446	0.852764	0.979409	1.02102
SL1344_0029	4.00841	4.86313	5.03433	0.0248497	0.455724	2.19431	1.40243	4.84517	1.27965	0.257964	0.861741	1.16044	-0.97961	3.30929	0.555749	0.455978	0.78797	1.26908
SL1344_0030	-0.684608	4.61096	0.692352	0.405365	0.956016	1.04601	-1.0717e-16	4.26777	0	1	1	1	-0.139946	3.30655	0.0122659	0.911813	0.999787	1.00021
SL1344_0031	1.24153e-16	4.28259	0	1	1	1	-2.18901	4.58133	1.3084e-07	0.999711	1	1	0.708072	4.52528	1.15402	0.282709	0.66644	1.50051
SL1344_0032	1.24153e-16	4.28259	0	1	1	1	-1.0717e-16	4.26777	0	1	1	1	-1.30392	3.18064	0.714792	0.397857	0.754093	1.3261
SL1344_0033	-0.963007	4.74746	0.462276	0.496562	1	1	0.214965	4.85464	0.0245379	0.875524	1	1	-0.050067	4.85521	0.00797625	0.928836	1	1
SL1344_0034	2.39201	4.59814	1.13674e-08	0.999915	1	1	0.157091	4.96216	0.0165742	0.897563	1	1	-0.706274	5.04947	1.82917	0.176226	0.548304	1.82381
SL1344_0035	1.24153e-16	4.28259	0	1	1	1	-1.0717e-16	4.26777	0	1	1	1	-1.36027	3.80355	1.0792	0.298877	0.678995	1.47276
SL1344_0036	0.025835	5.35822	0.000197127	0.988798	1	1	1.32881	5.0791	1.29076	0.255908	0.861741	1.16044	0.514964	5.27524	1.15205	0.28312	0.667015	1.49922
SL1344_0037	1.34961	4.86533	0.934371	0.33373	0.920623	1.08622	1.50032	5.2853	1.90138	0.167924	0.726169	1.37709	-1.91346	4.43187	6.85807	0.00882419	0.132745	7.53322
SL1344_0038	1.24153e-16	4.28259	0	1	1	1	2.40811	4.60002	1.41562e-07	0.9997	1	1	-0.72566	4.77133	1.55127	0.212948	0.588946	1.69795
SL1344_0039	-2.67777	5.18543	4.47703	0.0343534	0.471792	2.11958	0.770121	5.857	1.00017	0.317269	0.926199	1.07968	-0.323447	5.88239	0.711632	0.398902	0.754093	1.3261
nhaA	0.0811628	9.35247	0.126858	0.721712	1	1	-0.131918	9.17264	0.18687	0.665535	1	1	-0.427498	10.096	5.02035	0.0250512	0.229182	4.36335
nhaR	-0.607587	8.46039	3.40335	0.0650643	0.590705	1.69289	-1.28953	7.01736	5.26053	0.0218144	0.545387	1.83356	-0.236062	8.25825	1.65681	0.198035	0.573676	1.74314
SL1344_0042	0.00636784	4.60862	0.000707892	0.978774	1	1	0.22115	5.07874	0.0362027	0.849097	1	1	0.533531	5.20771	1.16611	0.280203	0.665298	1.50309
SL1344_0043	-3.08273	4.45157	2.38129	0.122796	0.616506	1.62205	-1.0717e-16	4.26777	0	1	1	1	-4.17021	3.31049	5.95689	0.0146599	0.173815	5.75324
rpsT	0.257596	11.0889	2.49492	0.114215	0.616506	1.62205	0.0832169	7.69669	0.0391238	0.843204	1	1	-0.295843	9.35831	3.14858	0.0759931	0.395021	2.53151
yaaY	-0.56684	6.47381	0.974642	0.323525	0.917969	1.08936	-0.260677	5.18036	0.0572624	0.810876	1	1	1.20804	4.92336	4.44984	0.0349045	0.269952	3.70436
ribF	-0.180335	8.22172	0.318671	0.572408	1	1	0.609281	7.3905	1.86601	0.171933	0.729104	1.37155	0.0745486	7.30431	0.0781043	0.779883	0.959224	1.04251
ileS	-0.0249275	8.99343	0.00645654	0.935957	1	1	0.489212	8.67102	1.70261	0.191947	0.766971	1.30383	-0.0843792	8.41391	0.175253	0.675485	0.908576	1.10062
lspA	-0.585687	7.94906	2.92532	0.0872	0.616506	1.62205	-0.105512	8.00748	0.0767521	0.781748	1	1	0.321985	7.58074	1.98953	0.15839	0.525109	1.90437
fkpB	0.135628	6.56672	0.0615007	0.80414	1	1	-0.629302	6.80299	1.27256	0.259286	0.861741	1.16044	-0.718615	5.85502	3.29908	0.0693189	0.381935	2.61825
ispH	0.11698	8.15362	0.121011	0.727941	1	1	0.0689406	8.02907	0.0194792	0.889001	1	1	0.139937	7.24754	0.328746	0.566399	0.865562	1.15532
SL1344_0051	0.895201	6.08534	1.73327	0.187994	0.726436	1.37658	0.871866	5.65393	1.04726	0.306139	0.915832	1.0919	-0.816772	5.79267	3.94178	0.0471009	0.313486	3.18994
rihC	0.529391	5.90465	0.426969	0.51348	1	1	-1.26692	5.26463	1.30534	0.253241	0.861741	1.16044	-0.484568	5.65413	1.35002	0.245274	0.629203	1.58931
citB2	1.24153e-16	4.28259	0	1	1	1	1.25724	4.72931	0.692121	0.405444	0.973122	1.02762	3.01914	4.03562	8.40163	0.00374885	0.0774317	12.9146
citA2	-1.50805	4.85947	1.39908	0.236877	0.808206	1.23731	-1.02445	5.95957	1.62113	0.202934	0.79182	1.26291	-0.318278	5.25328	0.435734	0.509188	0.821651	1.21706
SL1344_0055	1.24153e-16	4.28259	0	1	1	1	-1.0717e-16	4.26777	0	1	1	1	-2.65558	2.89276	2.89816	0.0886807	0.410467	2.43625
SL1344_0056	1.24153e-16	4.28259	0	1	1	1	-1.0717e-16	4.26777	0	1	1	1	1.3054e-15	2.72161	0	1	1	1
oadG	1.24153e-16	4.28259	0	1	1	1	-1.0717e-16	4.26777	0	1	1	1	1.3054e-15	2.72161	0	1	1	1
SL1344_0058	3.22622	4.60636	2.87181	0.0901433	0.616506	1.62205	-0.180248	4.8602	0.0195056	0.888927	1	1	-0.177573	3.89115	0.0403631	0.840772	0.975746	1.02486
citC2	1.24153e-16	4.28259	0	1	1	1	-1.0717e-16	4.26777	0	1	1	1	4.00882	3.41471	4.54956	0.0329272	0.26246	3.81011
citD2	1.24153e-16	4.28259	0	1	1	1	-1.0717e-16	4.26777	0	1	1	1	-0.798804	3.30422	0.323886	0.569281	0.866284	1.15436
citE2	-0.0338832	4.60272	0.000530419	0.981626	1	1	-3.93352	4.5927	3.99476	0.0456419	0.637128	1.56954	-1.97923	3.30735	1.77803	0.182392	0.555649	1.7997
citF2	2.39201	4.59814	1.13674e-08	0.999915	1	1	-1.0717e-16	4.26777	0	1	1	1	-1.26303	4.188	2.33625	0.126394	0.476358	2.09926
citX2	1.95985	4.45761	1.05005e-07	0.999741	1	1	2.40811	4.60002	1.41562e-07	0.9997	1	1	-1.3002	3.04274	1.56097	0.211523	0.588946	1.69795
citG2	1.24153e-16	4.28259	0	1	1	1	-1.60843	4.73527	1.47887	0.223952	0.823794	1.2139	-5.41973	3.71866	6.19669	0.0127989	0.160526	6.22951
dapB	-0.75155	7.71978	3.48615	0.0618844	0.577255	1.73234	0.00389382	9.56375	0.000183504	0.989192	1	1	0.0234941	8.55492	0.00708184	0.932934	1	1
carA	-0.159588	9.44481	0.523949	0.469162	1	1	-0.226578	6.11459	0.101088	0.750528	1	1	-0.482848	5.66446	1.34202	0.246678	0.629315	1.58903
carB	-0.24509	10.7369	1.26128	0.261409	0.835153	1.19739	0.127022	8.78731	0.0470301	0.828314	1	1	0.178172	7.82627	0.748198	0.387047	0.746004	1.34048
caiF	0.936324	6.02082	1.60253	0.205545	0.762555	1.31138	-0.61115	5.4266	0.377706	0.538834	1	1	-0.152813	4.81214	0.072584	0.787611	0.960314	1.04133
caiE	1.95985	4.45761	1.05005e-07	0.999741	1	1	-1.0717e-16	4.26777	0	1	1	1	-1.92851	4.17965	3.79367	0.0514466	0.32537	3.07342
caiD	0.667789	4.75109	0.13138	0.717006	1	1	-1.0717e-16	4.26777	0	1	1	1	-0.619486	3.62887	0.347755	0.555387	0.85752	1.16615
caiC	-1.00455	4.60039	0.705607	0.400906	0.956016	1.04601	0.896701	5.08847	0.575815	0.447957	0.983971	1.01629	-0.406492	3.97278	0.233796	0.628723	0.887579	1.12666
caiA	0.667789	4.75109	0.13138	0.717006	1	1	1.75627	5.17812	2.45351	0.117262	0.691028	1.44712	0.0871922	5.49934	0.0378523	0.84574	0.976968	1.02357
caiT	1.24153e-16	4.28259	0	1	1	1	-1.0717e-16	4.26777	0	1	1	1	1.3054e-15	2.72161	0	1	1	1
fixA	0.591283	5.45091	0.426176	0.513871	1	1	-2.23676	4.86217	2.81406	0.0934416	0.691028	1.44712	-0.195315	5.17986	0.155682	0.693163	0.917332	1.09012
fixB	1.24153e-16	4.28259	0	1	1	1	-1.0717e-16	4.26777	0	1	1	1	1.39615	3.4178	0.983777	0.321268	0.695946	1.43689
fixC	1.24153e-16	4.28259	0	1	1	1	3.06629	4.43803	2.42279	0.119582	0.691028	1.44712	-0.936748	3.71712	0.649937	0.420135	0.763548	1.30967
fixX	1.95985	4.45761	1.05005e-07	0.999741	1	1	-1.0717e-16	4.26777	0	1	1	1	1.47962	2.88951	9.9804e-08	0.999748	1	1
yaaU	0.00636784	4.60862	0.000707892	0.978774	1	1	0.157091	4.96216	0.0165742	0.897563	1	1	0.254398	5.07559	0.242296	0.622553	0.887579	1.12666
SL1344_0081	1.34961	4.86533	0.934371	0.33373	0.920623	1.08622	-3.12009	4.58701	2.30904	0.128624	0.693049	1.4429	0.238908	3.62849	0.0535772	0.816952	0.966467	1.0347
SL1344_0082	-3.08273	4.45157	2.38129	0.122796	0.616506	1.62205	-0.50713	8.04536	1.33917	0.24718	0.854866	1.16977	-0.00955494	6.6372	0.00107085	0.973895	1	1
SL1344_0083	1.24153e-16	4.28259	0	1	1	1	-0.929	8.96203	9.38544	0.00218716	0.233044	4.29103	0.40061	8.23211	4.28033	0.0385559	0.284658	3.51299
SL1344_0084	-2.84828	5.08456	4.24395	0.0393905	0.495385	2.01863	-3.24965	5.77509	9.44216	0.00212053	0.233044	4.29103	-0.985903	5.6635	5.42599	0.0198392	0.20175	4.95664
yabF	-3.12666	4.60497	2.64022	0.104189	0.616506	1.62205	1.10817	5.27187	1.13751	0.286179	0.884748	1.13027	0.530801	4.79626	0.709282	0.399682	0.754093	1.3261
kefC	-2.67777	5.18543	4.47703	0.0343534	0.471792	2.11958	0.0628162	6.1384	0.00844696	0.926772	1	1	0.211903	5.4199	0.215344	0.64261	0.893208	1.11956
folA	-0.0669313	7.64883	0.0304264	0.861526	1	1	0.787423	5.90709	1.02688	0.310892	0.922707	1.08377	0.590497	7.6894	7.4426	0.00636976	0.108348	9.22948
apaH	0.327456	7.60288	0.705659	0.400889	0.956016	1.04601	-0.00166523	7.97274	1.56897e-05	0.99684	1	1	0.32712	7.07576	1.61632	0.203605	0.581012	1.72114
apaG	0.370127	7.17962	0.587311	0.443461	0.983894	1.01637	0.123114	8.05178	0.106991	0.743596	1	1	0.0521238	7.28958	0.0467382	0.828839	0.972177	1.02862
ksgA	0.0860144	7.52877	0.0463564	0.829529	1	1	-0.0852803	7.9139	0.046635	0.829026	1	1	-0.356849	7.25391	2.13531	0.143941	0.503545	1.98592
pdxAa	-0.363364	8.50105	1.23112	0.267189	0.843179	1.18599	-0.378399	8.65686	1.40672	0.235602	0.835074	1.1975	0.385602	8.54609	5.27526	0.0216306	0.212028	4.71635
surA	-0.183933	8.30399	0.358656	0.549253	1	1	0.187364	8.87635	0.378978	0.538151	1	1	0.130955	8.11051	0.43856	0.507818	0.821378	1.21747
imp	-0.480435	8.91619	3.04791	0.0808412	0.616506	1.62205	-0.126062	9.11284	0.196421	0.657626	1	1	0.0139563	8.61575	0.00270826	0.958496	1	1
djlA	-0.201085	6.57305	0.107941	0.7425	1	1	1.11651	7.3191	5.75029	0.0164859	0.507437	1.97069	0.0922227	6.67594	0.10105	0.750573	0.946398	1.05664
rluA	0.338268	7.75296	0.635233	0.425442	0.972947	1.02781	-0.116541	6.4422	0.0361014	0.849306	1	1	0.0119329	6.26205	0.00129029	0.971346	1	1
hepA	0.167794	7.86692	0.21321	0.644263	1	1	0.535154	6.02808	0.515033	0.472968	1	1	-0.161005	6.99296	0.364487	0.546025	0.850661	1.17556
polB	-0.719676	7.45409	1.93786	0.163901	0.678123	1.47466	1.00927	7.50326	5.21389	0.0224071	0.545387	1.83356	-0.294036	9.13087	4.38642	0.0362263	0.275427	3.63073
SL1344_0099	0.0455019	5.17912	0.000412939	0.983787	1	1	-1.17195	4.85186	0.672146	0.412304	0.973122	1.02762	-0.794846	5.31132	2.76502	0.0963452	0.423769	2.35978
SL1344_0100	1.24153e-16	4.28259	0	1	1	1	-1.0717e-16	4.26777	0	1	1	1	1.59385	4.41626	4.69008	0.0303372	0.250643	3.98974
araD	-1.436	5.28332	1.87757	0.17061	0.693557	1.44184	-0.180839	4.96762	0.0205946	0.885889	1	1	0.284691	4.24171	0.133694	0.714632	0.9296	1.07573
araA	-3.08273	4.45157	2.38129	0.122796	0.616506	1.62205	2.46985	4.97005	3.43095	0.0639853	0.646065	1.54783	-0.528879	4.30863	0.544001	0.460779	0.792583	1.2617
araB	1.24153e-16	4.28259	0	1	1	1	3.06629	4.43803	2.42279	0.119582	0.691028	1.44712	-0.916767	4.31307	1.58925	0.207433	0.587415	1.70237
araC	-4.00786	4.60731	4.56928	0.0325503	0.459145	2.17796	-0.0664536	5.64997	0.00564447	0.940112	1	1	0.247191	5.32778	0.265529	0.606347	0.884787	1.13022
yabI	-0.810785	6.27292	1.42318	0.232881	0.808206	1.23731	-0.0332745	6.48604	0.00306834	0.955826	1	1	0.0807375	6.26399	0.0589038	0.808237	0.966022	1.03517
thiQ	0.904318	4.74292	0.378117	0.538613	1	1	1.40243	4.84517	1.27965	0.257964	0.861741	1.16044	0.821259	4.41825	1.39904	0.236885	0.619902	1.61316
thiP	-1.46059	6.09361	4.33689	0.037295	0.491934	2.03279	2.02149	4.96102	2.60272	0.106681	0.691028	1.44712	0.507742	5.27719	1.10601	0.292952	0.675556	1.48026
tbpA	-0.561904	5.59782	0.430772	0.51161	1	1	1.11797	4.58583	0.650563	0.419911	0.973122	1.02762	-0.654856	4.93862	1.44939	0.228626	0.612474	1.63272
yabN	0.0493916	5.2925	0.0017816	0.966332	1	1	-0.773304	5.50157	0.633884	0.425934	0.975394	1.02523	0.420134	4.52654	0.416379	0.518749	0.827948	1.2078
leuD	0.569306	4.99016	0.210955	0.64602	1	1	-5.07977	5.34141	9.57234	0.00197531	0.228477	4.37681	-0.0234536	4.63523	0.00196928	0.964604	1	1
leuC	-0.226822	5.37344	0.059466	0.807342	1	1	0.634108	6.47555	1.00782	0.315425	0.926199	1.07968	-0.216676	5.41989	0.227627	0.633289	0.890883	1.12248
leuB	0.507962	5.61837	0.360075	0.548464	1	1	0.367443	6.53847	0.366226	0.545068	1	1	1.00112	5.77236	5.53999	0.0185867	0.196189	5.09712
leuA	2.14368	5.09181	3.05263	0.0806066	0.616506	1.62205	1.09267	6.53967	2.95238	0.0857514	0.691028	1.44712	-0.292273	6.32172	0.792252	0.37342	0.73922	1.35278
leuL	-0.0837609	7.12845	0.0351461	0.85129	1	1	0.428313	9.28408	2.46579	0.116349	0.691028	1.44712	0.566601	9.29786	8.54637	0.00346211	0.0741576	13.4848
leuO	-3.08273	4.45157	2.38129	0.122796	0.616506	1.62205	-1.71733	4.96799	1.59902	0.206042	0.796176	1.256	0.00891524	4.36438	0.000164873	0.989755	1	1
ilvI	-0.385905	5.51306	0.172833	0.677606	1	1	-0.367696	6.70315	0.422774	0.515556	1	1	0.58867	5.94656	2.45626	0.117058	0.460566	2.17124
ilvH	1.05657	6.15602	2.54331	0.110762	0.616506	1.62205	-0.430571	6.51067	0.489747	0.48404	1	1	0.359031	6.39625	1.20835	0.271658	0.657356	1.52125
fruR	0.0368151	6.60142	0.00461312	0.945849	1	1	0.365016	6.99197	0.523353	0.469415	1	1	0.199021	7.14767	0.520721	0.470534	0.798282	1.25269
mraZ	0.368172	7.86392	1.08733	0.297063	0.885067	1.12986	0.459686	8.45009	1.56777	0.210531	0.804564	1.24291	0.204918	8.75386	1.55283	0.212718	0.588946	1.69795
mraW	-0.00210948	8.70134	5.58825e-05	0.994036	1	1	-0.932952	9.13065	8.34741	0.00386237	0.300054	3.33273	0.155626	9.28891	1.30526	0.253255	0.635886	1.57261
ftsL	0.497432	6.88728	0.985709	0.320793	0.917969	1.08936	-0.33005	7.61415	0.592745	0.44136	0.983971	1.01629	0.455722	7.88933	4.97836	0.0256663	0.231782	4.3144
ftsI	-0.754345	10.0306	12.41	0.000427036	0.0451144	22.1659	-0.223171	10.7488	0.290071	0.590175	1	1	0.289059	10.5564	4.348	0.0370524	0.278294	3.59332
murE	-0.210818	8.54694	0.348611	0.554901	1	1	0.0706377	9.1294	0.0510012	0.82133	1	1	0.161128	8.6645	0.94859	0.330078	0.704122	1.42021
murF	-0.551941	7.92692	2.07	0.150221	0.65205	1.53362	0.355609	8.35106	1.08086	0.298505	0.901564	1.10918	0.458245	7.90269	5.14139	0.0233619	0.218892	4.56847
mraY	0.382683	7.56945	0.945466	0.330876	0.920623	1.08622	-0.200744	8.14509	0.216065	0.642055	1	1	0.301422	7.44921	1.71566	0.190252	0.56618	1.76622
murD	-0.800983	8.41024	6.89223	0.00865711	0.293935	3.40211	0.139596	8.55411	0.174102	0.676492	1	1	0.319042	8.21679	3.02131	0.0821772	0.405049	2.46883
ftsW	-0.0209825	7.60706	0.00302234	0.956158	1	1	0.383222	7.49095	0.672006	0.412353	0.973122	1.02762	0.577325	7.49362	6.07763	0.0136904	0.167667	5.96419
murG	-0.0939192	8.19348	0.0865489	0.768611	1	1	-0.118819	8.47236	0.118604	0.730553	1	1	0.382883	8.25947	3.16146	0.0753958	0.393616	2.54055
murC	-0.200941	8.80535	0.501987	0.478628	1	1	0.313882	8.37519	0.859192	0.353965	0.948218	1.05461	0.105194	8.07501	0.272422	0.601711	0.883389	1.132
ddlB	0.0528822	8.91	0.0414247	0.83872	1	1	0.835509	8.34604	5.71864	0.0167858	0.507437	1.97069	0.169775	8.31573	0.913428	0.339207	0.710937	1.40659
ftsQ	-0.0755498	8.00575	0.0497229	0.823546	1	1	0.460707	7.9105	1.16187	0.281077	0.879715	1.13673	0.332459	7.78119	2.49289	0.114361	0.455433	2.19571
ftsA	-0.259994	9.03533	1.03077	0.309978	0.909355	1.09968	-0.0589148	8.83632	0.02727	0.868837	1	1	0.21509	8.54951	1.47778	0.224122	0.604745	1.65359
ftsZ	-0.0735348	8.99738	0.0845663	0.771202	1	1	0.211887	8.83964	0.449689	0.502483	1	1	0.0724718	8.86594	0.120633	0.728349	0.936116	1.06824
lpxC	-0.0183811	10.8968	0.0109071	0.916823	1	1	-0.213551	9.46311	0.509585	0.475319	1	1	-0.457081	10.4925	22.1606	2.50765e-06	0.000271923	3677.51
yacA	0.535137	6.38705	0.712751	0.398532	0.956016	1.04601	-0.451954	5.5798	0.24668	0.619422	1	1	-0.285507	6.06538	0.639535	0.423879	0.764661	1.30777
secA	-0.00271261	9.80433	0.000179115	0.989322	1	1	-0.267742	7.68409	0.398746	0.527737	1	1	-0.0655362	7.29848	0.0450285	0.831952	0.972292	1.0285
mutT	0.0670853	5.60539	0.00661111	0.935196	1	1	-0.421131	4.72485	0.0736059	0.786157	1	1	1.00041	3.97016	1.07461	0.299906	0.678995	1.47276
yacG	1.87647	5.08169	2.00381	0.156904	0.663062	1.50815	-0.617538	5.16475	0.271608	0.602255	1	1	-0.624714	4.42035	0.783881	0.375957	0.740952	1.34961
yacF	1.8676	6.27241	7.50667	0.00614708	0.248027	4.03181	1.29813	5.98459	2.98549	0.0840141	0.691028	1.44712	-0.191948	5.58977	0.193691	0.659862	0.899922	1.11121
coaE	0.52677	6.05134	0.605616	0.436443	0.978202	1.02228	1.43021	5.33706	1.99612	0.157703	0.710012	1.40843	0.190987	5.29993	0.156386	0.692506	0.917332	1.09012
guaC	0.0434629	8.01179	0.0167227	0.897108	1	1	-0.231554	6.58976	0.142945	0.705371	1	1	-0.18684	7.42791	0.623213	0.429856	0.766531	1.30458
pilC	-3.08273	4.45157	2.38129	0.122796	0.616506	1.62205	1.40243	4.84517	1.27965	0.257964	0.861741	1.16044	-0.852471	3.72195	0.750405	0.386348	0.745898	1.34067
pilB	1.24153e-16	4.28259	0	1	1	1	1.11797	4.58583	0.650563	0.419911	0.973122	1.02762	-0.181232	3.89295	0.0436144	0.834573	0.973543	1.02718
pilA	1.24153e-16	4.28259	0	1	1	1	-1.58792	4.43345	-3.17859e-07	1	1	1	0.710379	3.18064	0.233978	0.62859	0.887579	1.12666
nadC	-0.608947	5.28561	0.378889	0.538198	1	1	-1.07856	4.95784	0.579197	0.446627	0.983971	1.01629	0.374446	4.8963	0.420144	0.516865	0.827525	1.20842
ampD	0.45808	6.39704	0.57701	0.447487	0.985867	1.01434	-0.706815	6.32567	1.16585	0.280255	0.879715	1.13673	0.96109	6.07518	6.48078	0.0109047	0.150435	6.6474
ampE	-0.0246468	6.87788	0.00234905	0.961344	1	1	-0.988463	6.95981	3.48137	0.0620633	0.646065	1.54783	0.277025	6.29128	0.69789	0.403493	0.75583	1.32305
SL1344_0148	-0.467173	4.98433	0.151453	0.697151	1	1	-0.682688	5.16618	0.348167	0.555153	1	1	0.138778	4.96503	0.0629692	0.801863	0.966022	1.03517
SL1344_0149	1.44023	4.8676	1.11833	0.290278	0.879963	1.13641	-2.56756	4.71481	7.96002e-08	0.999775	1	1	1.88029	3.96371	3.92016	0.0477105	0.313486	3.18994
aroP	0.48646	6.14882	0.562259	0.453352	0.99272	1.00733	-0.230906	6.23665	0.121641	0.727262	1	1	-0.645846	6.25371	3.70789	0.0541559	0.335869	2.97735
pdhR	0.204095	11.4959	1.47365	0.22477	0.796617	1.25531	-0.204945	8.5014	0.206237	0.649733	1	1	-0.116666	10.2612	1.11633	0.29071	0.675556	1.48026
aceE	0.130314	11.7785	0.553717	0.456803	0.995319	1.0047	-0.497966	8.13767	1.51788	0.217941	0.813762	1.22886	-0.62227	9.16106	19.9774	7.83624e-06	0.000755326	1323.93
aceF	-0.164472	11.531	0.68019	0.409521	0.957384	1.04451	-0.0212624	7.65363	0.00224208	0.962234	1	1	-0.74628	6.87663	7.34418	0.00672804	0.112329	8.90243
lpdA	0.41825	10.6877	3.71572	0.0539022	0.537474	1.86056	-0.817939	7.4549	3.10791	0.077913	0.691028	1.44712	-0.303656	8.22487	2.2143	0.136737	0.491177	2.03593
SL1344_0155	0.864235	5.84954	1.11445	0.291116	0.879985	1.13638	-1.0717e-16	4.26777	0	1	1	1	-4.17021	3.31049	5.95689	0.0146599	0.173815	5.75324
SL1344_0156	-3.71859	4.74384	4.11622	0.0424738	0.495385	2.01863	0.188476	4.59152	0.0124311	0.911224	1	1	1.00224	3.89002	1.18962	0.275406	0.662146	1.51024
acnB	-0.411747	8.40034	1.77064	0.183303	0.716825	1.39504	-0.177833	7.86132	0.201618	0.653418	1	1	0.224949	7.91971	1.27108	0.259564	0.641819	1.55807
SL1344_0160	0.416642	7.9908	1.51849	0.217847	0.791274	1.26378	-0.631276	7.73677	2.32593	0.127234	0.693049	1.4429	-0.261299	7.39547	1.14389	0.284831	0.668876	1.49505
yacL	-1.05329	6.47818	3.09995	0.0782945	0.616506	1.62205	0.00979365	6.51325	0.000271698	0.986849	1	1	0.0922468	6.20037	0.0693694	0.792257	0.962315	1.03916
kdgT	-5.452	4.73923	7.06213	0.00787302	0.286751	3.48734	-2.18901	4.58133	1.3084e-07	0.999711	1	1	-2.33787	3.97785	4.70571	0.0300626	0.248923	4.0173
SL1344_0163	0.0815806	5.09264	0.00490368	0.944173	1	1	-0.89698	5.17079	0.616869	0.432213	0.976717	1.02384	0.563278	4.62199	0.770511	0.380059	0.743128	1.34566
pdxAb	-1.40395	6.23796	4.54263	0.0330608	0.462585	2.16176	1.536	6.32183	3.51483	0.0608218	0.646065	1.54783	0.00706552	6.008	0.000379835	0.984451	1	1
SL1344_0165	-0.828432	7.12171	2.94375	0.0862105	0.616506	1.62205	0.805224	7.07105	2.57049	0.108874	0.691028	1.44712	-0.425631	7.16695	2.77923	0.095494	0.421672	2.37151
speD	-1.07189	6.81415	3.99244	0.0457048	0.504011	1.98408	1.40243	4.84517	1.27965	0.257964	0.861741	1.16044	0.149692	5.72102	0.138857	0.70942	0.927046	1.07869
speE	0.52877	6.81313	1.06263	0.302617	0.895093	1.1172	0.379929	5.43923	0.163999	0.685501	1	1	-0.320175	7.01428	1.3524	0.244859	0.62906	1.58967
yacC	0.648129	6.53247	1.19742	0.273838	0.85554	1.16885	0.272226	6.24478	0.163296	0.68614	1	1	-0.0101877	6.25826	0.000933524	0.975626	1	1
cueO	-0.669507	5.86697	0.816552	0.36619	0.950633	1.05193	0.877884	6.27551	1.80027	0.17968	0.744022	1.34405	0.0837996	5.52964	0.037989	0.845465	0.976968	1.02357
gcd	-0.795206	7.05783	2.84496	0.091661	0.616506	1.62205	-0.68306	7.08888	1.70768	0.191286	0.76588	1.30569	-0.143407	6.59447	0.222569	0.637089	0.89216	1.12087
hpt	-0.294726	7.94103	0.637663	0.424558	0.972072	1.02873	0.0632432	6.78646	0.0135386	0.907371	1	1	-0.284205	6.91971	1.09325	0.295753	0.67755	1.4759
yadF	0.0163624	8.42268	0.00258078	0.959484	1	1	-0.0815478	7.36424	0.0321385	0.857724	1	1	0.150839	7.69693	0.469877	0.493044	0.812476	1.23081
yadG	0.374454	5.86448	0.258607	0.611078	1	1	0.241094	4.98064	0.0301115	0.862238	1	1	-0.224955	5.34145	0.238653	0.625181	0.887579	1.12666
yadH	0.234382	6.82278	0.223274	0.636557	1	1	-0.0810051	5.97536	0.0122056	0.912029	1	1	-0.471557	5.79918	1.38526	0.239207	0.623783	1.60312
stiH	-3.12666	4.60497	2.64022	0.104189	0.616506	1.62205	3.06629	4.43803	2.42279	0.119582	0.691028	1.44712	0.0978927	4.63103	0.0248313	0.874788	0.987909	1.01224
stiC	-2.60453	4.45393	2.29754	0.129579	0.616506	1.62205	1.78378	4.4429	1.81594e-07	0.99966	1	1	-2.28021	4.31486	7.98286	0.00472223	0.0902676	11.0782
stiB	1.24153e-16	4.28259	0	1	1	1	-1.0717e-16	4.26777	0	1	1	1	-0.141878	3.17788	0.0408216	0.839883	0.975746	1.02486
stiA	1.24153e-16	4.28259	0	1	1	1	-1.0717e-16	4.26777	0	1	1	1	-0.678432	3.42359	0.325847	0.568115	0.866284	1.15436
yadI	1.79249	4.44929	4.45162e-09	0.999947	1	1	0.0297809	5.61916	0.000310156	0.985949	1	1	-1.14079	4.97922	4.35574	0.0368844	0.278294	3.59332
yadE	-1.51918	6.03114	4.27958	0.038573	0.495385	2.01863	-0.550943	6.1148	0.597534	0.439521	0.982157	1.01817	0.125588	5.86642	0.106334	0.744357	0.94497	1.05823
panD	0.197231	6.52363	0.124306	0.72441	1	1	0.361454	6.40976	0.316978	0.57343	1	1	-0.645471	6.20663	3.1902	0.0740809	0.391373	2.55511
panC	-0.236231	6.18671	0.133778	0.714546	1	1	3.97852	4.98861	5.26251	0.0217896	0.545387	1.83356	-1.02303	5.21693	4.00046	0.0454878	0.311282	3.21252
panB	0.357971	6.35465	0.336651	0.561769	1	1	0.472986	5.07407	0.165824	0.68385	1	1	-0.715188	5.36494	2.22979	0.135372	0.488634	2.04652
folK	0.88276	5.74267	1.2537	0.262848	0.837285	1.19434	-2.56756	4.71481	7.96002e-08	0.999775	1	1	-0.101654	5.01424	0.0364414	0.848607	0.977339	1.02319
pcnB	0.0234025	8.80749	0.00780198	0.929615	1	1	-0.0115565	6.87176	0.000448434	0.983105	1	1	0.332004	7.35634	1.86086	0.172526	0.544441	1.83675
yadB	0.251599	6.69136	0.214247	0.643459	1	1	0.206276	4.96139	0.0271102	0.869218	1	1	0.0343968	5.4709	0.00578862	0.939353	1	1
dksA	-0.3229	8.7445	1.33436	0.248032	0.81574	1.22588	-0.41932	8.01815	1.20444	0.272437	0.877739	1.13929	-0.62198	8.24391	11.8918	0.000563829	0.0214922	46.5286
sfsA	0.34243	5.86247	0.211396	0.645676	1	1	-0.576044	6.53218	0.701863	0.402158	0.973122	1.02762	0.269397	5.83012	0.47758	0.48952	0.810496	1.23381
ligT	-1.57708	5.67752	3.38992	0.065596	0.590705	1.69289	-0.310114	6.03601	0.182662	0.669095	1	1	0.755117	5.58033	2.95794	0.0854568	0.410315	2.43715
hrpB	-0.571364	7.52286	2.10162	0.147143	0.650319	1.53771	-0.254442	7.4394	0.30613	0.580064	1	1	0.337903	7.73133	2.44543	0.117867	0.462153	2.16379
mrcB	-0.30561	8.28237	0.806659	0.36911	0.955354	1.04673	0.0343507	8.05133	0.00794996	0.928953	1	1	0.293786	8.94146	3.81948	0.0506599	0.32339	3.09224
fhuA	-0.0572832	10.0795	0.0623875	0.802761	1	1	0.650862	8.27891	3.4666	0.0626201	0.646065	1.54783	-0.198506	9.41577	2.21665	0.136529	0.490768	2.03762
fhuC	0.00506855	7.75405	0.00018608	0.989116	1	1	-0.0503548	6.0831	0.00513428	0.942877	1	1	0.0147488	6.19724	0.00188502	0.965369	1	1
fhuD	-0.0735908	8.19648	0.0526482	0.818518	1	1	0.265992	7.67341	0.399505	0.527345	1	1	-0.229222	7.38094	0.974915	0.323457	0.698858	1.43091
fhuB	-0.0931635	9.35269	0.102639	0.748686	1	1	0.349329	7.59808	0.454549	0.500183	1	1	0.395882	8.17924	3.68381	0.0549431	0.336199	2.97443
stfA	1.24153e-16	4.28259	0	1	1	1	1.78378	4.4429	1.81594e-07	0.99966	1	1	-0.619486	3.62887	0.347755	0.555387	0.85752	1.16615
stfC	0.329481	5.07817	0.0363739	0.848746	1	1	-1.15769	5.87254	1.54276	0.214208	0.807633	1.23819	-0.055319	4.8539	0.00997987	0.920424	1	1
stfD	1.24153e-16	4.28259	0	1	1	1	3.06629	4.43803	2.42279	0.119582	0.691028	1.44712	-1.17661	3.81129	1.49772	0.221023	0.601189	1.66337
stfE	1.24153e-16	4.28259	0	1	1	1	-1.0717e-16	4.26777	0	1	1	1	-0.479264	3.04513	0.130454	0.717962	0.9296	1.07573
stfF	1.95985	4.45761	1.05005e-07	0.999741	1	1	2.12481	4.72369	2.11252	0.146098	0.707849	1.41273	-4.20243	3.42168	5.16292	0.0230741	0.217574	4.59615
stfG	1.24153e-16	4.28259	0	1	1	1	-0.633589	4.59635	0.397106	0.528588	1	1	-2.30173	3.183	3.43238	0.0639299	0.363445	2.75145
SL1344_0202	0.439857	4.96981	0.154631	0.694148	1	1	0.529794	5.68449	0.359027	0.549047	1	1	0.60298	5.47191	1.81827	0.177519	0.550975	1.81496
hemL	-0.156106	7.87691	0.196124	0.657868	1	1	-0.451527	7.37838	0.958175	0.327647	0.931973	1.07299	0.10768	7.85231	0.143227	0.705094	0.925528	1.08046
clcA	0.286101	7.1942	0.432517	0.510756	1	1	-0.551487	7.05149	1.1245	0.288951	0.887834	1.12634	0.337399	6.94774	1.49949	0.22075	0.601189	1.66337
yadR	0.145381	9.42213	0.361936	0.547433	1	1	0.562954	8.49471	2.89415	0.0889017	0.691028	1.44712	0.0680542	9.93435	0.11723	0.732059	0.938406	1.06564
yadS	-0.681847	5.72373	0.600495	0.438389	0.978202	1.02228	-0.801514	4.84632	0.297206	0.58564	1	1	0.149723	6.82807	0.274234	0.600506	0.883389	1.132
btuF	-0.377148	5.91219	0.254766	0.613739	1	1	0.188476	4.59152	0.0124311	0.911224	1	1	-0.783961	5.0891	2.30704	0.128789	0.479949	2.08356
mtn	0.356563	6.57781	0.429902	0.512037	1	1	-0.83449	5.65709	0.917159	0.338222	0.939256	1.06467	-0.293566	6.56759	0.899858	0.34282	0.711474	1.40553
dgt	-0.330335	5.17693	0.104214	0.74683	1	1	0.673957	6.02005	0.875057	0.349559	0.943211	1.06021	-0.554714	5.8429	1.99045	0.158294	0.525109	1.90437
htrA	-2.1298	8.96084	43.5433	4.14692e-11	3.08353e-08	3.24303e+07	0.128026	8.84875	0.161742	0.687558	1	1	-0.321719	10.232	5.34382	0.0207959	0.20707	4.82929
cdaR	-2.01685	6.2742	8.43775	0.0036751	0.187538	5.33224	0.710177	7.07531	2.06941	0.150279	0.707849	1.41273	0.0574252	7.01968	0.0474645	0.827536	0.971993	1.02881
yaeH	0.441517	6.53194	0.623645	0.429696	0.975235	1.02539	-0.256628	7.68155	0.34282	0.558206	1	1	0.314401	6.9615	1.33984	0.247061	0.629315	1.58903
SL1344_0213	-0.031309	6.49559	0.00313809	0.955327	1	1	-0.145322	9.7638	0.325586	0.56827	1	1	0.0903513	8.61399	0.295283	0.586855	0.876862	1.14043
dapD	0.0198006	7.89058	0.0019801	0.964507	1	1	-0.0992727	8.25758	0.0780377	0.779974	1	1	0.23449	7.7293	1.23816	0.265827	0.649591	1.53943
glnD	0.162858	6.52009	0.0812649	0.775591	1	1	-0.17408	6.49094	0.0785185	0.779315	1	1	0.291463	6.20008	0.713247	0.398368	0.754093	1.3261
map	0.301295	7.39658	0.548786	0.458814	0.996298	1.00372	0.417971	6.65271	0.520602	0.470585	1	1	-0.0330157	6.66587	0.0129281	0.909474	0.999772	1.00023
rpsB	-0.0591025	11.8877	0.0916002	0.762153	1	1	-0.739821	9.39887	3.66923	0.0554257	0.646065	1.54783	-0.458014	10.7466	24.2708	8.36997e-07	0.000106258	9411.08
tsf	-0.0212906	10.9696	0.0189341	0.890556	1	1	0.0175661	8.48007	0.00278411	0.957919	1	1	-0.374854	9.80124	5.98123	0.0144589	0.173407	5.76678
pyrH	0.0459909	8.65336	0.025298	0.873627	1	1	0.193536	7.22039	0.169664	0.680411	1	1	0.367148	8.81189	4.5255	0.0333934	0.264958	3.77418
frr	-0.0396783	9.52374	0.0332568	0.855297	1	1	-0.629797	8.77808	2.58146	0.108122	0.691028	1.44712	-0.0149508	9.04256	0.0099916	0.920378	1	1
dxr	-0.043231	7.46	0.0116136	0.914181	1	1	-0.00661888	7.12997	0.000184412	0.989165	1	1	0.340565	7.332	1.90982	0.166983	0.537839	1.85929
uppS	0.209364	8.69165	0.395914	0.529207	1	1	-0.365221	7.81548	0.787347	0.374904	0.971795	1.02902	-0.02831	7.42352	0.0112182	0.915649	1	1
cdsA	0.242591	8.89152	0.857867	0.354336	0.94002	1.06381	0.0402711	8.03689	0.00754672	0.930773	1	1	-0.236316	7.79938	1.33318	0.24824	0.631145	1.58442
yaeL	-0.147692	9.82666	0.473437	0.49141	1	1	0.325492	9.47405	1.41664	0.233957	0.832799	1.20077	0.0145844	9.32764	0.0108045	0.917213	1	1
yaeT	-0.526193	10.6568	10.1284	0.00146004	0.0974294	10.2638	-0.115051	10.0673	0.253878	0.614357	1	1	-0.0720581	9.79605	0.326055	0.567992	0.866284	1.15436
hlpA	-0.0449978	9.0452	0.0225841	0.880544	1	1	-0.577213	8.48083	2.63446	0.104568	0.691028	1.44712	0.226341	6.88282	0.665146	0.414749	0.762442	1.31157
lpxD	-0.512693	9.81178	6.48534	0.0108768	0.322822	3.09768	-0.364245	8.70173	1.34509	0.246138	0.852446	1.1731	-0.0885037	8.72865	0.241471	0.623146	0.887579	1.12666
fabZ	-0.662647	8.11514	3.79554	0.0513894	0.529703	1.88785	0.151505	7.30079	0.0728919	0.787172	1	1	-0.219164	6.86818	0.644749	0.421996	0.763744	1.30934
lpxA	-0.253935	9.53909	1.36889	0.242003	0.808931	1.2362	-0.139008	9.09281	0.197102	0.65707	1	1	0.0443443	8.7987	0.0728368	0.78725	0.960314	1.04133
lpxB	-0.229991	8.89667	0.683767	0.408293	0.957038	1.04489	0.433344	8.45174	0.984316	0.321136	0.928101	1.07747	0.0885526	8.40279	0.261556	0.609053	0.885524	1.12927
rnhB	-0.0714135	7.55841	0.031753	0.858571	1	1	0.348867	7.2402	0.474735	0.490817	1	1	0.295739	6.47075	0.896993	0.343589	0.712238	1.40402
dnaE	0.108558	9.84819	0.11989	0.729154	1	1	0.40931	8.55846	0.851531	0.35612	0.951053	1.05147	0.152894	8.22299	0.533603	0.465096	0.795278	1.25742
accA	-0.197398	8.41858	0.424461	0.514719	1	1	-0.0350792	7.55112	0.00671908	0.934671	1	1	-0.0152417	7.15196	0.00367812	0.95164	1	1
SL1344_0234	0.699992	6.51348	1.43505	0.230942	0.808206	1.23731	-0.846089	6.74611	1.13546	0.286613	0.884748	1.13027	-0.596846	6.50761	3.67721	0.0551612	0.336199	2.97443
ldcC	1.47441	6.65885	7.03021	0.00801459	0.287803	3.4746	1.08008	6.01905	2.19776	0.138212	0.707849	1.41273	-0.39656	5.79405	1.02912	0.310366	0.690601	1.44801
yaeR	-1.14933	5.59771	1.67052	0.196188	0.746314	1.33992	-0.466239	5.26949	0.200095	0.654644	1	1	-0.348053	4.36949	0.252234	0.615506	0.887315	1.127
mesJ	-1.09488	6.30919	2.796	0.0944996	0.616506	1.62205	0.938157	5.86995	1.46847	0.225587	0.826306	1.21021	0.127852	5.77038	0.103285	0.747923	0.94531	1.05785
rof	-0.183358	6.30307	0.0902183	0.7639	1	1	-0.75148	6.91195	2.00584	0.156695	0.710012	1.40843	0.105272	6.45362	0.102486	0.748866	0.945621	1.05751
yaeP	0.268112	7.08371	0.346772	0.555946	1	1	-0.281167	7.81355	0.293672	0.587877	1	1	-0.465276	7.62495	4.42575	0.0354005	0.271503	3.68321
yaeQ	-0.211134	6.6419	0.138595	0.709682	1	1	0.0160627	6.73921	0.000848999	0.976755	1	1	-0.164633	6.2161	0.236903	0.626452	0.887579	1.12666
yaeJ	0.411235	6.13393	0.383545	0.535712	1	1	-0.212964	6.75847	0.147895	0.700555	1	1	-0.303481	6.15672	0.732661	0.392022	0.749348	1.33449
cutF	-0.389278	6.92139	0.605107	0.436636	0.978202	1.02228	-0.311479	7.31484	0.458729	0.498219	1	1	-0.202804	6.95492	0.578823	0.446774	0.780715	1.28088
proS	0.406584	8.15109	1.52191	0.217331	0.791014	1.2642	0.00765721	6.95812	0.000166835	0.989694	1	1	-0.158708	6.82099	0.306811	0.579643	0.872987	1.14549
yaeB	-0.333739	6.45731	0.344095	0.557475	1	1	0.987243	5.90793	1.53328	0.215621	0.809161	1.23585	-0.402734	5.15385	0.659382	0.416778	0.762442	1.31157
rcsF	1.38904	5.98311	3.66086	0.0557049	0.544786	1.83558	-0.583307	5.42598	0.334875	0.562803	1	1	-0.213466	5.61051	0.261589	0.609031	0.885524	1.12927
metQ	0.00752701	8.34751	0.000316966	0.985796	1	1	-1.46822	6.68136	5.90558	0.015093	0.494081	2.02396	0.0337807	6.76197	0.0130064	0.909202	0.999772	1.00023
yaeE	0.424448	7.47558	1.11112	0.291839	0.881103	1.13494	-0.0943192	5.52303	0.0109323	0.916727	1	1	-1.618	5.67197	13.8361	0.000199466	0.0100798	99.2084
abc	-0.302001	8.46297	1.05577	0.304183	0.898055	1.11352	-0.720057	6.39503	1.26525	0.260659	0.862137	1.15991	-0.19925	8.51035	1.21236	0.270865	0.656967	1.52215
yaeD	-0.527852	6.5762	0.771251	0.37983	0.956016	1.04601	0.0950631	6.01276	0.0169003	0.896565	1	1	-0.53287	6.4138	2.67945	0.101651	0.434395	2.30205
dkgB	0.358785	6.97569	0.498185	0.480299	1	1	0.0174199	4.8408	0.153632	0.695088	1	1	-0.36635	6.41659	1.35173	0.244976	0.62906	1.58967
yafC	3.70233	4.74885	4.02316	0.0448794	0.49914	2.00345	-0.171683	5.43517	0.0324667	0.857007	1	1	-1.2668	4.31102	2.96366	0.0851551	0.410315	2.43715
SL1344_0252	0.0791949	4.8698	0.00342316	0.953344	1	1	-4.03932	4.84747	4.56881	0.0325592	0.588439	1.69941	-0.688566	4.63238	1.23192	0.267035	0.651829	1.53415
yafD	-2.37722	5.18763	3.82862	0.0503844	0.523455	1.91039	-0.139764	5.78445	0.0287897	0.865266	1	1	0.275138	6.17794	0.642051	0.422969	0.764428	1.30817
yafE	3.6408	5.86352	13.9167	0.000191097	0.0231317	43.2308	0.586954	6.36409	0.847779	0.357181	0.952423	1.04995	-0.0802499	5.93772	0.0467485	0.828821	0.972177	1.02862
dniR	0.0640529	12.245	0.289912	0.590277	1	1	-0.208766	10.6378	0.510277	0.475019	1	1	0.113921	11.2151	1.90424	0.167605	0.538552	1.85683
gloB	1.55517	5.28832	2.25576	0.133118	0.625906	1.59768	-1.07856	4.95784	0.579197	0.446627	0.983971	1.01629	-1.41833	4.18664	3.26122	0.0709361	0.385435	2.59447
yafS	-1.08169	5.79792	1.7351	0.187761	0.726436	1.37658	4.53478	4.8587	6.90889	0.00857682	0.388942	2.57108	0.28613	4.80898	0.249625	0.617339	0.887315	1.127
rnhA	1.10604	6.45152	3.53559	0.060065	0.57155	1.74963	0.0215021	6.2195	0.00105936	0.974035	1	1	0.549995	5.20909	1.2504	0.263476	0.646882	1.54588
dnaQ	-0.134631	6.38915	0.0494669	0.823993	1	1	-0.257353	6.36751	0.166443	0.683292	1	1	-0.0984308	5.56011	0.0528327	0.818205	0.966747	1.0344
sciA	1.79249	4.44929	4.45162e-09	0.999947	1	1	-0.801514	4.84632	0.297206	0.58564	1	1	0.355964	4.62651	0.328147	0.566752	0.865848	1.15494
sciB	1.24153e-16	4.28259	0	1	1	1	-1.0717e-16	4.26777	0	1	1	1	0.710379	3.18064	0.233978	0.62859	0.887579	1.12666
sciC	2.76456	4.73257	1.50623e-08	0.999902	1	1	1.11797	4.58583	0.650563	0.419911	0.973122	1.02762	-0.368764	4.24656	0.249642	0.617327	0.887315	1.127
sciD	-3.08273	4.45157	2.38129	0.122796	0.616506	1.62205	-1.0717e-16	4.26777	0	1	1	1	-2.26118	3.71827	2.2549	0.133192	0.48509	2.06147
sciE	1.79249	4.44929	4.45162e-09	0.999947	1	1	-1.55946	4.8566	1.19143	0.275042	0.877739	1.13929	-0.310373	3.52897	0.0769402	0.781488	0.959224	1.04251
sciF	1.24153e-16	4.28259	0	1	1	1	-4.40785	4.85301	5.55522	0.0184257	0.507437	1.97069	-0.626076	3.80833	0.424079	0.514909	0.825974	1.21069
sciG	0.439857	4.96981	0.154631	0.694148	1	1	1.25724	4.72931	0.692121	0.405444	0.973122	1.02762	0.628552	4.53082	0.852062	0.35597	0.725568	1.37823
sciH	1.79249	4.44929	4.45162e-09	0.999947	1	1	-1.0717e-16	4.26777	0	1	1	1	-2.65558	2.89276	2.89816	0.0886807	0.410467	2.43625
sciI	-4.45386	4.98294	6.70521	0.00961316	0.308867	3.23764	0.433913	4.71925	0.295268	0.586864	1	1	1.25677	4.03672	1.96303	0.16119	0.529223	1.88956
sciJ	1.79249	4.44929	4.45162e-09	0.999947	1	1	0.433913	4.71925	0.295268	0.586864	1	1	0.0652764	3.88604	0.00252459	0.959927	1	1
sciK	1.24153e-16	4.28259	0	1	1	1	-2.86827	4.43922	2.01802	0.155441	0.707849	1.41273	-1.49346	3.18341	0.98966	0.319826	0.695946	1.43689
SL1344_0272	-0.632189	5.2878	0.407736	0.523121	1	1	1.69145	5.28067	2.46578	0.11635	0.691028	1.44712	-0.30801	6.05418	0.678806	0.409998	0.76141	1.31335
SL1344_0273	1.24153e-16	4.28259	0	1	1	1	-1.0717e-16	4.26777	0	1	1	1	0.161194	4.422	0.0568986	0.811467	0.966047	1.03515
sciK1	1.95985	4.45761	1.05005e-07	0.999741	1	1	3.06629	4.43803	2.42279	0.119582	0.691028	1.44712	-1.91092	4.12274	3.33571	0.0677912	0.376643	2.65503
sciN	1.24153e-16	4.28259	0	1	1	1	-1.0717e-16	4.26777	0	1	1	1	-1.3002	3.04274	1.56097	0.211523	0.588946	1.69795
sciO	-1.00455	4.60039	0.705607	0.400906	0.956016	1.04601	-1.0717e-16	4.26777	0	1	1	1	-2.60478	3.89483	5.60343	0.0179254	0.194748	5.13484
sciP	1.24153e-16	4.28259	0	1	1	1	0.188476	4.59152	0.0124311	0.911224	1	1	-0.0294731	4.03672	0.00214766	0.963037	1	1
sciQ	1.24153e-16	4.28259	0	1	1	1	-1.0717e-16	4.26777	0	1	1	1	-0.093532	3.80536	0.0109234	0.916761	1	1
sciR	1.24153e-16	4.28259	0	1	1	1	3.06629	4.43803	2.42279	0.119582	0.691028	1.44712	1.47962	2.88951	9.9804e-08	0.999748	1	1
sciS	0.332612	5.53559	0.15083	0.697744	1	1	-0.257757	5.65604	0.0909635	0.762956	1	1	-0.406293	5.75168	1.04872	0.305802	0.686374	1.45693
sciT	1.79249	4.44929	4.45162e-09	0.999947	1	1	1.29439	4.72847	0.72028	0.396052	0.973122	1.02762	-1.13512	3.8135	1.43607	0.230776	0.613158	1.6309
sciU	1.24153e-16	4.28259	0	1	1	1	4.00204	4.73293	4.90523	0.0267755	0.577967	1.7302	-0.331501	3.96557	0.131395	0.71699	0.9296	1.07573
sciV	0.911047	4.74523	0.37241	0.541694	1	1	2.76624	4.84956	3.82801	0.0504027	0.643887	1.55307	-0.209358	4.72292	0.120429	0.72857	0.936116	1.06824
vgrS	-0.967111	5.60072	1.15385	0.282746	0.871339	1.14766	-1.50641	6.86916	3.81684	0.0507398	0.643887	1.55307	-0.153997	5.11797	0.0933847	0.759917	0.950125	1.05249
sciW	1.24153e-16	4.28259	0	1	1	1	0.188476	4.59152	0.0124311	0.911224	1	1	3.58374	3.17983	3.593	0.0580233	0.342805	2.91711
SL1344_0286	0.67393	5.72806	0.647039	0.421173	0.96792	1.03314	0.301621	5.78726	0.143793	0.704539	1	1	-0.252604	6.29725	0.577395	0.447335	0.780758	1.28081
SL1344_0286A	-1.93536	5.27559	2.90156	0.0884938	0.616506	1.62205	-1.3926	5.59148	2.27309	0.131637	0.703463	1.42154	-0.179183	6.69352	0.388418	0.533132	0.838101	1.19317
sciX	1.83905	4.98573	2.05109	0.152097	0.653189	1.53095	0.609614	4.97668	0.240585	0.623784	1	1	-1.41933	4.82218	5.46882	0.0193586	0.199121	5.02206
SL1344_0291	1.24153e-16	4.28259	0	1	1	1	-0.720773	5.33406	0.370438	0.542766	1	1	-0.0526455	5.9444	0.019079	0.89014	0.993818	1.00622
safA	0.0493916	5.2925	0.0017816	0.966332	1	1	-0.4719	7.87522	1.20091	0.27314	0.877739	1.13929	-0.0405781	6.66582	0.0183552	0.892231	0.994872	1.00515
safB	1.95985	4.45761	1.05005e-07	0.999741	1	1	-3.15128	5.77026	8.73829	0.00311597	0.274892	3.6378	-0.765362	5.08768	2.21261	0.136887	0.491377	2.0351
safC	0.411456	5.88294	0.31069	0.577257	1	1	-0.687833	7.98299	2.8137	0.0934627	0.691028	1.44712	-0.318922	6.99953	1.46099	0.226773	0.609942	1.6395
safD	-1.88558	4.74977	2.10123	0.147181	0.650319	1.53771	-1.00554	6.30137	2.17803	0.139994	0.707849	1.41273	0.287465	4.88392	0.234498	0.628209	0.887579	1.12666
ybeJ	1.79249	4.44929	4.45162e-09	0.999947	1	1	-1.11646	6.69944	3.46439	0.0627037	0.646065	1.54783	-0.128785	5.77418	0.0924805	0.761047	0.950396	1.05219
sinR	0.823661	5.54326	0.877214	0.348966	0.933385	1.07137	-0.957809	6.54304	2.38607	0.122421	0.693049	1.4429	-0.406426	5.75221	1.03634	0.308675	0.68994	1.4494
SL1344_0301	-4.00786	4.60731	4.56928	0.0325503	0.459145	2.17796	-0.857942	4.73047	0.31549	0.574331	1	1	0.0697479	3.97241	0.00605052	0.937999	1	1
pagN	0.610149	4.98442	0.25855	0.611118	1	1	-1.1703	9.43873	15.1284	0.000100443	0.0475277	21.0404	-0.336359	7.63754	1.83596	0.175425	0.547087	1.82786
sciZ	-1.06347	4.97636	0.669807	0.413119	0.957384	1.04451	-1.50011	7.21397	5.14813	0.0232715	0.548025	1.82473	-0.815394	5.25114	2.77145	0.0959593	0.42292	2.36452
yafV	0.964165	5.59934	1.25976	0.261696	0.835153	1.19739	-0.0163645	5.85376	0.000452822	0.983023	1	1	-0.157376	5.619	0.12878	0.7197	0.930924	1.0742
fadE	-0.461347	5.92628	0.4113	0.52131	1	1	-0.0171806	8.74164	0.00140245	0.970127	1	1	0.046705	8.31199	0.0692668	0.792407	0.962315	1.03916
gmhA	0.174745	6.92348	0.132194	0.716168	1	1	0.171896	7.25357	0.135458	0.712839	1	1	-0.172458	6.51933	0.203724	0.651731	0.89546	1.11674
yafJ	0.151346	6.2335	0.0586799	0.808595	1	1	-1.29764	6.29827	3.52108	0.0605928	0.646065	1.54783	-0.204608	6.32223	0.389807	0.532401	0.837457	1.19409
yafK	0.253659	5.80785	0.114971	0.734554	1	1	0.63165	5.26311	0.368467	0.543841	1	1	-0.800795	6.00309	4.73327	0.0295846	0.246917	4.04994
dbh	0.0519973	6.40037	0.00733008	0.931772	1	1	-0.202895	6.90947	0.151581	0.697029	1	1	0.150927	8.6488	0.75433	0.385109	0.745253	1.34183
prfH	1.21357	5.18482	1.21483	0.270377	0.847785	1.17954	-0.254496	6.33191	0.15816	0.690856	1	1	-0.337743	7.84527	2.77754	0.0955951	0.421672	2.37151
pepD	0.35524	7.80144	0.946042	0.330729	0.920623	1.08622	-0.571896	7.76608	1.89992	0.168087	0.726169	1.37709	0.147078	7.00953	0.294872	0.587115	0.876882	1.1404
gpt	0.576086	7.72412	1.51113	0.218966	0.794229	1.25908	-0.205324	5.86387	0.0708651	0.790081	1	1	0.520177	7.15758	4.14332	0.041799	0.299452	3.33943
frsA	0.379637	6.83065	0.570557	0.450038	0.988721	1.01141	1.0238	6.64281	2.67496	0.101938	0.691028	1.44712	0.250506	6.94681	0.863789	0.352681	0.721581	1.38585
crl	0.233296	6.60544	0.184299	0.667704	1	1	0.266968	6.31408	0.174866	0.675823	1	1	0.148208	6.36199	0.209449	0.647199	0.893401	1.11932
phoE	0.911047	4.74523	0.37241	0.541694	1	1	0.621513	6.27238	0.887012	0.346288	0.940828	1.06289	0.359236	6.56512	1.36966	0.24187	0.628179	1.5919
proB	0.0886688	6.70151	0.0283902	0.866195	1	1	-0.165612	6.98805	0.0978616	0.754411	1	1	-0.13617	7.02335	0.275618	0.599588	0.883389	1.132
proA	0.20965	6.34626	0.105015	0.745892	1	1	-0.0985016	7.46219	0.0424879	0.836693	1	1	-0.332411	6.80196	1.41662	0.23396	0.61515	1.62562
SL1344_0319	-2.60453	4.45393	2.29754	0.129579	0.616506	1.62205	-1.0717e-16	4.26777	0	1	1	1	-2.09883	3.4267	2.54832	0.110412	0.451318	2.21573
SL1344_0322	0.202563	6.25196	0.104617	0.746357	1	1	0.23597	7.58744	0.227632	0.633285	1	1	1.19725	6.37499	12.1978	0.000478452	0.0199227	50.1939
SL1344_0323	1.24153e-16	4.28259	0	1	1	1	-1.60413	5.06553	1.4581	0.227232	0.828252	1.20736	0.349621	4.36403	0.251262	0.616188	0.887315	1.127
leuC2	1.24153e-16	4.28259	0	1	1	1	0.80675	4.73326	0.273082	0.601272	1	1	1.19514	3.96661	1.80779	0.178773	0.552563	1.80975
leuD2	1.95985	4.45761	1.05005e-07	0.999741	1	1	1.78378	4.4429	1.81594e-07	0.99966	1	1	-0.69461	4.11989	0.683705	0.408314	0.761105	1.31388
SL1344_0326	1.24153e-16	4.28259	0	1	1	1	1.5734	4.85985	1.26737	0.260261	0.861741	1.16044	0.177655	4.04561	0.0384138	0.844614	0.976968	1.02357
SL1344_0327	-0.0338832	4.60272	0.000530419	0.981626	1	1	0.911892	4.97042	0.523874	0.469194	1	1	-0.290908	4.67772	0.231973	0.630065	0.88875	1.12518
SL1344_0328	1.3558	4.87569	0.901391	0.342409	0.925406	1.08061	0.0202441	5.33815	0.00152672	0.968832	1	1	0.388991	5.62872	0.843554	0.358382	0.72766	1.37427
SL1344_0329	1.24153e-16	4.28259	0	1	1	1	-0.633589	4.59635	0.397106	0.528588	1	1	-1.1047	4.04746	1.78518	0.181514	0.555649	1.7997
SL1344_0330	1.24153e-16	4.28259	0	1	1	1	-0.894178	5.17008	0.597469	0.439545	0.982157	1.01817	-2.37891	4.3186	7.01856	0.0080669	0.124709	8.01866
stbE	-4.00786	4.60731	4.56928	0.0325503	0.459145	2.17796	-4.40785	4.85301	5.55522	0.0184257	0.507437	1.97069	0.176393	4.7146	0.0785424	0.779283	0.959224	1.04251
stbD	1.24153e-16	4.28259	0	1	1	1	-0.366861	5.08886	0.107175	0.743383	1	1	-1.13112	5.04659	4.05783	0.0439669	0.305538	3.27292
stbC	3.22622	4.60636	2.87181	0.0901433	0.616506	1.62205	-0.476481	5.51512	0.27012	0.603251	1	1	-0.00809086	5.24726	0.000311774	0.985912	1	1
stbB	1.24153e-16	4.28259	0	1	1	1	-1.0717e-16	4.26777	0	1	1	1	-0.479264	3.04513	0.130454	0.717962	0.9296	1.07573
stbA	1.24153e-16	4.28259	0	1	1	1	-1.0717e-16	4.26777	0	1	1	1	1.3054e-15	2.72161	0	1	1	1
SL1344_0336	-1.75376	5.98018	4.79624	0.0285219	0.459145	2.17796	-0.0730649	6.16751	0.0114386	0.914828	1	1	-0.0527559	5.78086	0.0169606	0.896382	0.996725	1.00329
SL1344_0337	0.0820456	5.75065	0.0105043	0.918367	1	1	-0.312481	5.57537	0.115298	0.734191	1	1	0.552933	5.21137	1.26517	0.260674	0.642351	1.55678
SL1344_0338	-1.13176	5.68831	1.85275	0.173464	0.699174	1.43026	1.37254	5.59622	2.3803	0.122874	0.693049	1.4429	-0.556539	5.70388	1.84643	0.174199	0.545878	1.83191
SL1344_0339	1.31905	5.74189	2.66055	0.102865	0.616506	1.62205	-0.10874	6.04351	0.0230822	0.879244	1	1	0.017368	6.76319	0.00357268	0.952337	1	1
SL1344_0340	0.542587	5.27491	0.260782	0.609584	1	1	-0.00168217	5.35718	1.54696e-06	0.999008	1	1	0.112237	5.55001	0.0672265	0.795419	0.963916	1.03744
SL1344_0341	1.79249	4.44929	4.45162e-09	0.999947	1	1	-3.6571	4.84194	3.57049	0.058815	0.646065	1.54783	-0.420851	4.8165	0.535917	0.46413	0.794428	1.25877
SL1344_0342	1.24153e-16	4.28259	0	1	1	1	0.193493	4.59065	0.0125663	0.910745	1	1	-0.319279	5.14703	0.39627	0.529022	0.834518	1.1983
SL1344_0343	1.24153e-16	4.28259	0	1	1	1	-1.0717e-16	4.26777	0	1	1	1	0.156134	4.42271	0.0531285	0.817706	0.966747	1.0344
SL1344_0344	-0.684608	4.61096	0.692352	0.405365	0.956016	1.04601	-2.18901	4.58133	1.3084e-07	0.999711	1	1	0.232953	4.88935	0.175235	0.675501	0.908576	1.10062
SL1344_0345	1.95985	4.45761	1.05005e-07	0.999741	1	1	3.06629	4.43803	2.42279	0.119582	0.691028	1.44712	-0.626076	3.80833	0.424079	0.514909	0.825974	1.21069
SL1344_0346	-1.00455	4.60039	0.705607	0.400906	0.956016	1.04601	-0.887569	4.72963	0.334001	0.563313	1	1	1.07091	4.0346	1.24138	0.265206	0.648987	1.54086
SL1344_0347	1.24153e-16	4.28259	0	1	1	1	-1.0717e-16	4.26777	0	1	1	1	-0.141878	3.17788	0.0408216	0.839883	0.975746	1.02486
SL1344_0348	1.24153e-16	4.28259	0	1	1	1	-1.10629	5.17613	0.951774	0.329268	0.931973	1.07299	0.110955	4.23929	0.0157236	0.900212	0.997998	1.00201
SL1344_0349	1.24153e-16	4.28259	0	1	1	1	-1.0717e-16	4.26777	0	1	1	1	1.47962	2.88951	9.9804e-08	0.999748	1	1
SL1344_0350	-0.313321	5.19345	0.0936074	0.75964	1	1	-0.0296752	5.08417	0.000759424	0.978015	1	1	-0.705017	3.89408	0.636923	0.424827	0.764661	1.30777
SL1344_0351	-0.963007	4.74746	0.462276	0.496562	1	1	-0.127434	6.65322	0.0463924	0.829464	1	1	0.0410859	6.22576	0.0140672	0.905588	0.998961	1.00104
mod	0.894637	7.086	3.75805	0.0525538	0.529703	1.88785	0.0669805	6.3459	0.0106152	0.917939	1	1	-0.378071	6.03603	1.09806	0.294692	0.676908	1.47731
res	-0.222045	7.48775	0.307016	0.579517	1	1	0.168322	6.64816	0.0868643	0.768202	1	1	0.222523	6.87389	0.656379	0.417841	0.762568	1.31136
SL1344_0354	-2.19896	4.99103	2.66566	0.102535	0.616506	1.62205	-1.06191	5.26005	0.918742	0.337805	0.939251	1.06468	-3.42789	3.81464	7.78223	0.00527627	0.0973864	10.2684
SL1344_0355	-0.508334	5.18342	0.221024	0.638261	1	1	-1.43623	5.95634	3.10395	0.0781026	0.691028	1.44712	-0.899197	5.54272	4.22016	0.0399463	0.291535	3.43012
SL1344_0356	-1.10505	5.86368	2.08376	0.148873	0.650843	1.53647	-0.440379	6.60931	0.57366	0.448808	0.985258	1.01496	-1.38651	6.44957	16.4488	4.99812e-05	0.00360182	277.638
SL1344_0357	1.24153e-16	4.28259	0	1	1	1	-0.887569	4.72963	0.334001	0.563313	1	1	-2.87123	3.72572	5.9624	0.0146142	0.173815	5.75324
SL1344_0358	-0.402528	6.29806	0.428479	0.512736	1	1	-0.114022	7.54827	0.0700015	0.791335	1	1	-0.331088	7.91461	2.7259	0.0987327	0.427384	2.33982
foxA	-0.0923828	5.2672	0.020981	0.884831	1	1	-1.16369	6.38435	3.04293	0.0810896	0.691028	1.44712	0.302834	6.92108	1.23052	0.267306	0.651829	1.53415
yahN	4.00345	4.87929	4.89802	0.0268875	0.459145	2.17796	0.234841	8.3922	0.452916	0.500953	1	1	0.206556	7.66482	0.733651	0.391702	0.749348	1.33449
yahO	2.10392	5.53287	4.87551	0.0272404	0.459145	2.17796	-0.318999	6.56309	0.277748	0.598181	1	1	0.0664207	5.07558	0.0163962	0.898111	0.996944	1.00307
prpR	-4.28047	5.08234	7.65222	0.00567024	0.242469	4.12424	-1.76808	5.43859	2.94635	0.086072	0.691028	1.44712	0.0950143	5.07732	0.0343386	0.852988	0.979409	1.02102
prpB	1.79249	4.44929	4.45162e-09	0.999947	1	1	-1.0717e-16	4.26777	0	1	1	1	1.50892	3.42241	1.2302	0.267369	0.651829	1.53415
prpC	-2.60453	4.45393	2.29754	0.129579	0.616506	1.62205	-1.0717e-16	4.26777	0	1	1	1	-1.36456	3.63152	1.6506	0.198877	0.573676	1.74314
prpD	1.24153e-16	4.28259	0	1	1	1	-2.04814	4.97348	2.28934	0.130265	0.698999	1.43062	2.20169	4.17015	5.78689	0.0161462	0.18447	5.42093
prpE	1.79249	4.44929	4.45162e-09	0.999947	1	1	-2.0109	5.16729	2.54897	0.110366	0.691028	1.44712	1.02183	4.75212	2.51666	0.112649	0.452924	2.20788
hemB	-0.0204904	7.87029	0.00342667	0.95332	1	1	0.794649	6.07312	1.25386	0.262817	0.866202	1.15446	-0.963288	6.2686	7.88886	0.00497403	0.0934652	10.6992
yaiU	-0.0509229	6.14934	0.00644125	0.936033	1	1	-0.310675	6.56757	0.274379	0.600409	1	1	-0.118117	7.05278	0.210121	0.646672	0.893401	1.11932
yaiV	0.564146	4.98217	0.21798	0.640583	1	1	6.04886	5.07684	13.8223	0.000200942	0.0615236	16.2539	-1.17418	4.72702	3.68805	0.0548037	0.336171	2.97468
ampH	0.768317	5.28483	0.599836	0.438641	0.978202	1.02228	-0.106996	5.80572	0.0183687	0.892192	1	1	0.146423	5.95093	0.156548	0.692355	0.917332	1.09012
sbmA	0.394918	5.99459	0.325559	0.568286	1	1	0.501989	5.91752	0.443679	0.505352	1	1	-0.463677	5.77181	1.3687	0.242036	0.628179	1.5919
yaiW	0.218836	6.87277	0.183844	0.668091	1	1	0.637396	6.60871	1.22859	0.267681	0.87353	1.14478	-0.381861	6.53375	1.51005	0.219131	0.599963	1.66677
yaiY	-1.13982	5.45154	1.48445	0.223079	0.796617	1.25531	-0.338501	6.18761	0.214213	0.643485	1	1	0.516774	7.02655	3.7473	0.052893	0.331297	3.01844
yaiZ	-0.890678	5.81446	1.32767	0.249219	0.818414	1.22187	0.61755	8.21903	2.98163	0.0842143	0.691028	1.44712	0.727352	7.62694	10.7018	0.00107029	0.0333586	29.9773
ddlA	-0.121169	6.60581	0.0507813	0.821709	1	1	-0.508615	6.7149	0.809284	0.368332	0.967144	1.03397	-0.0675701	6.77275	0.0575862	0.810352	0.966022	1.03517
SL1344_0376	1.24153e-16	4.28259	0	1	1	1	-0.01636	5.43065	0.000265316	0.987004	1	1	0.305281	4.71837	0.260737	0.609614	0.885524	1.12927
SL1344_0377	2.59687	5.28405	5.13381	0.0234641	0.450667	2.21893	-5.3111	5.42534	11.0726	0.000876132	0.168899	5.92071	0.254186	4.89085	0.211571	0.645539	0.893375	1.11935
yaiB	-0.890007	5.09032	0.607083	0.435888	0.978202	1.02228	-0.265639	8.33299	0.536084	0.46406	1	1	-0.392855	6.77548	1.33142	0.248554	0.631145	1.58442
psiF	1.24153e-16	4.28259	0	1	1	1	0.0955638	5.60168	0.0119099	0.913097	1	1	0.855111	4.99678	2.40329	0.121081	0.467398	2.13951
adrA	1.92742	5.45231	3.87805	0.0489215	0.514417	1.94395	-0.32461	6.47134	0.280346	0.596474	1	1	0.697723	5.84293	3.15729	0.0755886	0.394227	2.53661
proC	0.479098	6.15767	0.544156	0.460716	0.999177	1.00082	0.309786	6.21364	0.12379	0.72496	1	1	-0.596802	6.27226	3.22224	0.0726442	0.387984	2.57742
yaiI	-0.329374	6.00541	0.226601	0.634056	1	1	1.08598	5.36805	1.10399	0.293392	0.895501	1.11669	-1.87547	4.63724	7.97887	0.00473264	0.0902676	11.0782
aroL	0.385618	7.29367	0.811301	0.367736	0.952745	1.0496	0.140778	6.92521	0.0706232	0.790432	1	1	-0.399348	6.66776	1.83839	0.17514	0.546854	1.82864
yaiA	-0.112495	6.53573	0.0391799	0.843093	1	1	-1.15777	6.45094	3.06077	0.0802034	0.691028	1.44712	-0.636113	5.53701	2.17694	0.140093	0.497396	2.01047
aroM	0.525665	6.48782	0.820769	0.364955	0.950621	1.05194	-0.0128459	6.43426	0.000431981	0.983418	1	1	0.0436066	6.02778	0.013894	0.906169	0.998961	1.00104
yaiE	0.482847	6.63955	0.739244	0.389903	0.956016	1.04601	-0.274866	7.31208	0.302605	0.582254	1	1	-0.245833	6.85667	0.80663	0.369118	0.733866	1.36265
rdgC	-0.336519	7.30843	0.59672	0.439832	0.979601	1.02082	0.105149	6.98619	0.0408374	0.839852	1	1	-0.222913	7.43948	0.952759	0.329018	0.702436	1.42362
yajF	-0.867458	5.72769	1.02339	0.311716	0.912531	1.09585	-1.77763	6.19896	5.46253	0.0194285	0.521266	1.91841	-0.21837	5.50944	0.252707	0.615176	0.887315	1.127
araJ	0.621803	6.32663	1.04279	0.307173	0.903807	1.10643	0.239548	6.38427	0.145333	0.703036	1	1	-0.176855	6.27846	0.271721	0.60218	0.883389	1.132
sbcC	-0.135832	7.48792	0.117959	0.731258	1	1	-0.175623	6.02669	0.0596322	0.807078	1	1	-0.070183	5.82634	0.0323283	0.857309	0.981587	1.01876
sbcD	-1.21012	6.31458	3.48268	0.0620142	0.577431	1.73181	-0.500497	5.8543	0.37103	0.542443	1	1	-0.15662	5.53256	0.132505	0.715849	0.9296	1.07573
phoB	-0.436528	7.00667	0.672383	0.412222	0.957384	1.04451	0.171897	8.66953	0.247744	0.618668	1	1	-0.141529	7.97231	0.406668	0.523666	0.831636	1.20245
phoR	-0.223186	6.52048	0.157024	0.691912	1	1	-0.0720204	8.12078	0.0281297	0.866804	1	1	-0.212795	7.44517	0.87228	0.350325	0.71953	1.3898
brnQ	0.386887	10.273	3.7014	0.054367	0.540473	1.85023	-0.395848	9.1578	1.95231	0.162338	0.714262	1.40005	-0.202433	9.52752	2.54386	0.110724	0.451318	2.21573
proY	0.374101	9.22382	1.97624	0.159787	0.668457	1.49598	-0.419354	7.34444	0.82885	0.362605	0.958538	1.04326	0.0249213	7.30987	0.0105352	0.918248	1	1
malZ	-0.142687	7.6964	0.131267	0.717122	1	1	1.10427	6.13545	2.53688	0.111214	0.691028	1.44712	0.0189358	5.7176	0.00214543	0.963056	1	1
tsaA	-0.243692	8.33934	0.62582	0.428893	0.974416	1.02626	-0.187316	7.72947	0.198409	0.656008	1	1	-0.265727	7.45207	1.35103	0.245098	0.62906	1.58967
yajB	-1.29783	7.3037	8.69566	0.00318969	0.166024	6.02324	-0.0837414	6.67992	0.0217088	0.882864	1	1	0.138896	7.0953	0.259991	0.610126	0.885524	1.12927
queA	-0.0679737	7.9555	0.0400165	0.841448	1	1	1.37512	6.69995	5.147	0.0232866	0.548025	1.82473	0.0132612	7.13134	0.00271194	0.958468	1	1
tgt	0.472726	8.40227	2.48217	0.115143	0.616506	1.62205	0.599121	7.39653	1.73147	0.188223	0.760197	1.31545	0.235037	7.8995	1.28019	0.257864	0.639438	1.56387
yajC	0.436276	8.74413	1.28184	0.257558	0.834738	1.19798	-0.0636095	7.02863	0.015004	0.90251	1	1	-0.310389	7.39826	1.51867	0.217821	0.59703	1.67496
secD	0.163356	9.1657	0.455768	0.499609	1	1	-0.036438	8.64762	0.0131174	0.908817	1	1	0.354561	8.58248	4.45347	0.0348304	0.269952	3.70436
secF	-0.0190173	8.26402	0.00235859	0.961266	1	1	-0.148847	7.73597	0.133748	0.714578	1	1	-0.185927	7.6827	0.749089	0.386765	0.746004	1.34048
SL1344_0404	-0.500276	5.61906	0.363202	0.546733	1	1	-0.49325	5.44485	0.268891	0.604077	1	1	0.165311	5.14241	0.103028	0.748226	0.94531	1.05785
SL1344_0405	-0.669787	5.29119	0.460304	0.497482	1	1	0.865686	5.92035	1.32581	0.249551	0.860208	1.16251	0.253375	5.14861	0.257323	0.611965	0.887315	1.127
yajD	-0.128717	6.13557	0.0389081	0.843631	1	1	-0.0338531	5.66936	0.00157374	0.968356	1	1	-0.273641	6.02184	0.545384	0.46021	0.792423	1.26195
tsx	-0.0185529	6.49917	0.00113023	0.973181	1	1	3.77965	4.86824	4.55065	0.0329063	0.590612	1.69316	-0.651239	4.7238	1.18825	0.275683	0.662174	1.51018
yajI	-1.37812	5.19778	1.5598	0.211695	0.77761	1.28599	-0.857942	4.73047	0.31549	0.574331	1	1	-0.680759	4.37426	0.811915	0.367555	0.732735	1.36475
nrdR	0.285422	6.46826	0.251969	0.615692	1	1	-0.310206	8.76393	0.660147	0.416508	0.973122	1.02762	-0.0366445	7.45791	0.0246536	0.875233	0.987983	1.01216
ribD	-0.900582	6.54329	2.47251	0.115853	0.616506	1.62205	0.100129	8.70618	0.0572392	0.810914	1	1	-0.0584046	7.97347	0.0738376	0.785829	0.959925	1.04175
ribH	0.398982	8.48078	1.83217	0.175871	0.702133	1.42423	0.779125	6.97958	2.28311	0.130789	0.701091	1.42635	-0.591305	8.12677	9.91151	0.00164249	0.0459631	21.7566
nusB	-0.22538	8.61874	0.623519	0.429743	0.975235	1.02539	-0.638405	8.18825	2.80744	0.0938279	0.691028	1.44712	0.284246	8.65679	3.03804	0.081334	0.404248	2.47373
thiL	0.613846	7.62124	2.51878	0.112498	0.616506	1.62205	-0.0590737	7.08208	0.0144755	0.904234	1	1	0.302964	7.04263	1.36132	0.243308	0.628179	1.5919
pgpA	5.81403e-05	7.86877	4.06975e-08	0.999839	1	1	0.989775	6.9786	3.69964	0.0544242	0.646065	1.54783	0.0264548	6.74922	0.00821577	0.927778	1	1
yajO	-0.663565	6.36489	1.214	0.270542	0.847785	1.17954	-0.763833	6.59927	1.66281	0.197224	0.782433	1.27806	1.10979	6.11016	8.77019	0.00306194	0.0682577	14.6504
dxs	-0.171019	7.96236	0.230898	0.630859	1	1	0.851864	7.48269	3.67526	0.0552257	0.646065	1.54783	0.384051	7.06842	2.04713	0.152493	0.518438	1.92887
ispA	-0.456267	6.96727	0.891892	0.344965	0.92773	1.0779	0.222322	6.89544	0.18314	0.668689	1	1	0.108309	7.15714	0.183555	0.668336	0.905201	1.10473
xseB	-0.251412	5.98526	0.127569	0.720966	1	1	0.793319	6.21277	1.35914	0.243686	0.848986	1.17788	0.456725	6.11032	1.66772	0.196565	0.57335	1.74414
thiI	-0.16344	8.69704	0.250826	0.616494	1	1	0.0704228	7.09793	0.0163851	0.898146	1	1	-0.55529	6.84121	4.03882	0.0444649	0.307357	3.25355
phnV	1.24153e-16	4.28259	0	1	1	1	1.29439	4.72847	0.72028	0.396052	0.973122	1.02762	0.95178	4.11036	1.35645	0.244154	0.628179	1.5919
phnU	1.24153e-16	4.28259	0	1	1	1	1.1857	4.86381	0.666166	0.414391	0.973122	1.02762	0.236551	4.18347	0.0948627	0.758084	0.949201	1.05352
phnT	-1.00455	4.60039	0.705607	0.400906	0.956016	1.04601	-4.01983	5.05664	4.63895	0.0312541	0.588439	1.69941	0.721876	4.61782	1.12381	0.289101	0.672672	1.48661
phnS	-0.299115	4.73479	0.371992	0.541921	1	1	-0.0509902	5.1743	0.00218395	0.962726	1	1	-0.254976	4.53416	0.153814	0.694917	0.917332	1.09012
phnR	-0.624177	5.28342	0.393557	0.530436	1	1	-4.19948	4.95897	5.21864	0.022346	0.545387	1.83356	-0.0839274	5.21819	0.0302938	0.861825	0.983233	1.01705
phnW	1.24153e-16	4.28259	0	1	1	1	-1.18025	4.85105	0.673235	0.411926	0.973122	1.02762	1.00224	3.89002	1.18962	0.275406	0.662146	1.51024
phnX	1.79249	4.44929	4.45162e-09	0.999947	1	1	-1.0717e-16	4.26777	0	1	1	1	0.301497	3.4205	0.0587478	0.808486	0.966022	1.03517
thiJ	0.38565	6.89359	0.62981	0.427425	0.974416	1.02626	-0.663789	6.03151	0.812202	0.36747	0.966001	1.0352	-0.147272	6.26011	0.194549	0.659157	0.899557	1.11166
apbA	0.655951	6.33701	1.19503	0.274317	0.85652	1.16752	0.44415	6.2306	0.452383	0.501205	1	1	-0.0177929	6.54574	0.00349204	0.952878	1	1
yajQ	0.479576	7.48635	1.38272	0.239639	0.808931	1.2362	0.17	5.96214	0.0530126	0.817902	1	1	-0.331164	6.45638	1.13487	0.286738	0.670816	1.49072
yajR	-0.000919359	6.31196	1.96249e-05	0.996465	1	1	0.778658	6.8355	1.93141	0.164604	0.718763	1.39128	0.264639	6.99264	0.991228	0.319442	0.695946	1.43689
SL1344_0431	0.0821102	5.28691	0.0067289	0.934623	1	1	0.0974474	5.9001	0.0157818	0.900028	1	1	-0.204635	6.85359	0.540158	0.462367	0.794342	1.2589
SL1344_0432	-2.1329	5.46548	4.33424	0.037353	0.491934	2.03279	-0.683836	5.78983	0.704289	0.401346	0.973122	1.02762	0.425465	6.30551	1.55647	0.212183	0.588946	1.69795
cyoE	-0.514791	8.70477	3.1605	0.0754402	0.616506	1.62205	0.574635	7.76237	1.75083	0.185773	0.758708	1.31803	0.59631	6.83349	4.40195	0.035898	0.273972	3.65001
cyoD	-0.128281	8.39361	0.168324	0.681606	1	1	-0.24253	7.61819	0.329753	0.565805	1	1	0.396089	6.9316	1.6461	0.199491	0.573676	1.74314
cyoC	-0.33847	7.65064	0.597233	0.439636	0.979582	1.02084	-1.77865	6.07084	5.27811	0.0215952	0.545387	1.83356	0.0315903	5.7568	0.00568204	0.939913	1	1
cyoB	0.397732	9.24522	0.783472	0.376082	0.956016	1.04601	-0.804233	7.43626	2.96578	0.0850433	0.691028	1.44712	-0.157426	7.41114	0.416499	0.518689	0.827948	1.2078
cyoA	0.300331	8.93135	0.819549	0.365312	0.950621	1.05194	0.281613	7.93903	0.538562	0.463029	1	1	-0.352331	7.78572	2.9088	0.0880975	0.410467	2.43625
ampG	0.784577	6.7274	2.09271	0.148003	0.650843	1.53647	0.0515346	5.72287	0.00394396	0.949925	1	1	0.754652	4.92547	1.83928	0.175036	0.546854	1.82864
yajG	1.19214	6.40069	3.78066	0.0518481	0.529703	1.88785	0.177595	5.16968	0.026017	0.871859	1	1	-0.0624025	5.36467	0.0181281	0.892896	0.994974	1.00505
bolA	-1.39437	6.01665	3.12351	0.0771703	0.616506	1.62205	-0.316661	6.91134	0.348022	0.555235	1	1	-0.291692	6.45114	0.851204	0.356212	0.725568	1.37823
tig	0.22453	10.2205	1.36412	0.242825	0.809158	1.23585	0.0473802	8.28473	0.0175169	0.894706	1	1	-0.1485	8.86682	0.570923	0.449892	0.78265	1.27771
clpP	-0.0778993	7.91349	0.0373673	0.846719	1	1	0.14988	7.92146	0.153861	0.694872	1	1	-0.280212	7.82091	1.89459	0.168685	0.540312	1.85078
clpX	-0.311933	9.88723	2.54125	0.110907	0.616506	1.62205	-0.715982	9.9277	7.04148	0.0079643	0.380314	2.62941	-0.32541	9.78188	6.29291	0.0121222	0.158068	6.32641
lon	-0.177704	9.26488	0.57409	0.448638	0.986952	1.01322	0.392537	9.78276	2.13991	0.14351	0.707849	1.41273	0.253461	9.46111	2.10201	0.147106	0.507412	1.97078
hupB	-1.13192	10.2906	39.8159	2.79069e-10	1.3205e-07	7.57288e+06	-0.452698	9.92173	3.45093	0.0632161	0.646065	1.54783	0.0620505	9.57786	0.240904	0.623554	0.887579	1.12666
cypD	0.00412816	8.31077	0.000176954	0.989387	1	1	0.150499	8.85721	0.231688	0.630275	1	1	-0.226549	8.399	1.61284	0.204093	0.582083	1.71797
comE1	0.0791949	4.8698	0.00342316	0.953344	1	1	0.188476	4.59152	0.0124311	0.911224	1	1	-1.19482	3.18381	0.661722	0.415953	0.762442	1.31157
ybaW	1.34961	4.86533	0.934371	0.33373	0.920623	1.08622	-0.655201	5.96415	0.756739	0.384351	0.973122	1.02762	-0.467947	4.85454	0.699829	0.402841	0.75583	1.32305
ybaX	0.541975	7.33051	1.61056	0.204413	0.760522	1.31489	0.521651	7.02588	1.0152	0.31366	0.924309	1.08189	-0.0916888	7.59242	0.175773	0.675031	0.908576	1.10062
ybaE	3.14985	4.88742	1.5323e-07	0.999688	1	1	-0.975401	5.36285	0.938922	0.332555	0.936788	1.06748	-1.13359	4.86049	3.92736	0.0475065	0.313486	3.18994
cof	-0.302957	4.87789	0.0859722	0.769361	1	1	0.235814	5.18783	0.0425788	0.83652	1	1	0.0946695	4.96229	0.0279698	0.86718	0.98495	1.01528
SL1344_0452	-0.980686	7.02801	3.68303	0.0549688	0.541254	1.84756	-0.184691	5.43579	0.0378593	0.845726	1	1	-0.0491743	4.85239	0.00775596	0.929823	1	1
ybaO	-0.288041	6.48614	0.257494	0.611847	1	1	0.254939	6.73037	0.169651	0.680422	1	1	-0.0572775	8.17523	0.0951849	0.757686	0.949201	1.05352
mdlA	0.0604369	7.51292	0.0230465	0.879336	1	1	0.667413	7.35655	2.18022	0.139795	0.707849	1.41273	0.0812786	7.49275	0.126445	0.722146	0.932235	1.07269
mdlB	0.776414	7.28034	3.20632	0.0733543	0.616506	1.62205	-0.851474	6.34961	1.66075	0.197502	0.782939	1.27724	-0.365291	7.29571	2.00846	0.156424	0.523929	1.90866
glnK	1.79249	4.44929	4.45162e-09	0.999947	1	1	-2.86827	4.43922	2.01802	0.155441	0.707849	1.41273	-0.79135	4.53195	1.44371	0.229539	0.612474	1.63272
amtB	0.00636784	4.60862	0.000707892	0.978774	1	1	-0.782924	5.94732	0.970688	0.324509	0.930696	1.07446	-0.805556	6.5965	7.07574	0.00781347	0.122497	8.16344
tesB	-0.907962	6.41488	2.29756	0.129577	0.616506	1.62205	-0.591569	6.29607	0.762537	0.382536	0.973122	1.02762	0.296414	6.49386	0.759717	0.383417	0.744708	1.34281
ybaY	-0.900584	6.48888	2.04506	0.152701	0.65419	1.52861	-0.695358	5.71079	0.636537	0.424967	0.975394	1.02523	-0.410406	5.33599	0.76126	0.382934	0.744708	1.34281
ybaZ	-0.465061	6.4305	0.633509	0.426071	0.973544	1.02717	0.270713	6.68231	0.229336	0.632017	1	1	0.505556	6.3675	2.0432	0.152888	0.519349	1.92549
ylaB	0.27152	5.67618	0.115447	0.734026	1	1	1.3059	6.32246	3.87919	0.048888	0.641949	1.55776	-0.354827	6.52705	1.34286	0.246531	0.629315	1.58903
rpmE2	-4.54227	4.60265	4.73512	0.0295528	0.459145	2.17796	0.305918	10.6396	2.35632	0.124777	0.693049	1.4429	0.55966	9.2813	15.2929	9.20605e-05	0.0055718	179.475
rpmJa	-0.191481	6.77223	0.143146	0.705174	1	1	0.101879	11.4644	0.22212	0.637429	1	1	0.193866	10.3019	2.40031	0.121311	0.467722	2.13802
ylaC	-0.488428	5.45497	0.294635	0.587265	1	1	-0.849637	5.59487	0.910438	0.339998	0.939256	1.06467	-0.460831	6.89911	2.90485	0.0883137	0.410467	2.43625
maa	0.784682	6.79874	2.21495	0.136679	0.632578	1.58083	-0.672779	7.10463	1.78553	0.181472	0.749056	1.33501	-0.0850871	8.21068	0.214704	0.643105	0.893208	1.11956
hha	-0.307229	5.72781	0.142365	0.705941	1	1	-0.225812	6.45069	0.136953	0.711329	1	1	-0.378486	6.71715	1.75227	0.185592	0.560329	1.78467
ybaJ	-0.361898	5.66545	0.190973	0.662108	1	1	-0.169313	6.427	0.0740663	0.785506	1	1	-0.739377	7.42719	9.28154	0.00231474	0.0571006	17.5129
acrB	-0.282292	8.94792	0.972523	0.324052	0.917969	1.08936	-0.512749	8.73355	2.58866	0.107632	0.691028	1.44712	-0.197817	8.19027	0.922392	0.336848	0.709835	1.40878
acrA	0.366276	7.2783	0.692419	0.405343	0.956016	1.04601	-0.696803	7.10814	1.87867	0.170486	0.726169	1.37709	0.194947	7.57505	0.699137	0.403074	0.75583	1.32305
acrR	-0.898221	6.41706	2.11474	0.145887	0.650319	1.53771	-0.634908	6.07667	0.789011	0.374399	0.971795	1.02902	-0.209659	6.40797	0.410324	0.521805	0.830483	1.20412
aefA	-0.428303	8.79898	2.36644	0.123969	0.616506	1.62205	0.895612	7.09322	3.25437	0.0712334	0.688545	1.45234	-0.203537	7.33473	0.748648	0.386904	0.746004	1.34048
SL1344_0472	0.446523	6.17653	0.458376	0.498384	1	1	-1.09207	5.96559	1.98739	0.158614	0.711714	1.40506	-0.15797	6.39819	0.24681	0.61933	0.887315	1.127
ybaM	-4.00786	4.60731	4.56928	0.0325503	0.459145	2.17796	4.83942	4.72814	7.1195	0.007625	0.377982	2.64563	0.10055	3.96988	0.0141822	0.905205	0.998961	1.00104
priC	-0.0225632	5.86119	0.000971809	0.975131	1	1	1.03226	5.66724	1.49383	0.221623	0.821614	1.21712	-0.112747	6.43143	0.120444	0.728553	0.936116	1.06824
apt	-0.484905	7.48947	1.45575	0.227607	0.801011	1.24842	0.225471	6.86379	0.179276	0.671996	1	1	0.505633	7.15687	3.26189	0.0709075	0.385435	2.59447
dnaX	0.0352861	9.36307	0.0104892	0.918426	1	1	0.425354	8.49145	1.5643	0.211037	0.804724	1.24266	0.211767	8.69942	0.912704	0.339398	0.710937	1.40659
ybaB	-0.193364	7.68947	0.237145	0.626276	1	1	-0.379289	6.82537	0.440072	0.507088	1	1	0.367262	6.79535	1.55836	0.211905	0.588946	1.69795
recR	-0.137427	8.41689	0.210259	0.646564	1	1	-0.546348	7.21483	1.23064	0.267282	0.8733	1.14508	-0.0698065	7.18957	0.0552359	0.814191	0.966047	1.03515
htpG	-0.516199	8.50631	1.90791	0.167196	0.685778	1.4582	-0.392754	6.40974	0.389241	0.532699	1	1	-0.504068	8.20405	5.83678	0.0156945	0.182344	5.48414
adk	-0.0512418	8.88897	0.0343833	0.852894	1	1	-0.158939	7.00175	0.0990463	0.752977	1	1	-0.0863028	8.36349	0.163736	0.68574	0.914758	1.09318
hemH	0.391268	6.41724	0.456629	0.499204	1	1	-0.811865	4.97705	0.421399	0.51624	1	1	-0.156177	6.08207	0.195973	0.657991	0.89906	1.11227
aes	1.24153e-16	4.28259	0	1	1	1	-1.0717e-16	4.26777	0	1	1	1	1.70111	3.88965	3.00502	0.0830068	0.407347	2.45491
gsk	0.379458	7.50826	0.88974	0.345548	0.928058	1.07752	0.0916152	6.2894	0.0192692	0.889597	1	1	-0.499675	6.39252	2.38141	0.122786	0.470968	2.12329
ybaL	-0.221023	8.53	0.57827	0.446991	0.985867	1.01434	0.0911298	8.35603	0.0645019	0.799517	1	1	-0.0846319	8.47022	0.186221	0.666081	0.903516	1.10679
fsr	-1.71416	5.74899	4.17836	0.0409433	0.495385	2.01863	0.59916	4.97591	0.228582	0.632577	1	1	-1.29523	4.31174	3.05484	0.0804967	0.402629	2.48368
ushA	0.0262371	6.75983	0.00246402	0.96041	1	1	0.463172	7.07268	0.884503	0.346971	0.940828	1.06289	-0.0705751	7.07493	0.0626629	0.802336	0.966022	1.03517
ybaK	-0.60706	5.98201	0.734784	0.391337	0.956016	1.04601	0.468151	6.01219	0.414527	0.519681	1	1	0.409659	5.99881	1.19987	0.273348	0.659174	1.51705
ybaP	0.00573947	5.4508	2.76874e-05	0.995802	1	1	0.641604	6.02047	0.790489	0.373952	0.971795	1.02902	0.565263	6.64491	3.54715	0.0596477	0.348839	2.86665
SL1344_0490	0.542587	5.27491	0.260782	0.609584	1	1	1.06831	5.42445	1.182	0.276949	0.879547	1.13695	-0.0758829	5.52713	0.0306496	0.861024	0.982633	1.01767
copA	-1.1924	7.09491	6.48582	0.0108738	0.322822	3.09768	0.299958	6.38369	0.214264	0.643446	1	1	-0.440027	7.12291	2.42587	0.119347	0.464971	2.15067
cueR	-0.358829	5.75465	0.215186	0.642733	1	1	1.03146	5.93319	1.84706	0.174125	0.730426	1.36906	0.253796	7.38319	1.15163	0.283209	0.667015	1.49922
ybbJ	-0.567037	6.52548	1.01213	0.314393	0.916841	1.0907	-0.612556	6.31661	0.883708	0.347188	0.940828	1.06289	-0.0809286	6.54295	0.0715853	0.789042	0.961166	1.0404
ybbK	-0.0155039	6.77677	0.000951616	0.975391	1	1	-0.850758	6.51597	1.75292	0.18551	0.758708	1.31803	-0.374169	7.12906	1.81974	0.177344	0.55076	1.81567
ybbL	-0.369604	4.86175	0.0829084	0.773394	1	1	-2.18901	4.58133	1.3084e-07	0.999711	1	1	-1.56783	3.97531	3.06649	0.0799218	0.402396	2.48511
ybbM	-1.13535	5.55145	1.50941	0.219229	0.794631	1.25845	1.66336	5.07369	1.96138	0.161366	0.712729	1.40306	-0.53493	5.14764	1.07634	0.299517	0.678995	1.47276
ybbN	0.290577	6.5885	0.270234	0.603175	1	1	0.352055	6.10456	0.244337	0.621091	1	1	-0.0400564	6.06581	0.0127544	0.910082	0.999772	1.00023
ybbO	-0.89533	5.44193	0.849242	0.356767	0.942147	1.06141	2.30273	5.73732	6.88997	0.00866806	0.388942	2.57108	0.9954	5.26883	4.08324	0.0433105	0.304225	3.28704
tesA	-2.6705	5.09917	4.07487	0.0435256	0.496301	2.01491	0.407468	5.52646	0.201435	0.653565	1	1	-0.735077	5.31118	2.34838	0.125413	0.474978	2.10536
ybbA	-0.823889	5.35812	0.637799	0.424509	0.972072	1.02873	0.353958	6.0988	0.252202	0.615529	1	1	-1.04655	6.43507	10.5906	0.00113665	0.0350466	28.5334
ybbP	-1.00295	6.9985	4.36099	0.036771	0.491763	2.0335	0.0738307	7.8564	0.0349485	0.851704	1	1	-0.299483	8.08108	2.44071	0.118222	0.462223	2.16346
SL1344_0502	1.60341	5.43716	2.2209	0.136154	0.632578	1.58083	-0.273978	5.17965	0.0628725	0.802012	1	1	-0.92245	5.5156	4.11119	0.0426005	0.301271	3.31927
sfbA	0.010729	4.86752	4.71453e-05	0.994522	1	1	0.219258	5.07948	0.036445	0.848599	1	1	0.456553	4.58276	0.482207	0.487424	0.810496	1.23381
sfbB	-1.04454	4.73931	0.47144	0.492326	1	1	-2.86827	4.43922	2.01802	0.155441	0.707849	1.41273	1.71022	4.56521	5.31305	0.0211662	0.209848	4.76535
sfbC	-1.18564	5.18773	1.17498	0.278381	0.863512	1.15806	-0.938017	5.08062	0.627868	0.428139	0.975394	1.02523	0.423665	5.1463	0.71358	0.398258	0.754093	1.3261
ybbB	-1.25099	6.13965	3.3929	0.0654776	0.590705	1.69289	-0.546537	6.25513	0.659803	0.416629	0.973122	1.02762	-0.176315	7.14842	0.497636	0.480541	0.807625	1.2382
ybbS	-0.302957	4.87789	0.0859722	0.769361	1	1	1.78378	4.4429	1.81594e-07	0.99966	1	1	0.108528	5.58358	0.0440451	0.83377	0.972825	1.02793
allA	1.24153e-16	4.28259	0	1	1	1	0.120715	5.74046	0.0220275	0.882014	1	1	0.54061	4.99659	0.915772	0.338588	0.710937	1.40659
allR	0.549865	6.31629	0.734089	0.391561	0.956016	1.04601	-0.401599	5.99752	0.26628	0.605838	1	1	-0.0620364	5.85475	0.0264837	0.870725	0.986877	1.0133
gcl	2.89244	4.75705	1.17374e-07	0.999727	1	1	0.284657	4.98141	0.0440382	0.833783	1	1	-0.477967	3.971	0.309223	0.578158	0.872011	1.14677
gip	1.24153e-16	4.28259	0	1	1	1	-1.60843	4.73527	1.47887	0.223952	0.823794	1.2139	-1.72666	3.5263	1.35956	0.243614	0.628179	1.5919
garRa	1.24153e-16	4.28259	0	1	1	1	-1.0717e-16	4.26777	0	1	1	1	-0.441453	4.53057	0.470308	0.492846	0.812476	1.23081
SL1344_0513	-0.0338832	4.60272	0.000530419	0.981626	1	1	-1.18025	4.85105	0.673235	0.411926	0.973122	1.02762	-0.961612	4.52999	1.9405	0.163614	0.53259	1.87762
allP	1.24153e-16	4.28259	0	1	1	1	-1.0717e-16	4.26777	0	1	1	1	0.198863	4.03921	0.0535873	0.816935	0.966467	1.0347
allB	-4.54227	4.60265	4.73512	0.0295528	0.459145	2.17796	-2.18901	4.58133	1.3084e-07	0.999711	1	1	-1.06133	3.53086	0.906825	0.340958	0.710937	1.40659
ybbY	-0.0338832	4.60272	0.000530419	0.981626	1	1	-2.86827	4.43922	2.01802	0.155441	0.707849	1.41273	-4.17021	3.31049	5.95689	0.0146599	0.173815	5.75324
glxK	1.79249	4.44929	4.45162e-09	0.999947	1	1	-3.93352	4.5927	3.99476	0.0456419	0.637128	1.56954	-0.214527	3.89191	0.058116	0.809499	0.966022	1.03517
ylbA	-0.162806	5.68646	0.0438476	0.834137	1	1	0.387813	5.67274	0.215554	0.642449	1	1	0.24295	5.86729	0.402347	0.525879	0.832989	1.2005
allC	1.24153e-16	4.28259	0	1	1	1	-1.58792	4.43345	-3.17859e-07	1	1	1	-1.18181	3.52591	0.763245	0.382315	0.744708	1.34281
allD	1.24153e-16	4.28259	0	1	1	1	-1.0717e-16	4.26777	0	1	1	1	-1.63723	3.31049	1.43155	0.231511	0.613158	1.6309
fdrA	1.95985	4.45761	1.05005e-07	0.999741	1	1	1.40243	4.84517	1.27965	0.257964	0.861741	1.16044	-0.128336	4.24961	0.0319051	0.858236	0.982	1.01833
ylbE	3.22622	4.60636	2.87181	0.0901433	0.616506	1.62205	-1.58792	4.43345	-3.17859e-07	1	1	1	-0.139946	3.30655	0.0122659	0.911813	0.999787	1.00021
ylbF	1.95985	4.45761	1.05005e-07	0.999741	1	1	1.78378	4.4429	1.81594e-07	0.99966	1	1	0.261238	3.88935	0.0759771	0.782825	0.959224	1.04251
arcC	-3.12666	4.60497	2.64022	0.104189	0.616506	1.62205	0.822085	4.7341	0.289386	0.590614	1	1	-0.0712548	3.81236	0.00883861	0.925098	1	1
purK	-0.0500879	9.05094	0.0400469	0.841389	1	1	-0.241637	7.48348	0.306465	0.579858	1	1	-0.143791	7.78771	0.473079	0.491574	0.811456	1.23235
purE	-0.332342	8.20805	1.09361	0.295672	0.882559	1.13307	-0.59778	6.5489	0.888862	0.345786	0.940828	1.06289	0.165358	6.75762	0.330985	0.56508	0.864873	1.15624
lpxH	-0.192683	5.67282	0.0574416	0.810586	1	1	-2.0109	5.16729	2.54897	0.110366	0.691028	1.44712	0.872661	4.88444	2.30172	0.129231	0.480851	2.07965
ppiB	0.14099	8.09021	0.170152	0.679977	1	1	0.607803	7.58279	2.07613	0.149619	0.707849	1.41273	0.135943	7.45208	0.263246	0.607899	0.885406	1.12943
cysS	-0.122644	8.4028	0.155993	0.692872	1	1	0.642725	7.67142	2.32909	0.126976	0.693049	1.4429	-0.205743	8.00636	0.83851	0.359823	0.728464	1.37275
SL1344_0531	-0.299115	4.73479	0.371992	0.541921	1	1	1.25724	4.72931	0.692121	0.405444	0.973122	1.02762	1.12183	4.17712	2.00161	0.157132	0.525109	1.90437
SL1344_0532	1.79249	4.44929	4.45162e-09	0.999947	1	1	3.06629	4.43803	2.42279	0.119582	0.691028	1.44712	-1.23625	4.04996	2.09991	0.147308	0.507437	1.97069
ybcI	-1.50805	4.85947	1.39908	0.236877	0.808206	1.23731	3.06629	4.43803	2.42279	0.119582	0.691028	1.44712	-0.924666	4.4234	1.71484	0.190358	0.56618	1.76622
ybcJ	-0.767452	7.45953	3.16909	0.0750443	0.616506	1.62205	0.477725	6.61523	0.683783	0.408287	0.973122	1.02762	-0.247422	6.4708	0.592103	0.441607	0.775953	1.28874
folD	-0.595904	8.04123	2.69333	0.100769	0.616506	1.62205	0.243272	7.51464	0.303754	0.581538	1	1	-0.203971	7.58831	0.815245	0.366574	0.732352	1.36546
fimA	0.0276792	4.87209	1.28488e-05	0.99714	1	1	0.822085	4.7341	0.289386	0.590614	1	1	1.17707	4.23822	2.18324	0.13952	0.495702	2.01734
fimI	1.95985	4.45761	1.05005e-07	0.999741	1	1	1.78378	4.4429	1.81594e-07	0.99966	1	1	-1.47312	3.52819	1.42686	0.232278	0.613158	1.6309
fimC	1.24153e-16	4.28259	0	1	1	1	3.06629	4.43803	2.42279	0.119582	0.691028	1.44712	-1.69035	3.18104	1.08247	0.298146	0.678257	1.47437
fimD	-1.436	5.28332	1.87757	0.17061	0.693557	1.44184	-3.12009	4.58701	2.30904	0.128624	0.693049	1.4429	-0.706633	3.89332	0.63994	0.423732	0.764661	1.30777
fimH	-4.00786	4.60731	4.56928	0.0325503	0.459145	2.17796	-2.18901	4.58133	1.3084e-07	0.999711	1	1	-1.22392	3.81167	1.58156	0.208535	0.588307	1.69979
fimF	-0.847973	5.08911	0.55447	0.456497	0.995319	1.0047	-1.87345	5.07092	2.05592	0.151615	0.707849	1.41273	-1.82031	4.11861	3.80631	0.0510597	0.324178	3.08472
fimZ	-0.0338832	4.60272	0.000530419	0.981626	1	1	3.06629	4.43803	2.42279	0.119582	0.691028	1.44712	1.13278	3.30422	0.635273	0.425428	0.764661	1.30777
fimY	1.24153e-16	4.28259	0	1	1	1	-1.0717e-16	4.26777	0	1	1	1	-1.3002	3.04274	1.56097	0.211523	0.588946	1.69795
SL1344_0544	1.79249	4.44929	4.45162e-09	0.999947	1	1	-1.0717e-16	4.26777	0	1	1	1	-2.65558	2.89276	2.89816	0.0886807	0.410467	2.43625
fimW	2.53778	4.61462	-3.3808e-07	1	1	1	-1.60843	4.73527	1.47887	0.223952	0.823794	1.2139	-1.20972	4.63148	3.24496	0.0716433	0.386028	2.59048
SL1344_0547	-0.386394	5.18563	0.130632	0.717778	1	1	0.507473	4.8694	0.0610081	0.80491	1	1	-0.0245236	3.81274	0.0018436	0.965752	1	1
gtrBa	-2.96236	5.53359	7.68954	0.00555419	0.242469	4.12424	-3.93352	4.5927	3.99476	0.0456419	0.637128	1.56954	-1.82514	3.72642	1.93313	0.164416	0.533807	1.87334
gtrAa	-3.08949	5.60665	8.73152	0.00312756	0.164434	6.08148	-2.56756	4.71481	7.96002e-08	0.999775	1	1	-9.9222	4.54038	25.4444	4.55325e-07	6.58324e-05	15190.1
ykgD	-2.60453	4.45393	2.29754	0.129579	0.616506	1.62205	4.00204	4.73293	4.90523	0.0267755	0.577967	1.7302	-0.37899	4.3658	0.290972	0.589599	0.87831	1.13855
ykgC	-0.498582	4.98086	0.168247	0.681674	1	1	1.41307	5.07761	1.42056	0.233311	0.83234	1.20143	-0.0309833	5.24227	0.00410759	0.948898	1	1
SL1344_0553	1.24153e-16	4.28259	0	1	1	1	-0.398201	4.72401	0.0652677	0.798356	1	1	1.3054e-15	2.72161	0	1	1	1
ykgB	1.79249	4.44929	4.45162e-09	0.999947	1	1	-0.28142	4.95239	0.0874747	0.767412	1	1	0.710379	3.18064	0.233978	0.62859	0.887579	1.12666
SL1344_0555	0.923659	6.59562	2.69735	0.100515	0.616506	1.62205	0.31402	6.08211	0.199736	0.654934	1	1	-0.595836	6.2482	2.90333	0.0883967	0.410467	2.43625
pheP	0.223229	7.28753	0.265784	0.606174	1	1	0.878952	6.49027	2.07275	0.149951	0.707849	1.41273	0.093459	7.32409	0.155248	0.69357	0.917332	1.09012
ybdG	0.558397	6.49426	0.95183	0.329254	0.920623	1.08622	-0.872907	5.85149	1.18845	0.275642	0.879114	1.13751	-1.0511	5.62111	5.69507	0.0170127	0.188817	5.29612
apeE	-0.801002	5.27906	0.607627	0.435683	0.978202	1.02228	-0.361967	8.02003	0.892901	0.344692	0.940828	1.06289	0.425915	7.64566	3.78426	0.0517367	0.326411	3.06362
SL1344_0559	0.260161	5.97452	0.131347	0.717039	1	1	0.292118	7.70409	0.50614	0.476815	1	1	-0.102927	7.37973	0.189808	0.663076	0.901527	1.10923
SL1344_0560	1.79249	4.44929	4.45162e-09	0.999947	1	1	-1.0717e-16	4.26777	0	1	1	1	-1.72496	3.42551	1.55228	0.212799	0.588946	1.69795
SL1344_0561	1.24153e-16	4.28259	0	1	1	1	-1.0717e-16	4.26777	0	1	1	1	3.10637	3.04193	2.55415	0.110005	0.451294	2.21585
manZ	-3.08273	4.45157	2.38129	0.122796	0.616506	1.62205	-2.86827	4.43922	2.01802	0.155441	0.707849	1.41273	0.301497	3.4205	0.0587478	0.808486	0.966022	1.03517
manY	1.24153e-16	4.28259	0	1	1	1	-2.86827	4.43922	2.01802	0.155441	0.707849	1.41273	1.93162	3.03954	-2.68689e-07	1	1	1
manX	1.24153e-16	4.28259	0	1	1	1	-1.0717e-16	4.26777	0	1	1	1	3.10637	3.04193	2.55415	0.110005	0.451294	2.21585
SL1344_0565	1.24153e-16	4.28259	0	1	1	1	-1.0717e-16	4.26777	0	1	1	1	1.3054e-15	2.72161	0	1	1	1
nfnB	0.691212	6.4751	1.41623	0.234025	0.808206	1.23731	-1.65818	5.78118	3.3572	0.0669119	0.662122	1.51029	-0.49434	4.85303	0.769728	0.380301	0.743242	1.34546
ybdF	1.79249	4.44929	4.45162e-09	0.999947	1	1	-1.0717e-16	4.26777	0	1	1	1	-0.4249	3.88897	0.207602	0.648654	0.893659	1.119
ramR	0.532561	5.60668	0.413006	0.520448	1	1	0.377048	6.32562	0.352212	0.552864	1	1	0.0835533	6.26072	0.0609793	0.804955	0.966022	1.03517
ramA	-0.458644	4.98659	0.151287	0.697309	1	1	1.28358	5.50343	1.85631	0.173051	0.729104	1.37155	-0.676639	6.77543	5.056	0.0245408	0.22564	4.43184
ybdJ	0.441988	4.97992	0.121666	0.727235	1	1	0.304208	6.21888	0.203996	0.651514	1	1	0.127561	4.76155	0.0459352	0.830294	0.972292	1.0285
ybdK	1.3558	4.87569	0.901391	0.342409	0.925406	1.08061	0.198229	5.89584	0.0656863	0.797724	1	1	0.759033	5.75785	3.50926	0.0610268	0.353724	2.82706
entD	2.14127	5.0975	3.0281	0.0818339	0.616506	1.62205	-0.972125	5.07987	0.66399	0.415155	0.973122	1.02762	-0.479226	4.80909	0.66886	0.413449	0.762442	1.31157
fepA	0.00291339	7.67389	4.13137e-05	0.994872	1	1	0.371312	7.3468	0.588595	0.442963	0.983971	1.01629	0.281535	8.02282	1.57861	0.20896	0.588946	1.69795
fes	-0.167337	8.23937	0.287985	0.591515	1	1	0.0927584	7.81527	0.0547892	0.81493	1	1	0.0184801	8.8494	0.00921883	0.923509	1	1
ybdZ	0.0691987	5.09609	0.00318908	0.954966	1	1	1.10879	5.43815	1.36369	0.2429	0.847381	1.18011	0.346484	6.33111	1.10266	0.293683	0.676082	1.47911
entF	-0.795184	7.17536	2.93972	0.0864259	0.616506	1.62205	0.123982	8.25995	0.125988	0.722629	1	1	0.175073	9.15923	1.13209	0.28733	0.671556	1.48908
fepE	-0.372228	7.01518	0.598418	0.439182	0.978991	1.02146	0.659272	7.00118	1.55649	0.212181	0.80731	1.23868	-0.0106325	6.92305	0.0015662	0.968432	1	1
fepC	-0.228256	6.76555	0.183976	0.667978	1	1	-2.75823	5.50371	5.91152	0.0150422	0.494081	2.02396	0.307028	5.57633	0.514047	0.473392	0.80117	1.24817
fepG	-0.928968	7.7115	2.4335	0.118767	0.616506	1.62205	-0.49325	5.44485	0.268891	0.604077	1	1	0.234498	6.47075	0.559365	0.454516	0.786488	1.27148
fepD	-0.0667647	8.29465	0.0457192	0.830687	1	1	-0.408169	6.99983	0.620966	0.430689	0.976717	1.02384	-0.188216	7.6089	0.736444	0.390802	0.748666	1.33571
ybdA	-0.208944	8.29163	0.398319	0.527959	1	1	-0.672367	5.99724	0.735121	0.391228	0.973122	1.02762	-0.0899837	6.82403	0.104083	0.746983	0.945231	1.05794
fepB	-0.173721	6.71308	0.111834	0.738066	1	1	0.504187	6.5454	0.640089	0.423678	0.975394	1.02523	-0.263109	7.61188	1.35918	0.24368	0.628179	1.5919
entC	0.542079	6.88622	0.881935	0.347672	0.93128	1.07379	-0.587118	6.13542	0.677032	0.410611	0.973122	1.02762	-0.269205	7.22913	1.08967	0.296543	0.678241	1.4744
entE	0.340337	6.57039	0.378331	0.538498	1	1	0.22207	6.02485	0.0923064	0.761265	1	1	0.357118	6.87691	1.50817	0.219418	0.600142	1.66627
entB	-3.08611	5.20565	5.71075	0.0168614	0.384601	2.6001	0.953123	5.61473	1.13651	0.28639	0.884748	1.13027	0.246407	5.08253	0.224032	0.635985	0.891939	1.12115
entA	-0.700148	5.66947	0.719115	0.396434	0.956016	1.04601	1.00555	6.57387	2.48873	0.114664	0.691028	1.44712	-0.153436	6.18518	0.195296	0.658545	0.89906	1.11227
ybdB	-2.15947	5.09023	2.89048	0.0891044	0.616506	1.62205	2.64375	5.18629	4.70417	0.0300895	0.580059	1.72396	0.612952	5.54712	1.97821	0.159579	0.526703	1.8986
cstAa	-0.178963	7.50582	0.205372	0.650419	1	1	0.385134	9.9681	2.53456	0.111378	0.691028	1.44712	0.549996	9.41025	11.6973	0.00062591	0.0232704	42.973
ybdD	0.424489	5.88091	0.336472	0.561873	1	1	-0.355901	7.18813	0.537757	0.463364	1	1	0.20422	6.76929	0.516413	0.472376	0.800103	1.24984
ybdH	-0.608717	6.50013	1.05396	0.304596	0.898766	1.11264	0.231263	5.86236	0.0908783	0.763064	1	1	-0.064202	8.06447	0.101963	0.749487	0.945814	1.05729
ybdL	0.28931	6.66053	0.288424	0.591232	1	1	0.950227	6.18127	1.97126	0.160314	0.712729	1.40306	-0.0189923	6.56717	0.00343408	0.95327	1	1
ybdM	4.00841	4.86313	5.03433	0.0248497	0.455724	2.19431	0.217607	5.16896	0.0375568	0.846336	1	1	-0.693303	4.428	0.943005	0.331506	0.705722	1.41699
ybdN	1.3008	4.97205	0.689534	0.406323	0.956108	1.04591	-3.85371	4.95352	4.12547	0.0422423	0.637128	1.56954	-0.431612	5.33717	0.843116	0.358507	0.72766	1.37427
ybdO	0.0517893	5.45294	0.00334193	0.9539	1	1	-1.18025	4.85105	0.673235	0.411926	0.973122	1.02762	1.07474	4.41191	2.12259	0.145141	0.504245	1.98316
dsbG	-0.0516531	5.66144	0.00496298	0.943837	1	1	-2.18218	5.74572	5.83814	0.0156824	0.506999	1.97239	-1.03185	5.18106	3.76236	0.0524185	0.329117	3.03843
ahpC	-0.0883264	9.62443	0.164668	0.684895	1	1	-0.865759	6.94949	2.60376	0.106611	0.691028	1.44712	-0.23106	6.16236	0.419231	0.517321	0.827653	1.20824
ahpF	0.324895	7.45978	0.592374	0.441502	0.981474	1.01888	-0.755121	6.22449	0.958493	0.327567	0.931973	1.07299	0.596466	6.68264	3.99959	0.0455112	0.311282	3.21252
SL1344_0598	1.24153e-16	4.28259	0	1	1	1	-2.86827	4.43922	2.01802	0.155441	0.707849	1.41273	-2.65558	2.89276	2.89816	0.0886807	0.410467	2.43625
SL1344_0599	-3.08273	4.45157	2.38129	0.122796	0.616506	1.62205	1.29439	4.72847	0.72028	0.396052	0.973122	1.02762	-0.176057	5.11749	0.103775	0.747346	0.945307	1.05786
SL1344_0600	-5.452	4.73923	7.06213	0.00787302	0.286751	3.48734	1.40243	4.84517	1.27965	0.257964	0.861741	1.16044	-0.145489	3.72195	0.0228251	0.879913	0.988122	1.01202
SL1344_0601	-1.13498	5.27351	1.09174	0.296086	0.882662	1.13294	-0.0438893	5.83658	0.00283158	0.957563	1	1	0.467758	5.60058	1.21917	0.269523	0.655273	1.52608
ybdQ	0.915058	6.47163	2.47116	0.115952	0.616506	1.62205	-0.214851	7.92906	0.308704	0.578477	1	1	0.0310581	7.87224	0.0197945	0.888113	0.992832	1.00722
ybdR	-0.629245	4.99234	0.288578	0.591133	1	1	0.616632	4.8499	0.202501	0.65271	1	1	0.161973	4.57499	0.0614306	0.804249	0.966022	1.03517
rnk	0.651695	6.13135	0.939757	0.33234	0.920623	1.08622	-0.700867	6.67517	1.37214	0.241445	0.844767	1.18376	0.0655144	6.36214	0.0406803	0.840156	0.975746	1.02486
rna	-0.693004	5.36145	0.473414	0.491421	1	1	-0.225947	9.4202	0.649521	0.420284	0.973122	1.02762	0.124478	8.36149	0.355987	0.550743	0.855452	1.16897
citT	-1.00455	4.60039	0.705607	0.400906	0.956016	1.04601	-5.13915	5.17373	9.25987	0.0023423	0.236624	4.22612	-0.177159	5.27402	0.133417	0.714915	0.9296	1.07573
citG	1.24153e-16	4.28259	0	1	1	1	3.06629	4.43803	2.42279	0.119582	0.691028	1.44712	1.6775	2.89193	5.37116e-09	0.999942	1	1
citX	1.79249	4.44929	4.45162e-09	0.999947	1	1	-2.86827	4.43922	2.01802	0.155441	0.707849	1.41273	0.893423	3.63036	0.580065	0.446287	0.780631	1.28101
citF	1.24153e-16	4.28259	0	1	1	1	-2.86827	4.43922	2.01802	0.155441	0.707849	1.41273	-0.621749	3.04233	0.161725	0.687574	0.914758	1.09318
citE	1.24153e-16	4.28259	0	1	1	1	-1.0717e-16	4.26777	0	1	1	1	-0.479264	3.04513	0.130454	0.717962	0.9296	1.07573
citD	1.24153e-16	4.28259	0	1	1	1	1.78378	4.4429	1.81594e-07	0.99966	1	1	1.3054e-15	2.72161	0	1	1	1
citC	1.24153e-16	4.28259	0	1	1	1	1.78378	4.4429	1.81594e-07	0.99966	1	1	2.16661	3.04432	1.01582e-08	0.99992	1	1
citA	0.0791949	4.8698	0.00342316	0.953344	1	1	-0.205324	5.86387	0.0708651	0.790081	1	1	0.0775557	5.21394	0.0256341	0.872797	0.987589	1.01257
citB	0.0791949	4.8698	0.00342316	0.953344	1	1	-0.0515135	5.25895	0.00213164	0.963175	1	1	-0.261259	5.0126	0.247849	0.618594	0.887315	1.127
dcuC	2.14127	5.0975	3.0281	0.0818339	0.616506	1.62205	-1.88606	5.51218	3.50491	0.0611871	0.646065	1.54783	-0.0475157	5.82773	0.0149889	0.902559	0.998677	1.00132
pagP	-3.71859	4.74384	4.11622	0.0424738	0.495385	2.01863	0.0327291	8.07979	0.00632444	0.936614	1	1	-0.343917	7.75769	1.72237	0.189389	0.565435	1.76855
cspE	-0.336737	8.95603	1.69588	0.192828	0.737992	1.35503	0.0382967	9.88121	0.0263851	0.870963	1	1	-0.0675774	9.15843	0.159518	0.6896	0.915422	1.09239
ccrB	-0.164859	6.28696	0.0732751	0.786627	1	1	1.22899	6.94561	5.14821	0.0232703	0.548025	1.82473	0.0563141	7.61123	0.067178	0.795491	0.963916	1.03744
SL1344_0619	-0.302957	4.87789	0.0859722	0.769361	1	1	0.445487	5.34612	0.19189	0.661348	1	1	0.157992	5.17835	0.101954	0.749498	0.945814	1.05729
tatE	2.89408	5.44815	6.91654	0.00854021	0.293935	3.40211	-0.597311	7.25573	1.46138	0.226711	0.828092	1.20759	0.522754	6.65924	2.87148	0.0901617	0.414569	2.41215
lipA	-0.205965	7.78553	0.328467	0.566563	1	1	0.306264	6.08251	0.192816	0.660583	1	1	0.11323	7.08397	0.167808	0.682067	0.913577	1.0946
ybeF	0.979788	5.09172	0.748163	0.387058	0.956016	1.04601	-0.142123	5.71028	0.0262977	0.871175	1	1	0.040968	5.34029	0.00759792	0.93054	1	1
lipB	0.22168	6.96694	0.206245	0.649726	1	1	0.286537	6.52758	0.235735	0.627303	1	1	-0.280948	6.37181	0.769399	0.380403	0.743242	1.34546
ybeD	0.0522308	7.64627	0.0102191	0.919479	1	1	-0.496445	6.9039	0.868152	0.351467	0.944974	1.05823	-0.37572	8.47757	3.68714	0.0548336	0.336171	2.97468
dacA	-0.00225691	8.94568	7.35523e-05	0.993157	1	1	0.172575	7.70757	0.179895	0.671463	1	1	-0.17057	7.7538	0.667304	0.413993	0.762442	1.31157
rlpA	-0.0855948	7.10157	0.0340707	0.853557	1	1	-0.607211	6.85119	1.26498	0.260711	0.862137	1.15991	0.281881	6.61	0.791934	0.373516	0.73922	1.35278
mrdB	-1.25029	6.97532	6.13707	0.0132377	0.354692	2.81935	-0.575781	7.11306	1.23905	0.265653	0.871434	1.14753	0.135013	6.70305	0.213469	0.644062	0.893208	1.11956
mrdA	-0.0675994	7.57157	0.0254759	0.873187	1	1	0.65435	7.00793	1.48087	0.223639	0.823794	1.2139	-0.206505	6.65971	0.478092	0.489288	0.810496	1.23381
ybeA	0.0543292	7.23403	0.0142611	0.904943	1	1	-0.139295	6.35826	0.0445923	0.832755	1	1	-0.134132	6.4598	0.1787	0.672493	0.908232	1.10104
ybeB	0.689857	6.83012	1.87396	0.171022	0.69436	1.44017	0.680318	6.18115	0.906044	0.341166	0.940556	1.0632	0.151603	5.87222	0.125482	0.723163	0.932854	1.07198
cobC	2.74992	5.38614	5.94767	0.0147367	0.373214	2.67943	0.540911	5.52256	0.364229	0.546167	1	1	-0.851918	5.57892	3.54924	0.0595726	0.348791	2.86705
cobD	-2.60453	4.45393	2.29754	0.129579	0.616506	1.62205	0.0890893	5.79698	0.0128503	0.909746	1	1	0.0714463	4.42601	0.00923502	0.923442	1	1
nadD	-0.377148	5.91219	0.254766	0.613739	1	1	-0.81568	6.46897	1.66618	0.196771	0.782423	1.27808	-1.8251	4.90562	9.18906	0.00243466	0.0588926	16.9801
holA	-0.653676	7.1874	2.04491	0.152716	0.65419	1.52861	-0.410866	6.85023	0.567067	0.451427	0.990171	1.00993	-0.0288287	5.77956	0.00523773	0.942306	1	1
rlpB	-0.175407	7.33124	0.162076	0.687252	1	1	-0.223704	7.38021	0.243382	0.621774	1	1	0.00531487	6.9891	0.000336303	0.985369	1	1
leuS	-0.0188669	8.83331	0.00508366	0.943159	1	1	-0.133693	8.5232	0.125493	0.723151	1	1	0.0800225	8.29619	0.201216	0.653741	0.897106	1.1147
SL1344_0637	1.24153e-16	4.28259	0	1	1	1	-1.0717e-16	4.26777	0	1	1	1	-0.621749	3.04233	0.161725	0.687574	0.914758	1.09318
SL1344_0638	2.39201	4.59814	1.13674e-08	0.999915	1	1	3.23947	4.59517	2.9129	0.0878736	0.691028	1.44712	1.10445	4.17956	1.91428	0.166489	0.536911	1.86251
SL1344_0639	-0.28382	6.84873	0.335078	0.562684	1	1	-0.274893	6.66827	0.230018	0.63151	1	1	-0.23639	7.16829	0.708733	0.399865	0.754093	1.3261
SL1344_0640	0.095707	6.70216	0.0324539	0.857035	1	1	-1.46283	6.07865	3.82306	0.0505519	0.643887	1.55307	-0.179358	6.47625	0.33188	0.564554	0.864775	1.15637
ybeL	0.53185	6.04627	0.61894	0.431441	0.975522	1.02509	0.176778	7.91025	0.194243	0.659409	1	1	-0.0969792	7.02131	0.140019	0.708262	0.926477	1.07936
ybeQ	-1.03206	4.97196	0.989142	0.319952	0.917969	1.08936	0.689473	5.4302	0.523691	0.469272	1	1	0.28613	4.80898	0.249625	0.617339	0.887315	1.127
ybeR	1.24153e-16	4.28259	0	1	1	1	-2.56756	4.71481	7.96002e-08	0.999775	1	1	-3.75029	3.5267	4.65918	0.0308879	0.251488	3.97633
ybeS	0.00636784	4.60862	0.000707892	0.978774	1	1	-3.12009	4.58701	2.30904	0.128624	0.693049	1.4429	-0.158293	4.1831	0.0445001	0.832926	0.972292	1.0285
ybeV	-0.345911	5.18903	0.108806	0.741508	1	1	-0.439635	5.0698	0.133296	0.715039	1	1	-0.132677	5.33409	0.0806588	0.776407	0.958991	1.04276
hscC	-0.0338832	4.60272	0.000530419	0.981626	1	1	-0.462357	5.07054	0.148861	0.699626	1	1	-0.77738	4.25069	1.08504	0.297574	0.678257	1.47437
SL1344_0649	-0.772219	4.74515	0.282152	0.595294	1	1	0.840155	5.78572	1.07467	0.299892	0.903845	1.10638	-0.0409972	4.67861	0.00481578	0.944675	1	1
rihA	-0.0462946	4.86402	0.00135364	0.970651	1	1	-0.095251	5.70975	0.0116611	0.914006	1	1	0.0909823	5.00458	0.0293257	0.864029	0.984517	1.01573
gltL	0.578783	5.93296	0.65821	0.417193	0.962236	1.03925	-0.216631	7.51536	0.205763	0.650109	1	1	0.0236484	6.39833	0.0053495	0.941694	1	1
gltK	-0.918629	5.51505	0.887292	0.346212	0.928884	1.07656	-0.488377	7.04092	0.789522	0.374245	0.971795	1.02902	0.412559	6.03971	1.21782	0.269788	0.655273	1.52608
gltJ	2.12059	5.5933	4.83649	0.0278636	0.459145	2.17796	-0.0749997	7.62138	0.0221366	0.881724	1	1	0.565633	6.74003	3.7209	0.0537355	0.334162	2.99256
gltI	0.57101	9.02944	4.81069	0.0282838	0.459145	2.17796	0.553336	10.1541	2.57313	0.108692	0.691028	1.44712	0.837935	9.6224	21.999	2.72789e-06	0.000289768	3451.03
lnt	0.0299411	7.55511	0.00473392	0.945146	1	1	0.021551	7.39054	0.00218185	0.962744	1	1	0.0692901	7.1775	0.0771259	0.781231	0.959224	1.04251
ybeX	-0.0802205	7.22571	0.0349338	0.851734	1	1	0.176068	7.195	0.1338	0.714524	1	1	-0.0507194	6.44965	0.0263469	0.871056	0.986906	1.01327
ybeY	0.761662	6.17967	1.34126	0.246812	0.814619	1.22757	0.721748	7.06482	2.06294	0.150919	0.707849	1.41273	0.717641	6.6235	5.51888	0.0188123	0.196189	5.09712
phoL	-0.11695	6.6748	0.0499037	0.823231	1	1	-0.157141	7.40373	0.119145	0.729964	1	1	-0.204607	7.00956	0.61145	0.434242	0.770621	1.29765
miaB	0.77309	7.83643	4.18422	0.0408021	0.495385	2.01863	0.330719	8.30923	0.520439	0.470655	1	1	-0.325731	7.57059	1.56487	0.210953	0.588946	1.69795
ubiF	-1.41033	6.39912	4.89674	0.0269074	0.459145	2.17796	-0.753403	6.77858	1.72532	0.189009	0.761451	1.31328	-0.196066	6.69117	0.28251	0.595061	0.880548	1.13566
SL1344_0661	-0.582664	5.43778	0.351454	0.553291	1	1	0.691709	5.79057	0.75314	0.385484	0.973122	1.02762	-0.693757	5.48772	2.44364	0.118002	0.462153	2.16379
asnB	-0.164216	6.9137	0.11207	0.737799	1	1	1.19299	5.52148	1.72059	0.189617	0.762905	1.31078	-0.155618	6.45294	0.248594	0.618067	0.887315	1.127
nagD	-0.413781	6.90454	0.731565	0.392377	0.956016	1.04601	-0.0537164	6.3886	0.00671513	0.93469	1	1	1.05186	6.06315	7.97154	0.00475184	0.0902676	11.0782
nagC	-0.161013	6.653	0.0870507	0.767961	1	1	-0.231573	6.67325	0.161041	0.6882	1	1	-0.388647	6.87361	1.81408	0.178019	0.551871	1.81202
nagA	0.182325	7.01782	0.147271	0.701157	1	1	0.102101	7.21777	0.0463533	0.829535	1	1	0.0781753	7.27751	0.104178	0.746872	0.945231	1.05794
nagB	0.214715	5.80262	0.0800009	0.777296	1	1	0.22485	6.61632	0.151928	0.6967	1	1	-0.346217	6.40079	1.14357	0.284899	0.668876	1.49505
nagE	0.377448	6.50344	0.450471	0.502111	1	1	0.0952621	6.52457	0.0260644	0.871743	1	1	-0.153936	6.53403	0.256057	0.612842	0.887315	1.127
glnS	0.0867654	8.89665	0.104176	0.746875	1	1	0.149367	7.7071	0.114077	0.735549	1	1	0.0223113	7.5974	0.00994875	0.920548	1	1
ybfM	0.352099	4.8838	0.244175	0.621207	1	1	0.572406	4.85071	0.17829	0.672847	1	1	1.1625	4.6194	3.06559	0.0799661	0.402396	2.48511
ybfN	-1.06347	4.97636	0.669807	0.413119	0.957384	1.04451	0.492175	5.58771	0.317794	0.572936	1	1	0.565488	4.7177	0.885069	0.346817	0.715207	1.3982
SL1344_0671	0.352099	4.8838	0.244175	0.621207	1	1	0.935401	6.00267	1.53138	0.215906	0.809646	1.23511	1.66825	4.88647	7.52648	0.00607985	0.10608	9.42686
SL1344_0672	1.79249	4.44929	4.45162e-09	0.999947	1	1	3.23947	4.59517	2.9129	0.0878736	0.691028	1.44712	0.0532856	4.41401	0.00277678	0.957975	1	1
SL1344_0673	-0.302957	4.87789	0.0859722	0.769361	1	1	-1.76006	5.50651	2.93582	0.0866345	0.691028	1.44712	0.395538	5.2676	0.622311	0.43019	0.766565	1.30452
SL1344_0674	-0.361216	6.04359	0.280448	0.596408	1	1	-5.07977	5.34141	9.57234	0.00197531	0.228477	4.37681	-0.811658	5.56326	3.5755	0.0586379	0.345261	2.89636
fur	-0.136171	8.81582	0.200213	0.654549	1	1	-0.518949	8.01519	1.83654	0.175357	0.732402	1.36537	-0.112921	7.90902	0.309866	0.577762	0.872011	1.14677
fldA	-0.137528	8.47958	0.220589	0.638592	1	1	0.114572	7.98985	0.0821116	0.774456	1	1	-0.0550635	8.38495	0.091229	0.762621	0.95122	1.05128
ybfE	-0.255308	7.16257	0.314937	0.574666	1	1	0.964	4.9567	0.842518	0.358678	0.954945	1.04718	-0.0596547	5.72404	0.0216378	0.883055	0.989942	1.01016
ybfF	0.501798	5.79666	0.413371	0.520263	1	1	-1.46318	5.49759	1.99592	0.157723	0.710012	1.40843	-0.615436	5.74451	2.25289	0.133365	0.48509	2.06147
seqA	0.517092	6.37626	0.763263	0.382309	0.956016	1.04601	-0.597936	6.44008	0.927643	0.335476	0.937783	1.06634	-0.395137	6.45783	1.52368	0.217063	0.596208	1.67727
pgm	-0.219023	8.72547	0.605951	0.436316	0.978202	1.02228	0.0749852	8.47257	0.0475763	0.827336	1	1	0.0753033	7.99392	0.14896	0.699531	0.921554	1.08512
SL1344_0681	-4.00786	4.60731	4.56928	0.0325503	0.459145	2.17796	-1.0717e-16	4.26777	0	1	1	1	0.147889	4.03996	0.0276833	0.867855	0.98495	1.01528
potE	-1.00455	4.60039	0.705607	0.400906	0.956016	1.04601	0.433913	4.71925	0.295268	0.586864	1	1	1.07284	3.6281	0.991652	0.319339	0.695946	1.43689
speF	-2.56284	5.19768	4.34132	0.0371981	0.491934	2.03279	2.12668	4.97476	2.56801	0.109045	0.691028	1.44712	0.46105	4.80278	0.61744	0.432	0.768476	1.30128
kdpE	-1.87272	5.45024	3.5373	0.060003	0.57155	1.74963	-0.473042	6.60376	0.630997	0.42699	0.975394	1.02523	-0.22799	6.21943	0.439787	0.507225	0.820695	1.21848
kdpD	0.647966	5.81641	0.738552	0.390125	0.956016	1.04601	-0.0576223	8.56391	0.0228421	0.879868	1	1	-0.117702	7.82189	0.318915	0.57226	0.868401	1.15154
kdpC	-1.3765	4.86621	0.989464	0.319873	0.917969	1.08936	0.822085	4.7341	0.289386	0.590614	1	1	-0.438398	4.25033	0.346762	0.555952	0.85752	1.16615
kdpB	-1.00455	4.60039	0.705607	0.400906	0.956016	1.04601	-3.8795	4.72601	3.92341	0.0476181	0.637128	1.56954	-1.09802	6.06278	8.93052	0.00280445	0.0643046	15.551
kdpA	1.24153e-16	4.28259	0	1	1	1	-1.17195	4.85186	0.672146	0.412304	0.973122	1.02762	-1.07563	7.11458	17.4257	2.98764e-05	0.00239241	417.988
ybfA	-0.0462946	4.86402	0.00135364	0.970651	1	1	0.322412	6.06173	0.201442	0.653559	1	1	-0.0805641	6.64454	0.0744671	0.78494	0.95984	1.04184
phrB	-1.71058	5.74693	4.14007	0.0418793	0.495385	2.01863	-0.156589	5.78728	0.0360849	0.84934	1	1	0.493175	6.25741	1.92278	0.16555	0.53518	1.86853
ybgH	0.233063	9.36172	0.681325	0.409131	0.957384	1.04451	0.521317	6.41832	0.685421	0.407726	0.973122	1.02762	-0.164043	6.193	0.224018	0.635996	0.891939	1.12115
ybgI	-0.815819	6.02945	1.31662	0.2512	0.82175	1.21691	-0.469372	6.06708	0.410039	0.52195	1	1	-0.240069	6.08325	0.458728	0.498219	0.815288	1.22656
ybgJ	0.289377	5.67826	0.132351	0.716007	1	1	0.473164	6.53084	0.644547	0.422069	0.975394	1.02523	0.560602	5.38584	1.45899	0.22709	0.610225	1.63874
ybgK	-1.57207	5.86355	3.94367	0.047048	0.511241	1.95602	-0.0748829	6.8686	0.0174192	0.894999	1	1	0.459664	5.83065	1.37126	0.241596	0.628124	1.59204
ybgL	-0.169627	5.53759	0.0401542	0.841179	1	1	0.968513	6.3554	2.32719	0.127131	0.693049	1.4429	-0.122454	6.23469	0.132012	0.716355	0.9296	1.07573
SL1344_0696	1.24153e-16	4.28259	0	1	1	1	-1.58792	4.43345	-3.17859e-07	1	1	1	-0.455462	3.81091	0.244325	0.6211	0.887579	1.12666
fimB	-0.590756	6.23496	0.828134	0.362813	0.950059	1.05257	-0.321998	5.50944	0.12011	0.728915	1	1	-1.13651	5.87615	7.83358	0.00512844	0.0950299	10.523
SL1344_0698	1.24153e-16	4.28259	0	1	1	1	0.188476	4.59152	0.0124311	0.911224	1	1	3.81433	3.3011	4.0868	0.0432193	0.303996	3.28952
SL1344_0699	1.24153e-16	4.28259	0	1	1	1	-1.58792	4.43345	-3.17859e-07	1	1	1	-1.06133	3.53086	0.906825	0.340958	0.710937	1.40659
SL1344_0702	1.24153e-16	4.28259	0	1	1	1	-1.58792	4.43345	-3.17859e-07	1	1	1	-0.835142	3.17828	1.29428	0.25526	0.636622	1.57079
SL1344_0703	1.24153e-16	4.28259	0	1	1	1	-3.93352	4.5927	3.99476	0.0456419	0.637128	1.56954	1.02238	3.96156	1.16913	0.279581	0.66496	1.50385
SL1344_0704	1.24153e-16	4.28259	0	1	1	1	-3.12009	4.58701	2.30904	0.128624	0.693049	1.4429	0.794888	3.80757	0.705364	0.400987	0.755594	1.32346
SL1344_0705	1.95985	4.45761	1.05005e-07	0.999741	1	1	-1.0717e-16	4.26777	0	1	1	1	-3.24678	3.04554	2.98673	0.0839496	0.407347	2.45491
SL1344_0706	0.010729	4.86752	4.71453e-05	0.994522	1	1	3.53773	4.73773	3.76923	0.0522037	0.643887	1.55307	0.339622	4.62323	0.291424	0.589309	0.87831	1.13855
SL1344_0707	-2.60453	4.45393	2.29754	0.129579	0.616506	1.62205	-2.86827	4.43922	2.01802	0.155441	0.707849	1.41273	0.718303	3.18024	0.239258	0.624743	0.887579	1.12666
SL1344_0708	-0.684608	4.61096	0.692352	0.405365	0.956016	1.04601	0.193493	4.59065	0.0125663	0.910745	1	1	-1.32393	4.68253	4.49735	0.0339474	0.267316	3.74089
SL1344_0709	1.04107	5.6089	1.50576	0.219787	0.795615	1.25689	-0.476564	6.27213	0.484576	0.486357	1	1	0.617516	5.96673	2.69986	0.100357	0.430839	2.32105
nei	-0.56934	5.67893	0.50326	0.478071	1	1	0.88796	6.09946	1.4523	0.228159	0.829407	1.20568	-0.0942544	5.50677	0.0475709	0.827345	0.971993	1.02881
abrB	3.24973	4.96766	8.34946e-08	0.999769	1	1	1.25928	4.96571	0.987917	0.320252	0.927092	1.07864	-0.996499	4.18419	1.66076	0.197501	0.573676	1.74314
gltA	0.614277	7.50444	2.11727	0.145646	0.65016	1.53808	-0.794331	7.04233	2.41943	0.119838	0.691528	1.44607	-0.745311	7.1124	8.59971	0.00336217	0.0723143	13.8285
SL1344_0713	1.79249	4.44929	4.45162e-09	0.999947	1	1	-1.0717e-16	4.26777	0	1	1	1	1.79813	3.96156	3.39261	0.0654893	0.367837	2.71859
sdhC	-0.764021	5.90625	0.89807	0.3433	0.926175	1.07971	0.351166	7.22758	0.48258	0.487256	1	1	0.395767	6.32303	1.28265	0.257407	0.639085	1.56474
sdhD	0.370932	5.73523	0.218567	0.640134	1	1	-0.559617	7.43211	1.30665	0.253002	0.861741	1.16044	0.642723	5.8324	2.4179	0.119956	0.4656	2.14777
sdhA	0.3193	7.90743	0.715788	0.397529	0.956016	1.04601	-0.271689	9.08098	0.87032	0.350867	0.944292	1.05899	-0.0496804	8.12791	0.0709519	0.789956	0.961969	1.03953
sdhB	-0.29285	6.85905	0.349274	0.554524	1	1	0.307124	8.01744	0.590011	0.442415	0.983971	1.01629	-0.27841	7.2579	1.33283	0.248303	0.631145	1.58442
sucA	-0.0729333	9.55537	0.090439	0.76362	1	1	0.327522	9.46001	0.65658	0.41777	0.973122	1.02762	0.488515	8.57748	8.43537	0.00367992	0.0763107	13.1043
sucB	-0.139533	9.69809	0.303374	0.581775	1	1	0.0764741	9.05875	0.0699385	0.791426	1	1	0.282934	7.93284	1.44586	0.229194	0.612474	1.63272
sucC	0.128516	9.90184	0.142807	0.705506	1	1	0.155327	8.99793	0.285129	0.593359	1	1	0.344875	7.92531	2.2886	0.130328	0.481652	2.07619
sucD	-0.140538	11.0256	0.710249	0.399361	0.956016	1.04601	0.345289	9.21215	1.3977	0.237109	0.836239	1.19583	0.62438	8.11904	9.76304	0.00178056	0.0475314	21.0387
cydA	-0.0963814	8.66888	0.104762	0.746188	1	1	0.480603	6.8817	0.792589	0.373318	0.971795	1.02902	0.451256	7.09827	2.78449	0.0951812	0.421633	2.37173
cydB	-0.47979	8.39858	2.29361	0.129908	0.617507	1.61942	-0.349017	6.71112	0.379265	0.537997	1	1	-0.756201	6.74739	6.88416	0.00869627	0.1312	7.62193
ybgT	-0.282623	7.6303	0.561259	0.453753	0.993182	1.00686	-0.390668	6.3756	0.380398	0.53739	1	1	-1.06616	5.68686	6.39774	0.0114266	0.153683	6.50688
ybgE	-0.0784684	7.18429	0.0314715	0.859193	1	1	-0.227593	5.89305	0.080951	0.776013	1	1	-0.085695	5.36219	0.0341853	0.853313	0.979409	1.02102
ybgC	0.582674	5.93496	0.673021	0.412	0.957384	1.04451	0.508778	6.2676	0.507236	0.476338	1	1	0.470167	5.89316	1.47897	0.223936	0.604745	1.65359
tolQ	-0.445956	7.39108	1.11465	0.291074	0.879985	1.13638	-0.629302	6.80299	1.27256	0.259286	0.861741	1.16044	0.648275	7.21346	6.33559	0.0118339	0.156372	6.39501
tolR	1.82863	6.26759	7.10842	0.00767227	0.286751	3.48734	-0.121825	5.58935	0.0192592	0.889626	1	1	-0.1267	5.5027	0.0839065	0.772072	0.95568	1.04638
tolA	-0.243921	8.15008	0.573627	0.448821	0.986952	1.01322	-0.10996	7.14039	0.0506725	0.821897	1	1	-0.0167322	7.4694	0.00530672	0.941928	1	1
tolB	0.222892	8.96086	0.498185	0.480299	1	1	0.245809	8.55502	0.475794	0.490334	1	1	0.416167	8.88423	7.21163	0.00724328	0.116798	8.56181
pal	0.563031	9.12875	4.68898	0.0303566	0.459145	2.17796	-1.3181	7.49552	7.35699	0.00668026	0.377982	2.64563	-0.139199	7.46499	0.339631	0.560042	0.859381	1.16363
ybgF	0.151357	8.48068	0.222784	0.636927	1	1	-0.685941	7.92692	2.2057	0.137502	0.707849	1.41273	-0.241919	7.86086	1.18243	0.276861	0.663778	1.50653
nadA	2.39201	4.59814	1.13674e-08	0.999915	1	1	0.214965	4.85464	0.0245379	0.875524	1	1	-0.275481	4.88721	0.233013	0.629299	0.888043	1.12607
pnuC	-0.369604	4.86175	0.0829084	0.773394	1	1	0.230683	5.73552	0.0798667	0.777478	1	1	-0.512021	5.58496	1.46242	0.226545	0.609942	1.6395
ybgR	0.456619	4.99243	0.112776	0.737006	1	1	2.31748	5.29347	3.57095	0.0587985	0.646065	1.54783	0.693967	5.00333	1.67216	0.195969	0.572724	1.74604
ybgS	-0.890007	5.09032	0.607083	0.435888	0.978202	1.02228	-0.421131	4.72485	0.0736059	0.786157	1	1	-0.660704	4.04533	0.644475	0.422095	0.763744	1.30934
aroG	-0.21026	6.96444	0.190764	0.662281	1	1	-1.28791	7.79053	6.3499	0.0117388	0.452597	2.20947	-0.391528	7.42965	2.86813	0.0903499	0.414728	2.41122
SL1344_0738	-2.60453	4.45393	2.29754	0.129579	0.616506	1.62205	-1.6411	5.53091	2.94203	0.0863024	0.691028	1.44712	-0.38074	5.3903	0.652563	0.419198	0.763177	1.31031
SL1344_0739	-3.12666	4.60497	2.64022	0.104189	0.616506	1.62205	-1.7634	5.32998	1.81619	0.177767	0.737862	1.35527	-0.368764	4.24656	0.249642	0.617327	0.887315	1.127
SL1344_0740	-0.890007	5.09032	0.607083	0.435888	0.978202	1.02228	-0.473745	5.44548	0.251608	0.615945	1	1	-0.370023	5.39754	0.665283	0.414701	0.762442	1.31157
SL1344_0741	0.439857	4.96981	0.154631	0.694148	1	1	-1.17195	4.85186	0.672146	0.412304	0.973122	1.02762	-1.70085	3.89996	2.89749	0.0887177	0.410467	2.43625
SL1344_0742	1.24153e-16	4.28259	0	1	1	1	-1.58792	4.43345	-3.17859e-07	1	1	1	0.6304	4.36	0.760114	0.383293	0.744708	1.34281
dcoC	1.24153e-16	4.28259	0	1	1	1	-1.0717e-16	4.26777	0	1	1	1	1.47962	2.88951	9.9804e-08	0.999748	1	1
dcoA	1.24153e-16	4.28259	0	1	1	1	-1.0717e-16	4.26777	0	1	1	1	-2.65558	2.89276	2.89816	0.0886807	0.410467	2.43625
dcoB	-3.08273	4.45157	2.38129	0.122796	0.616506	1.62205	-1.0717e-16	4.26777	0	1	1	1	-1.30392	3.18064	0.714792	0.397857	0.754093	1.3261
SL1344_0746	1.76097	5.37278	3.0845	0.0790413	0.616506	1.62205	0.193493	4.59065	0.0125663	0.910745	1	1	0.316455	4.72247	0.281331	0.59583	0.8808	1.13533
SL1344_0747	-2.60453	4.45393	2.29754	0.129579	0.616506	1.62205	0.188576	5.71797	0.0515871	0.820324	1	1	0.836014	6.15011	5.47492	0.0192912	0.198833	5.02934
SL1344_0748	-4.96165	4.74615	6.8158	0.00903547	0.293935	3.40211	0.440665	6.1958	0.400366	0.5269	1	1	1.323	5.97204	11.4696	0.000707438	0.0249202	40.1281
gpmA	0.538542	9.31271	4.18762	0.0407202	0.495385	2.01863	-0.606225	8.5855	3.42861	0.0640762	0.646065	1.54783	-0.242146	9.54673	1.66896	0.196398	0.57335	1.74414
galM	0.998318	5.09395	0.781462	0.376694	0.956016	1.04601	0.217201	5.08023	0.0363925	0.848707	1	1	0.131865	4.8854	0.051764	0.820022	0.967629	1.03345
galK	-1.81526	5.54682	3.44033	0.063623	0.585084	1.70916	-0.0777303	5.97624	0.0107174	0.917546	1	1	0.491876	6.03083	1.70505	0.191629	0.56762	1.76174
galT	0.441988	4.97992	0.121666	0.727235	1	1	-0.0296752	5.08417	0.000759424	0.978015	1	1	2.27134	4.17223	6.44724	0.0111125	0.151415	6.60437
galE	1.08502	5.65149	1.04186	0.307389	0.903931	1.10628	0.0679772	6.42976	0.0119475	0.912961	1	1	0.862913	5.40915	3.32311	0.0683126	0.377861	2.64648
SL1344_0754	1.79249	4.44929	4.45162e-09	0.999947	1	1	0.826104	5.06867	0.488343	0.484667	1	1	-0.831181	4.63851	1.66442	0.197008	0.573676	1.74314
modF	-0.499732	6.95528	1.07098	0.300724	0.892399	1.12057	0.400227	7.45711	0.840004	0.359396	0.955879	1.04616	-0.152141	7.91139	0.49484	0.481776	0.808751	1.23648
modE	0.34451	6.19461	0.248865	0.617875	1	1	0.567148	5.89575	0.528783	0.467119	1	1	0.372967	5.97921	0.825299	0.363635	0.72958	1.37065
ybhT	-0.193841	9.13391	0.647367	0.421056	0.96792	1.03314	-0.106445	8.76039	0.0844967	0.771294	1	1	-0.263496	8.69106	2.5261	0.111976	0.45192	2.21278
modA	-1.10532	6.64571	3.98047	0.0460307	0.505404	1.97862	0.254315	8.5071	0.587945	0.443215	0.983971	1.01629	0.489075	7.68866	5.05325	0.0245798	0.22564	4.43184
modB	-1.02074	6.12349	2.0714	0.150083	0.65205	1.53362	0.118815	7.71729	0.0664587	0.796564	1	1	0.735229	7.28719	8.96219	0.00275625	0.063677	15.7043
modC	-0.252343	6.07302	0.131383	0.717002	1	1	0.271871	7.51062	0.397417	0.528426	1	1	0.208593	6.7884	0.464447	0.495553	0.813973	1.22854
ybhA	1.31988	5.5911	1.96112	0.161394	0.671507	1.48919	-0.148379	5.3624	0.022731	0.880159	1	1	0.862153	5.32339	3.09481	0.0785422	0.400796	2.49503
ybhE	-3.02199	5.27766	5.90837	0.0150691	0.373214	2.67943	-0.848972	6.53506	1.88031	0.170299	0.726169	1.37709	-0.328289	5.11876	0.425623	0.514144	0.825974	1.21069
ybhC	1.12809	7.15383	6.00641	0.014254	0.368633	2.71272	0.887222	4.97119	0.507284	0.476317	1	1	-0.809028	5.9006	4.50165	0.0338622	0.26705	3.74462
hutI	-0.131482	5.27698	0.0180388	0.893159	1	1	0.603811	7.74389	2.16505	0.14118	0.707849	1.41273	-0.0132088	7.28076	0.00247613	0.960313	1	1
hutG	-0.385905	5.51306	0.172833	0.677606	1	1	0.583577	7.40327	1.25879	0.26188	0.864122	1.15724	0.460956	6.64812	2.27884	0.13115	0.481781	2.07563
hutC	0.026813	5.29129	0.000202143	0.988656	1	1	1.62699	6.53461	7.06427	0.00786365	0.379022	2.63837	-0.635188	5.9626	2.93352	0.0867581	0.410467	2.43625
hutU	-0.645636	5.86898	0.763969	0.382089	0.956016	1.04601	0.00570142	8.26856	0.000200492	0.988703	1	1	-0.0413518	6.93849	0.0237629	0.87749	0.988122	1.01202
hutH	-0.00238981	6.34902	0.000117384	0.991356	1	1	0.485072	8.35944	1.99573	0.157743	0.710012	1.40843	-0.18542	7.3002	0.575625	0.448032	0.780758	1.28081
ybhB	-0.747094	7.1873	2.82576	0.0927632	0.616506	1.62205	-0.629764	8.53745	2.76055	0.0966148	0.691028	1.44712	-0.19807	7.78192	0.90842	0.340534	0.710937	1.40659
bioA	-0.574343	6.92206	1.37141	0.24157	0.808931	1.2362	-0.242525	8.78368	0.494064	0.48212	1	1	0.0913099	8.40547	0.218568	0.640133	0.893029	1.11978
bioB	-0.306599	5.19124	0.0875645	0.767297	1	1	0.141784	8.07862	0.144963	0.703396	1	1	0.328722	7.39055	1.89886	0.168206	0.539108	1.85491
bioF	-0.81035	5.94014	1.22454	0.268472	0.844893	1.18358	0.350189	8.67096	1.02008	0.3125	0.922822	1.08363	0.642809	7.89153	8.33048	0.00389853	0.0780456	12.813
bioC	-0.131482	5.27698	0.0180388	0.893159	1	1	0.204275	7.02735	0.146259	0.702137	1	1	-0.131287	6.05219	0.124997	0.723676	0.933284	1.07148
bioDa	-0.330335	5.17693	0.104214	0.74683	1	1	-0.361255	6.90558	0.453773	0.500549	1	1	0.00294993	5.88768	5.60062e-05	0.994029	1	1
uvrB	0.0619022	7.69078	0.0164916	0.897817	1	1	-0.551703	7.19727	1.28316	0.257312	0.861741	1.16044	-0.260321	8.59599	2.54332	0.110761	0.451318	2.21573
slrP	0.124715	7.64724	0.109669	0.740521	1	1	-1.01977	7.90438	6.52814	0.0106181	0.442138	2.26174	-0.0907233	7.57664	0.160411	0.688778	0.915031	1.09286
ybhK	2.1354	5.63074	4.88147	0.0271465	0.459145	2.17796	1.80469	5.17741	2.54595	0.110577	0.691028	1.44712	0.136408	5.55652	0.0988942	0.753161	0.947137	1.05581
moaA	0.289377	5.67826	0.132351	0.716007	1	1	-0.702486	5.52532	0.583399	0.444983	0.983971	1.01629	-0.178779	5.04967	0.11919	0.729915	0.93715	1.06706
moaB	0.404909	5.2004	0.137834	0.710444	1	1	-2.41008	5.17796	3.74802	0.0528702	0.644471	1.55166	0.95178	4.11036	1.35645	0.244154	0.628179	1.5919
moaC	1.44093	4.8734	1.10284	0.293643	0.881692	1.13418	-1.0717e-16	4.26777	0	1	1	1	-0.556171	3.62809	0.288281	0.591324	0.879132	1.13749
moaD	-3.08273	4.45157	2.38129	0.122796	0.616506	1.62205	-2.86827	4.43922	2.01802	0.155441	0.707849	1.41273	-0.224525	4.24207	0.0847795	0.770922	0.954938	1.04719
moaE	-0.0338832	4.60272	0.000530419	0.981626	1	1	-3.85371	4.95352	4.12547	0.0422423	0.637128	1.56954	-1.62328	3.9739	3.17499	0.0747737	0.391546	2.55398
ybhL	0.550192	6.96765	1.34878	0.245492	0.812332	1.23102	-0.138308	7.03589	0.0768586	0.781601	1	1	0.0542449	7.0221	0.0432552	0.835245	0.973892	1.02681
ybhM	1.24153e-16	4.28259	0	1	1	1	-1.58792	4.43345	-3.17859e-07	1	1	1	2.20803	3.17512	-2.12397e-07	1	1	1
SL1344_0785	-3.08273	4.45157	2.38129	0.122796	0.616506	1.62205	-2.18901	4.58133	1.3084e-07	0.999711	1	1	-0.836458	4.3614	1.10364	0.293468	0.675884	1.47954
SL1344_0786	0.00636784	4.60862	0.000707892	0.978774	1	1	-1.58792	4.43345	-3.17859e-07	1	1	1	-2.65825	3.97352	6.49271	0.0108318	0.149946	6.66909
ybhN	-0.684608	4.61096	0.692352	0.405365	0.956016	1.04601	-0.95855	6.22239	1.95391	0.162166	0.714108	1.40035	-0.272175	6.22964	0.545693	0.460083	0.792423	1.26195
ybhO	1.79249	4.44929	4.45162e-09	0.999947	1	1	1.7315	5.07294	2.09434	0.147845	0.707849	1.41273	0.0361208	4.24547	0.0024116	0.960833	1	1
ybhP	1.95985	4.45761	1.05005e-07	0.999741	1	1	1.97546	4.8543	1.9581	0.161716	0.712729	1.40306	-6.25407	4.05135	10.9945	0.00091384	0.0304153	32.8782
ybhQ	-0.411092	6.66206	0.348384	0.55503	1	1	-0.162092	9.84979	0.448735	0.502936	1	1	-0.140361	9.46066	0.761669	0.382807	0.744708	1.34281
ybhR	0.833381	5.79274	1.06242	0.302664	0.895093	1.1172	-0.658963	5.84189	0.651099	0.41972	0.973122	1.02762	-0.759765	5.31757	2.58213	0.108076	0.451294	2.21585
ybhS	-0.88176	5.81242	1.32167	0.250292	0.820643	1.21856	-0.885199	6.62931	1.87947	0.170395	0.726169	1.37709	0.0710246	5.7806	0.0294517	0.86374	0.984517	1.01573
ybhF	-0.866876	6.07437	1.26429	0.260841	0.835153	1.19739	-1.16914	7.25209	4.46139	0.0346692	0.60964	1.64031	-0.438261	5.94571	1.27595	0.258653	0.640686	1.56083
SL1344_0794	-0.767971	5.69378	0.875196	0.349521	0.93391	1.07077	-0.582255	6.65952	0.666516	0.414269	0.973122	1.02762	1.19481	5.83365	8.4532	0.00364402	0.0759152	13.1726
ybiH	0.306122	5.18472	0.0781651	0.7798	1	1	-0.85566	6.34871	1.64399	0.19978	0.788364	1.26845	0.95061	5.73423	5.23434	0.0221452	0.214648	4.65879
rhlE	1.06687	8.5113	10.8531	0.000986292	0.0766216	13.0511	-1.60413	5.06553	1.4581	0.227232	0.828252	1.20736	-1.30773	6.13972	12.3412	0.000443065	0.0187492	53.3356
dinG	0.496794	7.98324	1.9861	0.15875	0.66798	1.49705	0.208062	7.489	0.182423	0.669299	1	1	-0.0279932	7.47215	0.0131716	0.908629	0.999772	1.00023
ybiB	0.640834	6.96843	1.74863	0.186049	0.723756	1.38168	2.47178	6.59151	14.1262	0.000170947	0.0615236	16.2539	0.507487	6.00536	1.89078	0.169114	0.541276	1.84749
ybiJ	-1.04454	4.73931	0.47144	0.492326	1	1	0.433913	4.71925	0.295268	0.586864	1	1	-0.659268	5.33525	1.85789	0.172869	0.544441	1.83675
ybiI	-1.03206	4.97196	0.989142	0.319952	0.917969	1.08936	0.323486	6.47697	0.289354	0.590635	1	1	-1.05843	5.40986	4.92174	0.0265209	0.236592	4.22669
ybiN	0.387522	6.13201	0.341694	0.558853	1	1	-1.26692	5.26463	1.30534	0.253241	0.861741	1.16044	-0.185367	5.60098	0.188515	0.664155	0.902121	1.1085
ybiO	0.882416	5.08605	0.576798	0.44757	0.985867	1.01434	-0.0313135	6.41096	0.00198924	0.964425	1	1	-0.40874	6.30636	1.47872	0.223976	0.604745	1.65359
glnQ	0.252079	7.15397	0.271063	0.60262	1	1	-0.471084	6.70077	0.64504	0.421892	0.975394	1.02523	-0.857615	7.57825	11.8844	0.000566075	0.0214922	46.5286
glnP	0.487304	6.36524	0.5756	0.448042	0.986489	1.0137	1.32469	5.51699	2.09262	0.148012	0.707849	1.41273	-0.173917	7.29247	0.488441	0.484624	0.810496	1.23381
glnH	0.831891	7.58477	4.51738	0.0335523	0.466389	2.14413	0.050932	7.3602	0.0128358	0.909796	1	1	-0.183939	9.5388	2.12168	0.145227	0.504245	1.98316
dps	-0.243199	6.51555	0.19062	0.662401	1	1	-0.735889	7.88439	3.09266	0.0786464	0.691028	1.44712	-0.222361	6.95285	0.659746	0.41665	0.762442	1.31157
ybiF	1.36572	6.14845	4.11047	0.0426184	0.495385	2.01863	3.23939	4.96535	5.64721	0.0174832	0.507437	1.97069	0.198877	5.0441	0.144812	0.703544	0.924734	1.08139
ompX	1.20957	9.59504	19.4465	1.03459e-05	0.00244775	408.539	-0.742727	8.77454	3.88378	0.0487548	0.641949	1.55776	-0.0845427	8.68498	0.254331	0.614042	0.887315	1.127
ybiP	0.219434	5.92769	0.0942891	0.758794	1	1	0.257184	6.29791	0.156022	0.692846	1	1	0.123034	6.2884	0.137523	0.710756	0.927886	1.07772
SL1344_0810	-0.866983	6.51789	2.20875	0.13723	0.632578	1.58083	0.68809	6.42655	1.1917	0.274987	0.877739	1.13929	-0.165678	6.85302	0.366092	0.545142	0.850349	1.17599
ybiR	0.08463	6.30365	0.0152988	0.901562	1	1	0.263745	6.00435	0.127769	0.720756	1	1	-0.193449	6.06652	0.296426	0.586132	0.876862	1.14043
ybiS	0.11764	8.00271	0.116109	0.733294	1	1	-2.54774	6.29771	10.5491	0.00116244	0.195178	5.12354	-0.0277339	7.21396	0.0128104	0.909885	0.999772	1.00023
ybiT	-0.0525343	9.01457	0.0288041	0.865232	1	1	0.223939	8.07306	0.366033	0.545175	1	1	0.0355166	9.07089	0.0474053	0.827641	0.971993	1.02881
SL1344_0814	-4.54227	4.60265	4.73512	0.0295528	0.459145	2.17796	-1.58792	4.43345	-3.17859e-07	1	1	1	0.0212383	5.47175	0.00216936	0.962851	1	1
ybiV(2)	1.24153e-16	4.28259	0	1	1	1	3.06629	4.43803	2.42279	0.119582	0.691028	1.44712	0.582865	3.52969	0.213484	0.64405	0.893208	1.11956
ybiU	1.79249	4.44929	4.45162e-09	0.999947	1	1	-0.857942	4.73047	0.31549	0.574331	1	1	0.293295	4.57043	0.176751	0.67418	0.908576	1.10062
ybiV(1)	0.401951	6.46268	0.400233	0.526969	1	1	-0.466239	5.26949	0.200095	0.654644	1	1	-0.0677538	6.03956	0.0290604	0.86464	0.984566	1.01568
pflF	1.95985	4.45761	1.05005e-07	0.999741	1	1	3.06629	4.43803	2.42279	0.119582	0.691028	1.44712	2.11913	3.62694	3.03493	0.0814899	0.404248	2.47373
pflE	1.24153e-16	4.28259	0	1	1	1	-1.58792	4.43345	-3.17859e-07	1	1	1	-0.479264	3.04513	0.130454	0.717962	0.9296	1.07573
moeB	-0.0188309	5.27916	0.000397558	0.984092	1	1	-2.26292	5.34032	3.53039	0.0602537	0.646065	1.54783	0.0498016	4.89298	0.00811528	0.92822	1	1
moeA	-0.229782	6.1287	0.119077	0.730037	1	1	-0.142123	5.71028	0.0262977	0.871175	1	1	-0.11507	5.95665	0.0969194	0.755558	0.948024	1.05483
ybiK	-0.400032	6.55163	0.454806	0.500061	1	1	-0.111665	6.81461	0.0425246	0.836623	1	1	0.265496	6.46659	0.709057	0.399757	0.754093	1.3261
yliA	0.774665	6.28193	1.54229	0.214278	0.783777	1.27587	-0.335333	6.38925	0.21672	0.64155	1	1	-0.165062	6.43137	0.270861	0.602755	0.883389	1.132
yliB	1.39679	5.59319	2.31511	0.128122	0.616506	1.62205	-0.968205	5.85629	1.47426	0.224675	0.824771	1.21246	0.303839	5.5799	0.510565	0.474894	0.80254	1.24604
yliC	-0.42018	6.03576	0.377651	0.538863	1	1	0.265958	6.04251	0.138924	0.709353	1	1	0.490334	5.17775	0.972936	0.323949	0.698858	1.43091
yliD	-1.26109	5.99278	2.71628	0.0993292	0.616506	1.62205	0.205192	6.2271	0.0968869	0.755598	1	1	0.722781	5.80057	3.28853	0.0697653	0.382241	2.61615
rimO	0.30647	7.77312	0.693706	0.404907	0.956016	1.04601	0.324432	6.60848	0.308484	0.578612	1	1	-0.834407	6.39193	6.53381	0.0105843	0.148896	6.71612
bssR	-0.426658	5.17264	0.571622	0.449615	0.98828	1.01186	-0.550097	7.97792	1.93879	0.1638	0.716451	1.39577	0.332965	7.87285	2.68558	0.10126	0.433081	2.30903
SL1344_0830	1.24153e-16	4.28259	0	1	1	1	0.406424	5.8537	0.278922	0.597408	1	1	0.803551	4.57397	1.52688	0.216581	0.595599	1.67898
SL1344_0831	1.24153e-16	4.28259	0	1	1	1	-0.0897598	6.35483	0.0201576	0.887098	1	1	-0.0800665	5.62697	0.0367845	0.847904	0.977203	1.02333
SL1344_0832	-2.60453	4.45393	2.29754	0.129579	0.616506	1.62205	1.69145	5.28067	2.46578	0.11635	0.691028	1.44712	-0.635697	5.53854	2.17408	0.140353	0.497912	2.00839
SL1344_0833	-1.04454	4.73931	0.47144	0.492326	1	1	-1.05116	5.51051	1.20437	0.27245	0.877739	1.13929	-0.123372	6.38875	0.143418	0.704906	0.925528	1.08046
SL1344_0834	0.0376526	4.97421	0.000275798	0.98675	1	1	0.298058	5.65499	0.124124	0.724604	1	1	-0.448707	5.56092	1.10881	0.292342	0.675556	1.48026
SL1344_0835	2.76456	4.73257	1.50623e-08	0.999902	1	1	-0.631604	7.60849	1.00015	0.317274	0.926199	1.07968	0.217209	6.32757	0.38809	0.533305	0.83812	1.19315
SL1344_0836	1.79249	4.44929	4.45162e-09	0.999947	1	1	-0.514835	7.22876	1.15258	0.28301	0.883664	1.13165	0.644774	6.32066	3.66575	0.0555416	0.337412	2.96373
yliI	1.34961	4.86533	0.934371	0.33373	0.920623	1.08622	2.47996	5.06829	4.0989	0.0429112	0.637128	1.56954	-0.362335	5.48632	0.658652	0.417036	0.762442	1.31157
yliJ	0.693475	5.98368	0.98481	0.321014	0.917969	1.08936	0.235634	7.26376	0.257042	0.612159	1	1	0.311317	6.51836	1.01418	0.313904	0.692686	1.44366
dacC	-0.0411175	6.63908	0.00599871	0.938264	1	1	-0.222154	8.80162	0.456683	0.499178	1	1	0.399766	8.25603	3.029	0.0817886	0.404667	2.47117
deoR	-0.131696	6.95958	0.0693568	0.792276	1	1	-0.266732	7.36806	0.309703	0.577862	1	1	0.538593	7.51174	4.66437	0.0307947	0.251488	3.97633
ybjG	-0.217361	5.53005	0.063422	0.801167	1	1	0.000918337	7.50778	3.11215e-06	0.998592	1	1	-0.14043	7.12785	0.296601	0.586021	0.876862	1.14043
mdfA	-0.128178	6.43564	0.0477653	0.826998	1	1	1.26087	6.7561	4.57214	0.032496	0.588439	1.69941	0.118939	6.52711	0.149493	0.69902	0.921114	1.08564
SL1344_0843	0.901724	5.75	1.31953	0.250677	0.82113	1.21783	0.3764	5.73007	0.191744	0.661469	1	1	0.629414	5.33427	1.78342	0.18173	0.555649	1.7997
SL1344_0844	0.15449	6.91314	0.103484	0.747688	1	1	-0.683771	5.78932	0.708476	0.39995	0.973122	1.02762	-0.400647	6.40437	1.54041	0.214556	0.591194	1.69149
SL1344_0845	-0.467173	4.98433	0.151453	0.697151	1	1	0.887222	4.97119	0.507284	0.476317	1	1	0.538389	4.71582	0.788238	0.374633	0.740656	1.35015
SL1344_0846	0.653368	7.95646	3.57084	0.0588027	0.566013	1.76675	-0.218807	7.32153	0.220467	0.638684	1	1	0.168397	7.33192	0.500573	0.479249	0.806442	1.24002
ybjM	2.10819	5.09974	2.86617	0.0904597	0.616506	1.62205	0.504672	5.28641	0.221634	0.637798	1	1	0.0328668	4.97101	0.00377914	0.950981	1	1
grxA	-0.209115	9.54555	0.683171	0.408497	0.957038	1.04489	-0.485481	8.0192	1.57746	0.209127	0.80109	1.2483	-0.403654	7.52522	3.11608	0.0775231	0.399428	2.50358
ybjC	0.306122	5.18472	0.0781651	0.7798	1	1	0.299665	5.64064	0.112407	0.73742	1	1	-0.772293	4.89608	1.9305	0.164704	0.533807	1.87334
rimK	-0.270363	7.45555	0.382141	0.536459	1	1	0.0275329	6.07889	0.00154233	0.968673	1	1	-0.0511027	6.23304	0.0228456	0.879859	0.988122	1.01202
ybjN	0.505192	6.40066	0.714203	0.398052	0.956016	1.04601	-1.0335	5.72548	1.47084	0.225213	0.825649	1.21117	-0.336467	5.61145	0.64439	0.422125	0.763744	1.30934
potF	-0.219885	5.58438	0.0676832	0.79474	1	1	-0.821635	5.99808	1.10744	0.292639	0.89494	1.11739	0.63991	5.88127	2.70009	0.100343	0.430839	2.32105
potG	0.763727	6.15588	1.3736	0.241194	0.808931	1.2362	0.0168602	6.36657	0.000738838	0.978315	1	1	-0.0258445	5.41371	0.00324404	0.95458	1	1
potH	-1.12353	5.46129	1.47272	0.224917	0.796617	1.25531	1.52091	5.86409	3.71377	0.0539655	0.646065	1.54783	1.17522	4.76144	3.6804	0.0550555	0.336199	2.97443
potI	-0.174419	6.28398	0.0817778	0.774902	1	1	-0.697626	6.53587	1.27871	0.258139	0.861741	1.16044	0.349474	5.8679	0.829856	0.362314	0.728788	1.37214
ybjO	0.446592	6.27212	0.483379	0.486896	1	1	0.342207	6.45774	0.304519	0.581063	1	1	0.111952	6.09628	0.101303	0.750272	0.946398	1.05664
rumB	-0.593598	6.84304	1.42236	0.233015	0.808206	1.23731	1.1212	5.58665	1.60771	0.204814	0.796176	1.256	-0.0486612	6.82162	0.0308694	0.860532	0.982633	1.01767
SL1344_0860	1.24153e-16	4.28259	0	1	1	1	-1.0717e-16	4.26777	0	1	1	1	1.6316	3.41971	1.60544	0.205134	0.584412	1.71112
SL1344_0861	1.24153e-16	4.28259	0	1	1	1	-2.86827	4.43922	2.01802	0.155441	0.707849	1.41273	1.93162	3.03954	-2.68689e-07	1	1	1
SL1344_0862	-1.00455	4.60039	0.705607	0.400906	0.956016	1.04601	0.63165	5.26311	0.368467	0.543841	1	1	-0.407518	5.18138	0.654482	0.418515	0.762568	1.31136
artJ	-0.212368	10.3443	1.29943	0.254317	0.828359	1.20721	-0.631527	7.7701	1.01463	0.313797	0.924309	1.08189	-0.19066	7.52845	0.727785	0.393602	0.751265	1.33109
artM	0.0112541	9.48103	0.00152763	0.968823	1	1	-0.319917	7.64957	0.575997	0.447886	0.983971	1.01629	-0.214923	6.90308	0.500292	0.479372	0.806442	1.24002
artQ	0.0153708	9.59492	0.0052536	0.942219	1	1	0.367464	7.85207	0.870833	0.350725	0.944292	1.05899	0.120186	6.64505	0.166379	0.68335	0.914161	1.0939
artI	0.36747	9.26658	2.40153	0.121216	0.616506	1.62205	-0.197759	6.84598	0.135006	0.713297	1	1	-0.0194762	6.2177	0.0032982	0.954203	1	1
artP	0.0375953	10.1994	0.0387104	0.844023	1	1	0.26829	7.10961	0.287525	0.591811	1	1	-0.307459	7.45482	1.82908	0.176237	0.548304	1.82381
ybjP	-1.23669	5.59445	1.85877	0.172766	0.697092	1.43453	-2.32409	5.26184	3.66002	0.0557331	0.646065	1.54783	-0.864852	5.22365	3.12546	0.0770779	0.399428	2.50358
SL1344_0869	0.0682761	6.09268	0.0107541	0.917406	1	1	-0.0433943	8.64063	0.0160973	0.899039	1	1	-0.1246	7.27148	0.172452	0.677941	0.909924	1.09899
ybjR	0.454166	6.24832	0.524197	0.469057	1	1	0.0742735	8.60845	0.0535394	0.817015	1	1	-0.211552	7.65422	0.751722	0.385932	0.745371	1.34161
SL1344_0871	-0.188487	6.28211	0.0952243	0.757638	1	1	1.08326	5.36871	1.16092	0.281275	0.879715	1.13673	-0.0610173	4.67514	0.0101483	0.919758	1	1
ybjT	-0.392033	5.60854	0.220055	0.638998	1	1	2.45125	5.87121	8.44848	0.00365348	0.29256	3.41811	-0.105936	5.50804	0.059887	0.806675	0.966022	1.03517
ltaA	-0.888513	5.83241	1.24067	0.265341	0.841725	1.18804	-0.279564	7.14671	0.331445	0.564809	1	1	0.300321	7.31352	1.37303	0.241293	0.627964	1.59245
poxB	-3.12666	4.60497	2.64022	0.104189	0.616506	1.62205	-0.433249	5.64224	0.229743	0.631714	1	1	0.35852	5.71879	0.787342	0.374905	0.740779	1.34993
hcr	-0.398379	5.71863	0.212816	0.644569	1	1	0.304115	5.18926	0.075389	0.783646	1	1	-0.560778	5.72754	1.73737	0.187473	0.562418	1.77804
hcp	-0.150296	6.31735	0.0607522	0.805311	1	1	-0.89698	5.17079	0.616869	0.432213	0.976717	1.02384	-0.121268	5.74906	0.0899558	0.764233	0.951854	1.05058
ybjE	0.443283	5.59922	0.273072	0.601279	1	1	0.187602	5.79211	0.0563806	0.812311	1	1	-0.386985	5.58771	0.840122	0.359362	0.728096	1.37344
ybjD	0.172278	7.09046	0.122444	0.726399	1	1	0.545556	6.55318	0.866164	0.35202	0.945439	1.05771	0.225425	6.12001	0.384975	0.534953	0.839948	1.19055
ybjX	-1.48273	5.27994	1.95524	0.162023	0.672077	1.48792	-0.176536	9.51729	0.450228	0.502227	1	1	-0.123254	8.95064	0.403441	0.525318	0.832897	1.20063
ybjY	-0.0203407	6.4224	0.00131614	0.97106	1	1	0.320782	9.3262	1.01939	0.312664	0.922822	1.08363	0.00690098	8.37285	0.00152152	0.968885	1	1
ybjZ	-0.271772	6.85099	0.257428	0.611893	1	1	0.109125	9.76042	0.19912	0.655432	1	1	0.00221015	8.90775	0.000214965	0.988302	1	1
cspD	-1.13982	5.45154	1.48445	0.223079	0.796617	1.25531	-2.00956	6.90811	10.2864	0.00134012	0.207186	4.82658	-0.605124	6.39909	3.04792	0.0808407	0.403129	2.4806
clpS	-0.155646	6.66861	0.0869168	0.768134	1	1	0.18038	9.61586	0.232394	0.629755	1	1	0.126569	8.84072	0.669138	0.413352	0.762442	1.31157
clpA	-0.073592	8.29408	0.0569234	0.811426	1	1	-0.175169	10.3842	0.665502	0.414624	0.973122	1.02762	0.133436	9.56757	1.03787	0.308318	0.68994	1.4494
tnp	1.24153e-16	4.28259	0	1	1	1	-1.0717e-16	4.26777	0	1	1	1	1.3054e-15	2.72161	0	1	1	1
SL1344_0886	-1.00455	4.60039	0.705607	0.400906	0.956016	1.04601	-0.831029	5.2548	0.537601	0.463428	1	1	-0.022145	4.47909	0.00127241	0.971545	1	1
SL1344_0887	1.2353	5.46197	1.78757	0.181222	0.71196	1.40457	0.505931	5.07333	0.184371	0.667643	1	1	0.866687	4.76617	2.02095	0.155142	0.522663	1.91328
SL1344_0888	0.628962	4.73709	0.144779	0.703575	1	1	-0.466239	5.26949	0.200095	0.654644	1	1	-0.093532	3.80536	0.0109234	0.916761	1	1
SL1344_0889	1.95985	4.45761	1.05005e-07	0.999741	1	1	-0.421131	4.72485	0.0736059	0.786157	1	1	-2.96425	3.81205	5.38807	0.0202749	0.203728	4.90852
SL1344_0890	0.809337	5.52816	0.852026	0.35598	0.941024	1.06267	-0.695358	5.71079	0.636537	0.424967	0.975394	1.02523	-0.657286	7.14664	6.83944	0.00891668	0.133366	7.49817
infA	-0.0876278	11.1149	0.269637	0.603575	1	1	-1.33238	7.80647	9.70559	0.00183709	0.228477	4.37681	-0.522822	9.26395	7.14215	0.00752927	0.119481	8.36951
SL1344_0892	-0.0697495	11.1731	0.186775	0.665614	1	1	-0.54013	8.63184	2.67705	0.101804	0.691028	1.44712	-0.0649415	9.9861	0.198532	0.655909	0.898038	1.11354
aat	1.13398	6.45983	3.75985	0.0524974	0.529703	1.88785	-0.0694164	5.78344	0.00736943	0.931589	1	1	-0.126961	5.08426	0.0612437	0.804541	0.966022	1.03517
cydC	0.0298986	7.27629	0.00474778	0.945066	1	1	0.594826	6.02427	0.68366	0.408329	0.973122	1.02762	-0.463736	5.50817	1.14225	0.285177	0.669074	1.4946
cydD	0.447774	7.40958	0.897611	0.343423	0.926175	1.07971	-0.225035	6.21601	0.112542	0.737268	1	1	-0.384308	7.19829	2.39076	0.122054	0.469196	2.13131
trxB	0.948795	7.45371	5.02627	0.0249656	0.45595	2.19322	-0.417261	7.97631	1.18071	0.277211	0.879547	1.13695	-0.0821894	7.71935	0.122323	0.726529	0.934963	1.06956
lrp	0.277619	8.4713	0.826185	0.363378	0.950444	1.05214	-0.186344	8.45745	0.191278	0.661855	1	1	-0.0580449	8.00679	0.048609	0.825502	0.970727	1.03016
ftsK	-0.287466	9.64177	1.81911	0.177419	0.706408	1.41561	0.0592829	9.32194	0.0474581	0.827547	1	1	0.212504	8.9574	1.96097	0.16141	0.529223	1.88956
lolA	-0.139744	7.09813	0.0707924	0.790187	1	1	0.359876	7.09913	0.524561	0.468903	1	1	-0.201079	6.71056	0.481809	0.487604	0.810496	1.23381
ycaJ	0.154613	8.36165	0.15249	0.696168	1	1	0.172574	8.32272	0.239748	0.624388	1	1	0.35911	7.66603	2.72924	0.0985261	0.427001	2.34191
serS	-0.80836	7.63347	3.03655	0.0814087	0.616506	1.62205	-0.817655	7.42546	3.16112	0.0754115	0.691028	1.44712	-0.273045	7.28373	1.24931	0.263685	0.647003	1.54559
dmsA	-2.37722	5.18763	3.82862	0.0503844	0.523455	1.91039	-0.887569	4.72963	0.334001	0.563313	1	1	-0.58661	4.58744	0.851428	0.356149	0.725568	1.37823
dmsB	1.24153e-16	4.28259	0	1	1	1	-1.0717e-16	4.26777	0	1	1	1	3.58374	3.17983	3.593	0.0580233	0.342805	2.91711
dmsC	-4.54227	4.60265	4.73512	0.0295528	0.459145	2.17796	-0.0548896	5.87638	0.00522786	0.94236	1	1	0.117563	3.88567	0.0116881	0.913907	1	1
ycaD	3.70229	4.74069	4.09092	0.0431142	0.495385	2.01863	-1.17195	4.85186	0.672146	0.412304	0.973122	1.02762	0.162559	5.18295	0.10904	0.741239	0.943083	1.06035
ycaM	0.911047	4.74523	0.37241	0.541694	1	1	-0.0411661	7.55791	0.00813898	0.928115	1	1	-0.761907	6.2678	4.23224	0.039663	0.291179	3.43432
pflA	0.611662	6.86308	1.52472	0.216906	0.790693	1.26471	0.216124	6.94001	0.171556	0.678732	1	1	-0.357521	6.65733	1.3128	0.251888	0.634904	1.57504
SL1344_0908	-0.193055	6.57803	0.125902	0.722719	1	1	-0.746987	6.18856	1.03996	0.307831	0.918202	1.08908	-0.125425	6.104	0.127699	0.72083	0.931459	1.07358
sopD2	0.0660599	5.09041	0.0035485	0.952499	1	1	0.059706	11.1792	0.0454347	0.831207	1	1	-0.217439	10.2594	1.77899	0.182273	0.555649	1.7997
pflB	0.396029	8.54361	1.73054	0.188342	0.726914	1.37568	-0.843154	6.97059	2.43958	0.118308	0.691028	1.44712	-0.016716	6.21498	0.00246184	0.960428	1	1
focA	0.367048	7.59087	0.43602	0.50905	1	1	-0.266703	7.04988	0.201917	0.653178	1	1	-0.250591	6.72901	0.776099	0.378337	0.742389	1.347
ycaO	-0.719167	7.99181	3.37011	0.0663894	0.592722	1.68713	-0.110629	7.22984	0.053308	0.817404	1	1	-0.0148213	7.39422	0.00406949	0.949135	1	1
ycaP	-2.60453	4.45393	2.29754	0.129579	0.616506	1.62205	-2.23468	5.17191	3.17015	0.0749957	0.691028	1.44712	-1.33718	4.04922	2.33212	0.126729	0.476358	2.09926
serC	0.172495	7.03676	0.133664	0.714662	1	1	0.0392623	8.37812	0.013405	0.907827	1	1	0.472393	8.17434	6.37418	0.0115792	0.154985	6.45224
aroA	-0.347499	6.08061	0.262333	0.608522	1	1	-0.397657	7.07041	0.636131	0.425115	0.975394	1.02523	-0.438935	6.69169	2.03807	0.153404	0.520176	1.92243
ycaL	4.2258	4.9996	5.62339	0.0177223	0.39253	2.54758	0.0153553	5.35587	0.000212532	0.988368	1	1	0.316125	4.93085	0.316055	0.573988	0.869839	1.14964
cmk	-0.0293446	8.66128	0.0111013	0.916088	1	1	-0.439774	7.34114	0.718667	0.396581	0.973122	1.02762	0.255799	8.36459	2.10929	0.146407	0.505674	1.97756
rpsA	0.0873979	12.0866	0.265506	0.606362	1	1	-0.627577	9.99107	5.64448	0.0175104	0.507437	1.97069	0.129453	11.2673	1.98351	0.159021	0.525526	1.90285
himD	-0.207883	7.73881	0.206534	0.649498	1	1	-1.21337	6.36487	3.08329	0.0791003	0.691028	1.44712	-1.04315	7.22902	16.1184	5.95044e-05	0.00399902	250.062
rec2	2.05812	5.55013	4.53095	0.0332871	0.464503	2.15284	2.65755	5.52383	7.13858	0.00754429	0.377982	2.64563	0.69291	5.6174	2.52969	0.111722	0.451692	2.2139
msbA	0.224637	8.51752	0.609147	0.435109	0.978202	1.02228	0.178388	7.41698	0.161194	0.68806	1	1	0.0863907	7.45314	0.137826	0.710451	0.927722	1.07791
lpxK	-0.330127	8.22359	0.610328	0.434664	0.978202	1.02228	-0.557107	7.12617	1.23019	0.26737	0.8733	1.14508	0.418239	6.90135	2.31581	0.128064	0.478175	2.09129
ycaQ	-0.899358	5.61473	1.12944	0.287894	0.879911	1.13648	-0.471904	5.51392	0.255677	0.613106	1	1	0.00449028	4.36474	4.18271e-05	0.99484	1	1
ycaR	-4.30898	4.87069	5.8181	0.0158621	0.373214	2.67943	1.22192	5.41592	1.63234	0.20138	0.789888	1.266	-1.25509	5.73241	9.04598	0.00263273	0.0619162	16.1509
kdsB	-0.0522189	6.94611	0.0123233	0.911608	1	1	0.00603443	6.00029	0.000108869	0.991675	1	1	-0.439221	6.67736	2.27269	0.131671	0.482738	2.07152
SL1344_0926	-1.03759	5.36447	1.09266	0.295882	0.882559	1.13307	1.08025	6.28274	2.72517	0.0987774	0.691028	1.44712	0.210706	6.29083	0.406688	0.523655	0.831636	1.20245
ycbC	3.70229	4.74069	4.09092	0.0431142	0.495385	2.01863	0.800264	5.35543	0.656932	0.417645	0.973122	1.02762	-1.32755	4.94119	5.43615	0.0197242	0.201698	4.95791
smtA	-1.36299	6.44372	4.55555	0.0328123	0.461589	2.16643	-0.814633	6.06469	1.21907	0.269544	0.875248	1.14253	-0.389279	5.83595	1.02342	0.31171	0.691286	1.44658
mukF	0.379688	6.86301	0.461151	0.497087	1	1	0.428767	6.80932	0.633592	0.426041	0.975394	1.02523	0.533252	6.83148	3.57983	0.0584852	0.344882	2.89954
mukE	0.854593	6.64198	2.51493	0.112773	0.616506	1.62205	1.19159	6.50454	3.49476	0.0615634	0.646065	1.54783	0.528895	6.23855	2.3188	0.127819	0.477942	2.0923
mukB	-0.135832	9.44619	0.275642	0.599572	1	1	0.0678854	9.94231	0.0325727	0.856776	1	1	0.359903	9.31454	6.33515	0.0118368	0.156372	6.39501
ycbB	0.15296	6.84592	0.0933996	0.759899	1	1	0.159603	8.2368	0.105692	0.745103	1	1	-0.0339721	7.99944	0.0291057	0.864535	0.984566	1.01568
ycbK	-0.266953	6.60846	0.204556	0.651068	1	1	-0.0621023	7.39456	0.0176923	0.894184	1	1	0.492581	7.06083	3.53823	0.0599694	0.349542	2.86089
ycbL	0.330576	7.21602	0.5838	0.444827	0.985395	1.01482	-0.0652259	8.04003	0.0306683	0.860983	1	1	0.248066	7.59988	1.2549	0.262618	0.645691	1.54873
aspC	0.151541	7.50019	0.130398	0.718019	1	1	-0.200567	7.75741	0.247761	0.618656	1	1	-0.098087	8.04966	0.253188	0.614839	0.887315	1.127
ompF	-0.299671	7.90587	0.637311	0.424686	0.972072	1.02873	-0.229586	6.11759	0.0976286	0.754694	1	1	-0.369341	6.77639	1.58534	0.207993	0.587754	1.70139
asnCa	-0.332865	8.50859	1.26487	0.260731	0.835153	1.19739	-0.14547	8.74438	0.218593	0.640114	1	1	-0.177021	8.43328	1.07558	0.299688	0.678995	1.47276
SL1344_0938	1.44093	4.8734	1.10284	0.293643	0.881692	1.13418	-1.16576	5.72934	1.84376	0.174511	0.730788	1.36839	0.420833	4.76562	0.516451	0.472359	0.800103	1.24984
dpaL	1.24153e-16	4.28259	0	1	1	1	-1.0717e-16	4.26777	0	1	1	1	0.381485	4.11742	0.205263	0.650506	0.894692	1.1177
SL1344_0940	1.24153e-16	4.28259	0	1	1	1	-3.12009	4.58701	2.30904	0.128624	0.693049	1.4429	-1.28332	4.11962	2.52135	0.112315	0.452475	2.21007
pncB	-0.396288	7.26795	0.868649	0.35133	0.934992	1.06953	-1.11218	6.41435	2.7798	0.0954598	0.691028	1.44712	-0.525892	6.91836	1.77562	0.182689	0.556078	1.79831
[truncated: 3,742 more rows]

## Sheet: CLIP
Supplementary Table S1B: Overview of ProQ CLIP-seq data for key transcripts of the present study.
[truncated: 17 more rows]

[truncated: 8 more sheets: ESP, SPI-2, STnc540-L, STnc540-S, strains, plasmids, oligos, antibodies]
